# Supplementary material for: The Microfluidic Environment Reveals a Hidden Role of Self-Organizing Extracellular Matrix in Hepatic Commitment and Organoid Formation of hiPSCs
Source: Cell Rep. 2020 Dec 1;33(9):108453. doi: 10.1016/j.celrep.2020.108453 (PMC8237389; doi:10.1016/j.celrep.2020.108453)
Supplement: Data S1. RNA-Sequencing Data Analysis, Related to Figure 1 [file mmc2.xlsx]

## Sheet: hiPSCs
Normalized log2(CPM+1) at D21 of hepatic differentiation from hiPSCs and results from the analysis of differential expression.
Ensembl gene ID	Entrez gene ID	Gene symbol	CCC repl. 1	CCC repl. 2	CCC repl. 3	Microfl. repl. 1	Microfl. repl. 2	Microfl. repl. 3	DEG 0 = no 1 = yes	log(fold change) microfl./CCC	log(CPM)	p-value	Liver gene (Up-tissue) 0 = no 1 = yes
ENSG00000000003	7105	TSPAN6	7.55075	7.68953	7.51038	7.40046	8.1709	7.32004	0	0.0980315	7.63806	0.73302	0
ENSG00000000419	8813	DPM1	3.48163	3.1884	3.8698	3.40788	3.90864	2.28745	0	-0.198313	3.49034	0.705743	0
ENSG00000000457	57147	SCYL3	2.3881	2.2422	2.10803	3.03247	3.00569	2.06493	0	0.546779	2.62671	0.40135	0
ENSG00000000460	55732	C1orf112	2.28851	-0.424787	0.950251	1.47411	1.80335	1.47953	0	0.271981	1.65407	0.823577	0
ENSG00000000971	3075	CFH	2.87375	4.3418	3.4134	2.7139	2.06659	3.12429	0	-1.00426	3.30399	0.0720113	1
ENSG00000001036	2519	FUCA2	5.68158	5.16284	5.40505	6.00862	5.99039	5.11011	0	0.329724	5.61697	0.313172	1
ENSG00000001084	2729	GCLC	3.72961	3.25015	2.90358	4.77433	4.2898	4.23555	0	1.14205	4.04207	0.0087341	1
ENSG00000001167	4800	NFYA	3.61094	2.66121	3.18089	4.30748	3.18263	3.87292	0	0.675829	3.62103	0.17033	0
ENSG00000001460	90529	STPG1	2.87375	2.66121	2.74197	2.77212	2.5694	2.18048	0	-0.241689	2.72778	0.740082	0
ENSG00000001461	57185	NIPAL3	6.46494	5.90065	5.86372	6.3802	5.98244	6.80725	0	0.325067	6.28277	0.28638	0
ENSG00000001497	81887	LAS1L	3.94116	4.50266	3.98264	3.54778	3.87469	3.52493	0	-0.518081	3.9615	0.231343	0
ENSG00000001561	22875	ENPP4	1.28767	2.2422	0.188107	1.60801	1.06556	-0.524458	0	-0.563676	1.43613	0.623062	0
ENSG00000001617	6405	SEMA3F	1.94036	-1.52979	1.6423	1.47411	0.47956	0.800661	0	-0.349496	1.36443	0.798991	0
ENSG00000001626	1080	CFTR	4.28914	4.64736	4.46938	5.10398	4.18287	4.72864	0	0.253002	4.62631	0.513108	0
ENSG00000001629	54467	ANKIB1	5.02102	4.91853	5.68625	5.10398	4.73043	5.61006	0	-0.057217	5.23486	0.874629	0
ENSG00000001630	1595	CYP51A1	3.33957	3.30936	3.98264	5.02237	5.35292	4.45797	1	1.43724	4.47967	0.000400725	1
ENSG00000001631	889	KRIT1	5.11123	4.77887	4.56913	5.02237	4.18287	5.13896	0	0.00260976	4.85712	1	0
ENSG00000002016	5893	RAD52	0.801571	1.45315	-1.52979	1.47411	1.65121	0.800661	0	0.786083	1.29663	0.522383	0
ENSG00000002330	572	BAD	4.65175	5.31505	3.46611	4.60846	5.08245	5.195	0	0.321696	4.84937	0.420322	0
ENSG00000002549	51056	LAP3	5.22335	4.86032	5.10613	4.54308	3.69178	4.98853	0	-0.575608	4.83041	0.122563	1
ENSG00000002587	9957	HS3ST1	0.0630373	-1.52979	2.10803	3.58074	2.38873	3.28783	0	2.46136	2.56798	0.00143945	0
ENSG00000002822	8379	MAD1L1	5.16838	4.22365	3.4134	3.82033	3.61159	4.52509	0	-0.417533	4.28238	0.355537	0
ENSG00000002834	3927	LASP1	9.27803	9.0128	8.9632	9.0752	8.90472	8.01222	0	-0.357938	8.92454	0.216215	1
ENSG00000002919	29916	SNX11	5.06683	6.00283	5.57065	5.18122	5.95833	4.82057	0	-0.197174	5.51122	0.5707	0
ENSG00000002933	55365	TMEM176A	3.48163	1.64924	2.55996	2.77212	3.00569	3.76599	0	0.498743	3.08535	0.405032	0
ENSG00000003056	4074	M6PR	4.45909	4.60072	4.36221	4.4746	4.3651	3.48052	0	-0.307389	4.3562	0.452517	1
ENSG00000003096	90293	KLHL13	3.94116	4.16073	4.21599	3.51406	3.80428	3.69002	0	-0.446878	3.9374	0.300668	0
ENSG00000003147	3382	ICA1	3.97358	3.62117	4.05325	4.28766	4.54857	4.20858	0	0.467705	4.17402	0.255853	0
ENSG00000003249	79007	DBNDD1	5.30207	4.67013	5.05543	4.16264	3.48228	4.52509	0	-0.926483	4.66345	0.0160129	0
ENSG00000003393	57679	ALS2	4.03633	4.12822	5.20248	3.87449	4.03699	4.03522	0	-0.583062	4.32017	0.16392	0
ENSG00000003400	843	CASP10	1.65061	0.624983	2.82504	2.22327	0.0634865	0.0622777	0	-0.853361	1.78309	0.349027	0
ENSG00000003402	8837	CFLAR	5.7487	5.76974	6.12368	6.19574	5.4133	6.29459	0	0.129083	5.96452	0.685866	0
ENSG00000003436	7035	TFPI	8.32904	8.57828	8.58991	8.40013	8.33596	8.1515	0	-0.204203	8.40683	0.447825	0
ENSG00000003509	55471	NDUFAF7	2.80333	2.66121	2.45955	3.37068	3.43646	3.38739	0	0.777149	3.1378	0.149712	0
ENSG00000003756	10181	RBM5	4.50418	4.55252	4.75006	4.74555	4.45975	4.98853	0	0.143471	4.69829	0.699156	0
ENSG00000003989	6542	SLC7A2	4.90812	4.16073	4.96675	6.03264	6.30279	6.03539	1	1.41532	5.60427	1.49419e-05	1
ENSG00000004139	23098	SARM1	5.92487	5.47876	5.57065	4.62435	4.65242	5.71919	0	-0.585857	5.42126	0.0902454	0
ENSG00000004142	26073	POLDIP2	6.24349	5.98478	6.41263	6.38953	6.57538	6.49762	0	0.265665	6.36929	0.353308	0
ENSG00000004399	23129	PLXND1	4.56928	5.39923	5.21793	5.10398	4.09712	5.15318	0	-0.241787	5.00143	0.508384	1
ENSG00000004455	204	AK2	6.857	6.85732	6.93148	6.53535	6.94615	6.91962	0	-0.0713756	6.8517	0.802473	1
ENSG00000004468	952	CD38	0.801571	1.45315	-1.52979	0.513112	0.47956	-1.52979	0	-0.776943	0.74421	0.61714	1
ENSG00000004478	2288	FKBP4	6.55341	6.11495	6.10718	6.22209	6.27702	6.30099	0	-0.00834044	6.27722	0.981876	0
ENSG00000004487	23028	KDM1A	5.2763	5.25608	5.05543	4.97358	5.0675	4.85577	0	-0.233577	5.10238	0.498453	0
ENSG00000004534	10180	RBM6	3.87403	3.95363	4.52012	3.87449	4.23732	3.87292	0	-0.142901	4.10415	0.74954	0
ENSG00000004700	5965	RECQL	4.69129	3.05637	4.30549	4.76001	4.31534	5.16725	0	0.624555	4.53754	0.129644	0
ENSG00000004766	55610	VPS50	2.87375	2.3589	3.18089	2.04583	3.61159	3.33847	0	0.298101	3.05574	0.61797	0
ENSG00000004776	126393	HSPB6	4.15419	3.36623	3.35869	4.16264	2.80397	4.36332	0	0.248908	3.84578	0.618622	0
ENSG00000004777	115703	ARHGAP33	-1.52979	1.45315	1.21951	-0.17344	0.0634865	1.47953	0	-0.241982	0.994393	0.917648	0
ENSG00000004779	4706	NDUFAB1	7.05182	7.39716	7.72022	7.31491	8.29001	7.05826	0	0.241876	7.54377	0.435577	0
ENSG00000004799	5166	PDK4	-0.523888	-1.52979	-1.52979	2.13728	1.06556	0.478201	0	3.81058	0.998631	0.0146149	0
ENSG00000004838	51364	ZMYND10	-1.52979	0.624983	-1.52979	0.513112	-0.523551	-0.524458	0	0.586815	0.267688	0.821719	0
ENSG00000004864	10165	SLC25A13	5.31478	5.75916	6.13186	5.49823	6.2037	5.56824	0	0.0196505	5.79138	0.961586	1
ENSG00000004866	7982	ST7	4.36444	4.39744	4.27627	4.71619	4.85755	3.48052	0	0.1266	4.43457	0.779375	0
ENSG00000004897	996	CDC27	6.64686	6.46666	6.57142	6.71306	6.32181	6.65574	0	0.0105347	6.57406	0.974849	0
ENSG00000004961	3052	HCCS	5.2763	5.4658	5.50919	5.67649	5.9338	4.7845	0	0.124521	5.49449	0.715019	1
ENSG00000004975	1856	DVL2	5.59043	5.79067	6.67581	6.01466	6.12646	6.16028	0	0.00273909	6.10762	1	0
ENSG00000005001	64063	PRSS22	3.12538	3.99028	4.24644	3.64447	3.90864	3.60984	0	-0.133601	3.82752	0.783083	0
ENSG00000005007	5976	UPF1	6.32743	6.4204	6.36485	6.67922	5.22402	6.84715	0	0.039401	6.39686	0.912206	0
ENSG00000005020	8935	SKAP2	4.03633	3.75498	3.70414	4.00161	4.50484	4.31356	0	0.45181	4.11191	0.274349	1
ENSG00000005022	292	SLC25A5	6.91241	6.65534	7.19617	7.59648	8.21397	5.92374	0	0.584463	7.26286	0.162467	1
ENSG00000005059	55013	MCUB	3.65159	3.05637	3.9084	2.22327	2.87439	3.18089	0	-0.806142	3.28888	0.131931	0
ENSG00000005073	3207	HOXA11	-0.523888	1.22616	0.618933	1.47411	-1.52979	0.478201	0	0.0204711	0.913772	1	0
ENSG00000005075	5439	POLR2J	5.89978	6.4204	6.08207	6.02068	6.21732	5.97265	0	-0.0760874	6.11955	0.803387	0
ENSG00000005100	56919	DHX33	4.90812	4.50266	5.2928	4.28766	3.48228	4.41142	0	-0.830221	4.60127	0.0332615	0
ENSG00000005102	4222	MEOX1	0.0630373	-1.52979	1.96885	0.763262	-1.52979	0.800661	0	-0.592112	0.888494	0.752362	0
ENSG00000005108	221981	THSD7A	4.23666	4.28393	4.27627	5.4093	4.87483	5.492	0	1.03068	4.88403	0.00424678	0
ENSG00000005156	3980	LIG3	4.48181	4.67013	4.77116	4.5597	3.80428	4.85577	0	-0.175628	4.58107	0.648172	0
ENSG00000005175	79657	RPAP3	5.18232	5.16284	5.62961	5.68409	3.97424	5.5142	0	-0.104787	5.3019	0.777086	0
ENSG00000005187	6296	ACSM3	-1.52979	-1.52979	-1.52979	0.976381	1.28825	1.28669	0	5.51193	0.770549	0.00630941	1
ENSG00000005189	81691	REXO5	3.00504	-1.52979	3.18089	2.9339	4.06737	3.06538	0	0.937569	3.12963	0.169887	0
ENSG00000005194	57019	CIAPIN1	5.51533	5.4916	5.68625	4.93587	5.69203	5.39963	0	-0.196228	5.48408	0.551263	0
ENSG00000005206	56928	SPPL2B	5.75804	5.41279	5.64112	5.65344	4.67232	6.28816	0	0.0702891	5.65701	0.844323	0
ENSG00000005238	80256	FAM214B	3.65159	3.36623	3.30182	3.61295	3.38914	2.56769	0	-0.1941	3.4054	0.708942	0
ENSG00000005243	51226	COPZ2	4.71065	4.3418	4.18488	4.07283	4.50484	4.18109	0	-0.171907	4.37309	0.680191	0
ENSG00000005249	5577	PRKAR2B	3.80363	3.57366	4.52012	4.38415	4.56994	4.38757	0	0.4334	4.28021	0.291919	1
ENSG00000005302	10943	MSL3	4.9248	5.72695	4.91081	5.10398	5.43676	5.11011	0	-0.0146257	5.2454	0.968126	0
ENSG00000005339	1387	CREBBP	5.56937	5.97567	5.68625	6.00255	4.65242	6.24236	0	0.0292735	5.77711	0.934847	0
ENSG00000005436	6936	GCFC2	2.65127	0.956662	0.188107	0.976381	2.48189	2.06493	0	0.328877	1.95315	0.715059	0
ENSG00000005448	84058	WDR54	4.12561	4.31316	4.54483	3.47953	3.38914	3.90687	0	-0.743426	4.04398	0.0843592	0
ENSG00000005469	54677	CROT	3.12538	0.193545	2.65384	3.12474	3.18263	3.60984	0	0.918754	3.0184	0.142726	0
ENSG00000005483	55904	KMT2E	6.6317	5.76974	6.50998	6.69436	5.6724	7.17432	0	0.288573	6.50832	0.387446	1
ENSG00000005486	57414	RHBDD2	6.40081	6.19562	6.09049	6.22209	6.62728	6.67064	0	0.28463	6.39073	0.323973	0
ENSG00000005700	25998	IBTK	6.54804	6.59713	6.60706	6.69436	6.54871	6.68539	0	0.0605795	6.61983	0.833237	0
ENSG00000005801	7748	ZNF195	3.28893	3.83775	2.65384	2.58989	2.72994	3.43471	0	-0.390183	3.21315	0.488992	0
ENSG00000005810	23077	MYCBP2	5.19613	5.55413	5.52169	5.65344	4.80444	6.36345	0	0.312124	5.60652	0.370109	0
ENSG00000005812	26224	FBXL3	3.00504	1.82183	1.81479	4.49202	3.34022	3.33847	0	1.55751	3.34569	0.00607951	0
ENSG00000005844	3683	ITGAL	0.0630373	-1.52979	-1.52979	0.976381	-1.52979	1.06405	0	2.02902	0.504181	0.226251	0
ENSG00000005882	5164	PDK2	3.48163	2.11521	3.1164	3.03247	3.97424	3.52493	0	0.556573	3.36413	0.291303	1
ENSG00000005884	3675	ITGA3	4.98966	4.77887	4.44332	4.5597	3.34022	4.23555	0	-0.627273	4.49788	0.110486	0
ENSG00000005889	7543	ZFX	4.28914	3.12389	4.27627	4.4391	4.2898	4.0656	0	0.287769	4.16996	0.515362	0
ENSG00000005893	3920	LAMP2	7.10035	6.96711	6.93616	7.33919	7.63746	6.84715	0	0.307915	7.16866	0.278775	1
ENSG00000005961	3674	ITGA2B	-1.52979	-1.52979	-1.52979	0.513112	1.48111	0.0622777	0	5.06119	0.514193	0.0207224	0
ENSG00000006007	51573	GDE1	8.5588	8.78536	8.5184	8.65347	8.47134	9.03352	0	0.113124	8.68458	0.679985	0
ENSG00000006015	55049	REX1BD	5.06683	5.55413	5.02061	5.06957	6.02949	5.16725	0	0.255427	5.37956	0.451844	0
ENSG00000006016	9244	CRLF1	0.479055	1.45315	1.6423	2.04583	0.80211	1.47953	0	0.31099	1.5967	0.811797	0
ENSG00000006025	114881	OSBPL7	2.06598	1.22616	-1.52979	-1.52979	-1.52979	1.93932	0	-0.753802	1.15117	0.637592	0
ENSG00000006042	26022	TMEM98	8.18415	8.69666	8.30891	8.36273	9.1238	8.48787	0	0.284803	8.56413	0.316496	0
ENSG00000006062	9020	MAP3K14	0.0630373	0.193545	-1.52979	0.210296	-1.52979	0.478201	0	0.293069	0.338039	1	0
ENSG00000006118	54972	TMEM132A	4.06671	5.25608	3.98264	4.5597	3.48228	4.65063	0	-0.239415	4.46604	0.57423	0
ENSG00000006125	163	AP2B1	8.2116	7.98341	8.34806	7.94227	7.88566	8.18128	0	-0.180277	8.10333	0.506967	0
ENSG00000006194	10127	ZNF263	4.38869	3.95363	4.75006	4.87074	4.06737	5.18119	0	0.383333	4.62409	0.335663	0
ENSG00000006282	64847	SPATA20	4.90812	3.99028	5.24835	4.77433	5.08245	4.72864	0	0.063422	4.85624	0.872062	0
ENSG00000006283	8913	CACNA1G	-0.523888	1.82183	0.188107	0.513112	-1.52979	1.06405	0	-0.578336	0.89584	0.741684	0
ENSG00000006327	51330	TNFRSF12A	6.35231	6.5488	6.54103	6.53954	6.84018	6.01218	0	0.0203434	6.49894	0.948872	0
ENSG00000006432	4293	MAP3K9	3.52603	1.82183	1.81479	4.1407	3.34022	4.20858	0	1.34647	3.49555	0.0132905	0
ENSG00000006451	5898	RALA	6.95363	6.81197	7.15262	6.85451	7.22073	6.84715	0	0.00498319	6.98608	0.989024	0
ENSG00000006453	55971	BAIAP2L1	5.98177	6.3375	6.39234	6.03858	5.52696	5.62033	0	-0.501176	6.02595	0.0953684	0
ENSG00000006459	80853	KDM7A	0.801571	2.83246	-0.428959	3.03247	2.18215	1.93932	0	0.865082	2.25549	0.315583	0
ENSG00000006468	2115	ETV1	1.65061	0.193545	1.81479	0.513112	1.28825	0.0622777	0	-0.793153	1.28944	0.510738	0
ENSG00000006530	55750	AGK	1.94036	2.3589	1.44634	2.30443	3.52668	1.6496	0	0.789072	2.47964	0.289254	1
ENSG00000006534	221	ALDH3B1	2.87375	3.1884	3.04889	3.33249	3.80428	3.33847	0	0.481036	3.34675	0.353704	0
ENSG00000006576	57157	PHTF2	5.81284	6.15585	6.18786	6.72047	6.25739	6.97668	0	0.622839	6.41131	0.0349925	0
ENSG00000006606	10344	CCL26	-1.52979	-1.52979	0.618933	-0.17344	1.48111	0.0622777	0	1.5431	0.58796	0.28433	0
ENSG00000006607	9855	FARP2	2.7293	2.3589	3.8698	3.51406	2.18215	2.06493	0	-0.385478	3.02088	0.542478	0
ENSG00000006611	10083	USH1C	3.72961	3.05637	2.10803	2.13728	3.34022	2.38704	0	-0.421541	2.98815	0.50199	0
ENSG00000006625	79017	GGCT	5.93314	6.00283	5.7192	5.97183	6.27702	5.492	0	0.0591329	5.92818	0.847493	0
ENSG00000006634	10926	DBF4	3.38849	3.99028	4.41679	4.83021	3.97424	4.28802	0	0.432864	4.24568	0.316523	0
ENSG00000006638	6915	TBXA2R	1.94036	0.624983	2.45955	2.45421	1.48111	-1.52979	0	-0.348062	1.86167	0.757698	0
ENSG00000006652	3475	IFRD1	4.0053	3.36623	4.44332	4.49202	4.06737	3.83815	0	0.161803	4.11563	0.720582	0
ENSG00000006695	1352	COX10	4.28914	4.22365	3.8698	4.5597	4.56994	3.7285	0	0.201981	4.26993	0.621415	0
ENSG00000006704	9569	GTF2IRD1	2.65127	4.12822	2.35162	4.11843	3.76775	2.56769	0	0.375985	3.506	0.519096	0
ENSG00000006712	54623	PAF1	5.65184	6.25707	5.7083	5.39084	4.59101	5.30094	0	-0.764828	5.57613	0.0195923	0
ENSG00000006715	27072	VPS41	6.11129	6.02949	5.82388	5.92126	5.1119	5.9484	0	-0.284407	5.86665	0.360493	0
ENSG00000006740	9912	ARHGAP44	2.7293	3.57366	3.98264	3.40788	1.94097	3.18089	0	-0.550951	3.31562	0.307866	0
ENSG00000006744	60528	ELAC2	5.98972	6.14776	6.37866	5.65344	5.48257	6.26871	0	-0.340647	6.02822	0.265509	1
ENSG00000006747	85477	SCIN	-1.52979	2.11521	-0.428959	0.976381	-0.523551	0.478201	0	-0.488915	0.933877	0.83844	0
ENSG00000006756	414	ARSD	5.03646	5.39923	5.44499	5.17043	4.43666	4.80265	0	-0.469425	5.10207	0.171938	1
ENSG00000006757	8228	PNPLA4	3.56911	4.50266	4.33413	3.7055	4.54857	3.12429	0	-0.280848	4.08212	0.543421	0
ENSG00000006831	79602	ADIPOR2	6.53723	6.57919	6.7253	6.94271	6.95023	7.02386	0	0.357638	6.81023	0.19676	0
ENSG00000006837	51265	CDKL3	0.0630373	1.22616	2.35162	-0.17344	0.80211	0.0622777	0	-1.46268	1.20448	0.200219	0
ENSG00000007047	57787	MARK4	4.95759	5.1946	5.17107	5.63002	4.45975	5.56824	0	0.203216	5.22887	0.571919	0
ENSG00000007062	8842	PROM1	6.23683	6.43377	6.13186	6.78198	6.57008	6.48081	0	0.345779	6.46135	0.225791	0
ENSG00000007080	115098	CCDC124	4.89125	4.16073	4.05325	3.64447	4.4132	4.95647	0	0.00564287	4.44832	1	0
ENSG00000007168	5048	PAFAH1B1	6.50431	6.51776	6.57142	6.89765	6.87923	6.70482	0	0.299621	6.69359	0.284574	1
ENSG00000007202	9703	KIAA0100	5.91655	5.59039	5.45806	5.95935	5.47125	5.64065	0	0.0377784	5.69726	0.915519	0
ENSG00000007237	8522	GAS7	6.54264	6.17189	6.4059	6.40801	5.60152	6.68049	0	-0.0837766	6.34666	0.789405	0
ENSG00000007255	79090	TRAPPC6A	5.64178	6.26457	5.81375	6.00255	5.78637	6.47517	0	0.187468	6.0348	0.547168	0
ENSG00000007341	54879	ST7L	2.48126	2.11521	1.96885	2.7139	2.80397	3.76599	0	1.01223	2.84981	0.0993503	0
ENSG00000007376	113000	RPUSD1	5.03646	5.0106	4.52012	4.81644	4.94195	5.11011	0	0.0851662	4.93508	0.82052	0
ENSG00000007384	64285	RHBDF1	6.24349	6.00283	5.48385	6.20105	4.95826	6.24899	0	-0.0304558	5.93725	0.933566	0
ENSG00000007392	55692	LUC7L	5.05172	5.13037	5.74075	5.33399	5.02169	5.26212	0	-0.128388	5.29071	0.701202	0
ENSG00000007402	9254	CACNA2D2	0.0630373	-1.52979	-0.428959	-0.17344	0.0634865	1.93932	0	1.94605	0.741863	0.198323	0
ENSG00000007520	115939	TSR3	6.78574	7.03446	6.54715	6.77843	7.00619	6.79824	0	0.0617614	6.83842	0.82884	0
ENSG00000007541	9091	PIGQ	3.06647	2.66121	3.9084	4.18424	3.28958	4.54679	0	0.810465	3.79824	0.0949987	0
ENSG00000007545	57585	CRAMP1	3.33957	0.956662	1.44634	2.38126	2.87439	3.65049	0	0.777759	2.81461	0.249307	0
ENSG00000007866	7005	TEAD3	4.52621	3.36623	4.59303	4.62435	3.87469	4.18109	0	0.00226457	4.28898	1	0
ENSG00000007923	55735	DNAJC11	5.57994	5.83164	5.54638	5.39084	4.43666	5.56824	0	-0.449212	5.46206	0.182237	0
ENSG00000007944	29116	MYLIP	6.43614	6.77043	6.96849	7.90859	7.74943	7.82291	1	1.09008	7.38876	9.2974e-05	0
ENSG00000007968	1870	E2F2	1.94036	1.45315	2.10803	1.16203	1.06556	-0.524458	0	-1.2611	1.57079	0.183706	0
ENSG00000008018	5689	PSMB1	9.8285	10.2873	10.0006	9.76283	10.2884	9.44736	0	-0.176153	9.96642	0.532918	0
ENSG00000008056	6853	SYN1	1.80275	0.193545	1.6423	0.976381	1.94097	0.800661	0	-0.0580402	1.5329	1	0
ENSG00000008083	3720	JARID2	5.72032	6.01177	5.89289	6.22209	5.19679	6.25559	0	0.0903765	5.93315	0.784816	0
ENSG00000008086	6792	CDKL5	2.3881	0.624983	1.96885	2.04583	2.38873	2.06493	0	0.358748	2.14144	0.675619	0
ENSG00000008128	728642	CDK11A	2.80333	2.91102	1.44634	3.54778	1.06556	2.06493	0	0.0821182	2.65547	0.929656	0
ENSG00000008130	65220	NADK	4.12561	3.91603	3.70414	4.57614	4.74929	4.23555	0	0.618818	4.29257	0.125868	0
ENSG00000008196	7021	TFAP2B	0.479055	-1.52979	-1.52979	-0.17344	-1.52979	0.0622777	0	0.178122	0.125251	1	0
ENSG00000008256	9265	CYTH3	5.66182	5.89099	5.27813	5.76517	5.1264	6.44082	0	0.24471	5.76869	0.467593	0
ENSG00000008277	53616	ADAM22	0.801571	1.22616	-1.52979	1.9482	1.06556	0.478201	0	0.881822	1.24439	0.507323	0
ENSG00000008282	6856	SYPL1	5.40076	5.56632	5.7083	5.57384	6.00616	5.36341	0	0.109865	5.62951	0.732983	1
ENSG00000008283	1534	CYB561	6.25012	6.07285	6.24176	5.62212	5.86629	6.04304	0	-0.339887	6.03882	0.251635	0
ENSG00000008294	9043	SPAG9	6.33369	5.99384	6.37177	6.35661	5.6525	6.63057	0	0.0262904	6.26268	0.94195	1
ENSG00000008300	1951	CELSR3	1.80275	2.91102	1.44634	2.04583	0.80211	2.48019	0	-0.276595	2.17826	0.775222	0
ENSG00000008311	10157	AASS	2.56876	3.25015	1.96885	3.07935	1.65121	2.93981	0	0.00163968	2.76665	1	1
ENSG00000008323	55200	PLEKHG6	3.00504	2.3589	3.04889	2.30443	2.5694	2.18048	0	-0.504462	2.69228	0.440308	0
ENSG00000008324	51188	SS18L2	4.28914	5.11386	4.81246	3.73508	5.28991	4.18109	0	-0.228083	4.68612	0.5948	0
ENSG00000008382	84954	MPND	4.8217	3.99028	4.54483	4.38415	3.73027	5.13896	0	0.03625	4.53433	0.926112	0
ENSG00000008394	4257	MGST1	6.5641	5.91024	6.55934	7.34878	7.40448	6.10285	0	0.68991	6.76572	0.0316564	1
ENSG00000008405	1407	CRY1	3.76709	3.57366	3.24262	4.34632	4.71132	3.90687	0	0.828561	4.04418	0.058438	0
ENSG00000008441	4784	NFIX	1.80275	3.12389	2.55996	2.22327	3.18263	2.65019	0	0.152393	2.73682	0.855984	0
ENSG00000008513	6482	ST3GAL1	7.04802	6.73308	7.20783	7.42335	6.57008	7.42335	0	0.182411	7.10709	0.53513	0
ENSG00000008516	64386	MMP25	-0.523888	-1.52979	0.188107	0.976381	1.28825	0.478201	0	1.94555	0.774936	0.15227	0
ENSG00000008517	9235	IL32	7.1366	6.89646	6.71445	5.63002	6.15503	6.54151	0	-0.775812	6.59597	0.00935426	0
ENSG00000008710	5310	PKD1	3.23645	2.83246	3.4134	2.30443	2.28913	2.48019	0	-0.860748	2.88744	0.142561	0
ENSG00000008735	23542	MAPK8IP2	3.00504	1.45315	2.90358	0.513112	0.0634865	1.6496	0	-1.8995	2.09037	0.02744	0
ENSG00000008838	9862	MED24	7.94346	7.89194	8.12446	7.41424	7.32813	7.92586	0	-0.409976	7.80195	0.139116	0
ENSG00000008853	23221	RHOBTB2	3.97358	4.31316	5.20248	4.52626	2.94153	4.80265	0	-0.303655	4.46976	0.496233	0
ENSG00000008869	54497	HEATR5B	3.61094	3.05637	2.74197	3.33249	2.94153	3.23535	0	-0.00504235	3.23875	1	0
ENSG00000008952	7095	SEC62	7.56943	7.3344	7.69007	7.68817	7.19344	7.61269	0	-0.0244253	7.52922	0.931412	1
ENSG00000008988	6224	RPS20	9.22008	9.63878	9.39989	9.34708	10.1301	9.21979	0	0.194777	9.53114	0.497436	0
ENSG00000009307	7812	CSDE1	10.1975	10.4258	10.26	10.2295	10.245	10.2194	0	-0.0663559	10.2653	0.803056	1
ENSG00000009335	9690	UBE3C	6.03652	6.25707	5.44499	6.21161	6.66253	6.08813	0	0.391507	6.16778	0.201111	0
ENSG00000009413	5980	REV3L	4.26314	3.57366	4.36221	4.00161	3.06711	4.23555	0	-0.261243	4.01469	0.568974	0
ENSG00000009694	10178	TENM1	-1.52979	-1.52979	-0.428959	-0.17344	0.0634865	-1.52979	0	1.42439	-0.0337551	0.519655	0
ENSG00000009724	10747	MASP2	3.00504	1.64924	2.23496	1.32649	2.06659	1.6496	0	-0.761049	2.20411	0.320152	1
ENSG00000009765	389434	IYD	2.56876	-0.424787	3.04889	2.82809	0.0634865	2.18048	0	-0.242227	2.32019	0.771968	0
ENSG00000009780	199870	FAM76A	3.18198	0.193545	4.05325	2.04583	2.5694	2.72822	0	-0.72202	2.91518	0.301508	0
ENSG00000009830	29954	POMT2	6.82181	6.65534	6.43924	6.28343	6.16208	6.64069	0	-0.27244	6.52342	0.343172	0
ENSG00000009844	51534	VTA1	6.06689	6.53647	6.34387	5.79356	6.34059	5.55759	0	-0.394821	6.15125	0.192868	0
ENSG00000009950	51085	MLXIPL	2.28851	2.2422	2.97806	2.30443	1.48111	3.38739	0	0.0574155	2.65008	0.963163	0
ENSG00000009954	9031	BAZ1B	7.17196	7.1604	6.98213	7.195	6.09731	7.70243	0	0.0332104	7.12773	0.919695	0
ENSG00000010017	10048	RANBP9	2.80333	2.56731	3.04889	3.87449	3.43646	2.72822	0	0.629778	3.21835	0.262967	0
ENSG00000010030	51513	ETV7	-1.52979	0.193545	0.188107	-1.52979	-1.52979	-1.52979	0	-3.70392	-0.102341	0.237859	0
ENSG00000010072	83932	SPRTN	3.87403	3.52453	3.9084	3.64447	3.73027	3.65049	0	-0.107345	3.76495	0.837179	0
ENSG00000010165	51603	METTL13	5.08178	4.95607	4.36221	4.02575	4.23732	4.33865	0	-0.638493	4.57154	0.0918356	0
ENSG00000010219	8798	DYRK4	3.43581	4.19253	3.04889	3.37068	3.97424	2.87267	0	-0.167285	3.59866	0.741217	0
ENSG00000010244	7756	ZNF207	6.53723	6.81197	6.57742	6.68302	7.08996	6.60494	0	0.161641	6.73501	0.569602	0
ENSG00000010256	7384	UQCRC1	6.1893	6.37262	5.83394	6.25309	6.53247	6.1673	0	0.177501	6.24707	0.550983	1
ENSG00000010270	83930	STARD3NL	4.78562	4.19253	2.65384	4.59239	4.97438	3.7285	0	0.401309	4.36275	0.386166	0
ENSG00000010278	928	CD9	5.40076	3.47367	3.04889	6.50991	5.78637	1.80172	0	1.29351	5.16377	0.313795	0
ENSG00000010292	9918	NCAPD2	4.71065	4.19253	3.946	3.58074	3.23709	3.90687	0	-0.736096	4.0322	0.092128	0
ENSG00000010295	25900	IFFO1	3.97358	4.47706	4.0873	4.02575	4.31534	4.45797	0	0.0816127	4.262	0.854238	0
ENSG00000010310	2696	GIPR	-1.52979	-1.52979	0.618933	0.210296	0.0634865	0.800661	0	1.22366	0.466674	0.461315	0
ENSG00000010318	51533	PHF7	0.801571	-1.52979	1.96885	0.210296	0.47956	-0.524458	0	-1.11902	0.897569	0.42734	0
ENSG00000010319	56920	SEMA3G	0.0630373	-1.52979	0.618933	0.210296	-1.52979	-1.52979	0	-1.00433	0.201784	0.620952	0
ENSG00000010322	11188	NISCH	5.7857	6.14776	4.75006	5.87552	4.73043	6.01218	0	-0.0293276	5.6676	0.941088	0
ENSG00000010327	23166	STAB1	-0.523888	-1.52979	2.10803	0.976381	-1.52979	2.56769	0	0.727516	1.38135	0.56472	1
ENSG00000010361	80199	FUZ	1.48052	1.22616	1.81479	1.32649	1.48111	0.478201	0	-0.414947	1.53304	0.676468	0
ENSG00000010379	6540	SLC6A13	0.479055	-1.52979	-1.52979	0.976381	-0.523551	0.478201	0	1.38046	0.504219	0.390025	1
ENSG00000010404	3423	IDS	5.7948	5.8417	5.62961	5.32429	5.68225	5.42328	0	-0.276773	5.63704	0.371501	1
ENSG00000010438	5646	PRSS3	3.87403	2.3589	4.41679	3.64447	3.48228	3.65049	0	-0.18813	3.72686	0.721464	0
ENSG00000010539	7752	ZNF200	2.94089	2.2422	2.45955	3.03247	2.94153	3.00396	0	0.430116	2.87798	0.474025	1
ENSG00000010610	920	CD4	1.065	1.97597	1.44634	0.763262	1.48111	0.478201	0	-0.658129	1.45833	0.548394	1
ENSG00000010626	10233	LRRC23	3.12538	2.91102	1.44634	2.77212	3.00569	3.52493	0	0.484972	2.98653	0.444383	0
ENSG00000010704	3077	HFE	1.28767	1.82183	-1.52979	1.47411	-0.523551	-0.524458	0	-0.693904	1.08117	0.629315	0
ENSG00000010803	22955	SCMH1	4.94129	6.09826	5.00288	5.63787	4.85755	5.0506	0	-0.226256	5.35319	0.530703	0
ENSG00000010810	2534	FYN	4.31468	3.36623	3.946	3.9521	3.97424	3.87292	0	0.00361573	3.96446	1	0
ENSG00000010818	3097	HIVEP2	2.94089	3.79696	3.74737	3.16876	2.28913	4.15307	0	-0.147736	3.51321	0.809642	0
ENSG00000010932	2326	FMO1	5.2098	3.83775	5.75141	5.0926	4.97438	4.70953	0	-0.198435	5.05154	0.617885	1
ENSG00000011007	6924	ELOA	5.14009	4.77887	4.81246	4.81644	3.76775	4.80265	0	-0.383759	4.76027	0.312246	0
ENSG00000011009	11313	LYPLA2	7.69872	7.92545	7.76298	7.56389	7.6921	7.85588	0	-0.0903032	7.75677	0.740341	0
ENSG00000011021	1185	CLCN6	2.87375	2.2422	1.96885	3.7055	3.83991	3.94005	0	1.46252	3.35251	0.00505316	0
ENSG00000011028	9902	MRC2	6.47063	6.87702	6.74142	7.0642	6.11196	7.45525	0	0.274534	6.85365	0.375291	1
ENSG00000011105	10867	TSPAN9	6.73462	6.61484	6.93616	6.64458	6.93384	7.20193	0	0.176118	6.86322	0.533518	0
ENSG00000011114	55727	BTBD7	7.20648	7.86506	7.01345	7.34639	6.86201	7.64826	0	-0.0883239	7.36878	0.766791	0
ENSG00000011132	9546	APBA3	3.61094	3.42095	2.10803	3.79247	4.15485	3.33847	0	0.629505	3.57353	0.208866	0
ENSG00000011143	54903	MKS1	3.65159	3.47367	4.63967	3.64447	3.87469	3.06538	0	-0.458283	3.84096	0.334294	0
ENSG00000011198	51099	ABHD5	3.43581	3.95363	3.9084	3.25295	4.85755	3.65049	0	0.307129	3.97378	0.509667	0
ENSG00000011201	3730	ANOS1	2.28851	1.97597	-0.428959	0.210296	0.80211	-0.524458	0	-1.69609	1.328	0.138185	0
ENSG00000011243	26993	AKAP8L	4.28914	4.79967	4.56913	4.71619	4.63224	4.28802	0	-0.00689238	4.58335	0.984479	0
ENSG00000011258	54799	MBTD1	2.3881	1.22616	0.188107	2.77212	2.94153	0.478201	0	0.932329	2.18156	0.264454	0
ENSG00000011260	51096	UTP18	3.90798	4.91853	3.61358	4.57614	4.89191	4.76612	0	0.49783	4.54844	0.218481	1
ENSG00000011275	54476	RNF216	6.37676	6.09826	6.16412	6.0445	5.1264	6.42918	0	-0.256377	6.10317	0.425193	0
ENSG00000011295	54902	TTC19	7.10401	7.12376	7.05276	6.76774	6.79096	7.22902	0	-0.149498	7.02505	0.59395	0
ENSG00000011304	5725	PTBP1	8.20308	8.14856	8.13059	8.28488	7.84678	8.65702	0	0.139369	8.23412	0.6178	0
ENSG00000011332	8193	DPF1	2.3881	3.47367	2.82504	2.38126	2.06659	0.478201	0	-1.168	2.58297	0.0876738	0
ENSG00000011347	9066	SYT7	2.3881	2.3589	3.51696	2.52364	2.48189	2.72822	0	-0.291075	2.79556	0.653176	0
ENSG00000011376	23395	LARS2	4.20969	4.64736	4.41679	3.76406	3.48228	3.28783	0	-0.922806	4.07528	0.0294919	0
ENSG00000011405	5286	PIK3C2A	7.7299	7.87244	7.46578	7.66914	6.92142	8.1265	0	-0.04517	7.67911	0.880701	0
ENSG00000011422	5329	PLAUR	3.48163	3.05637	4.21599	2.38126	3.61159	1.80172	0	-0.899166	3.33613	0.112775	0
ENSG00000011426	54443	ANLN	4.03633	4.12822	4.33413	4.30748	2.94153	3.83815	0	-0.369248	4.029	0.400453	1
ENSG00000011451	58525	WIZ	4.45909	4.69255	4.83267	4.68622	3.48228	5.0043	0	-0.144503	4.61858	0.734042	0
ENSG00000011454	2844	GPR21	5.82177	5.62576	5.77249	6.33746	5.9338	6.69514	0	0.615273	6.08962	0.0417452	0
ENSG00000011465	1634	DCN	7.76969	7.49922	7.72022	8.70201	8.5147	8.21725	0	0.824923	8.13996	0.00263035	1
ENSG00000011478	54814	QPCTL	1.28767	-0.424787	-0.428959	2.04583	1.80335	-1.52979	0	1.21256	1.2691	0.315129	0
ENSG00000011485	5536	PPP5C	3.48163	2.66121	2.55996	1.9482	3.12602	3.06538	0	-0.182387	2.94751	0.806058	0
ENSG00000011523	23177	CEP68	3.76709	2.56731	3.98264	3.03247	3.23709	3.65049	0	-0.241497	3.49115	0.656028	0
ENSG00000011566	8491	MAP4K3	3.06647	3.42095	4.01838	3.76406	4.09712	3.23535	0	0.193358	3.69099	0.703174	0
ENSG00000011600	7305	TYROBP	3.12538	2.91102	3.61358	3.33249	2.48189	3.65049	0	-0.0116347	3.29268	1	0
ENSG00000011638	57146	TMEM159	3.69113	3.12389	3.946	4.1407	4.34043	3.28783	0	0.372806	3.8585	0.417625	0
ENSG00000011677	2556	GABRA3	-1.52979	-1.52979	0.188107	-0.17344	-1.52979	-1.52979	0	-0.323199	-0.119236	1	0
ENSG00000012048	672	BRCA1	4.0053	1.82183	3.9084	3.12474	0.47956	2.65019	0	-1.1095	3.14436	0.0847184	0
ENSG00000012061	2067	ERCC1	4.87417	5.13037	5.32169	5.11527	5.18298	4.50306	0	-0.154416	5.05902	0.653783	0
ENSG00000012171	7869	SEMA3B	5.26325	5.52944	5.68625	5.33399	4.73043	5.64065	0	-0.220921	5.40817	0.508279	0
ENSG00000012174	51360	MBTPS2	4.26314	4.50266	2.90358	3.07935	4.45975	3.18089	0	-0.335037	3.91781	0.514904	0
ENSG00000012211	4007	PRICKLE3	4.0053	4.3418	4.87227	3.25295	3.65224	4.28802	0	-0.672636	4.18051	0.122351	0
ENSG00000012232	2137	EXTL3	5.18232	4.87999	5.37779	4.18424	4.50484	4.72864	0	-0.682548	4.87782	0.0556729	0
ENSG00000012504	9971	NR1H4	-1.52979	1.22616	-1.52979	0.513112	0.80211	-1.52979	0	0.327049	0.526193	1	0
ENSG00000012660	60481	ELOVL5	5.50427	4.64736	4.96675	6.14156	6.45989	5.93201	1	1.11432	5.75517	0.000521984	1
ENSG00000012817	8284	KDM5D	1.48052	2.56731	2.74197	2.7139	3.28958	2.48019	0	0.541007	2.71601	0.402759	0
ENSG00000012822	57658	CALCOCO1	1.28767	1.64924	1.96885	0.976381	1.28825	2.56769	0	0.12754	1.85666	0.893441	0
ENSG00000012963	55148	UBR7	4.09646	3.52453	4.27627	3.92669	3.43646	3.33847	0	-0.412698	3.84471	0.374471	0
ENSG00000012983	11183	MAP4K5	5.55872	5.91024	5.88323	6.16891	5.61186	6.22227	0	0.236586	5.92294	0.442357	0
ENSG00000013016	30845	EHD3	3.12538	3.47367	2.82504	2.13728	2.18215	3.23535	0	-0.58407	2.97031	0.321729	0
ENSG00000013275	5704	PSMC4	6.32743	6.65534	6.06508	5.88874	6.08251	6.27522	0	-0.28095	6.24275	0.343003	0
ENSG00000013288	23324	MAN2B2	4.12561	4.52781	5.03812	4.70129	2.72994	4.85577	0	-0.250058	4.51295	0.567116	1
ENSG00000013297	5010	CLDN11	4.03633	5.60228	4.21599	3.87449	5.25073	4.03522	0	-0.278715	4.68437	0.541499	0
ENSG00000013306	51629	SLC25A39	6.81735	6.43377	6.71445	6.40341	7.20373	6.80725	0	0.176004	6.76005	0.541876	1
ENSG00000013364	9961	MVP	5.7857	6.06428	4.85261	5.35319	5.08245	5.91542	0	-0.162547	5.58528	0.645489	0
ENSG00000013374	51667	NUB1	5.67174	5.87148	5.6751	5.3047	5.3652	5.77541	0	-0.247887	5.63416	0.430803	0
ENSG00000013375	5238	PGM3	6.33992	6.56104	6.55934	6.81351	6.40148	6.76622	0	0.183069	6.58948	0.521339	0
ENSG00000013392	112611	RWDD2A	2.80333	1.64924	0.188107	-0.697765	2.06659	1.28669	0	-0.742433	1.76531	0.514621	1
ENSG00000013441	1195	CLK1	4.0053	4.31316	3.46611	4.36536	4.00596	5.18119	0	0.642637	4.34819	0.125709	0
ENSG00000013503	55703	POLR3B	4.69129	4.91853	5.18686	4.68622	4.2898	4.52509	0	-0.438317	4.76116	0.232323	0
ENSG00000013523	23357	ANGEL1	2.3881	1.97597	1.6423	2.38126	3.28958	1.06405	0	0.499908	2.39716	0.497232	0
ENSG00000013561	9604	RNF14	5.25007	5.59039	5.97702	5.57384	6.28996	4.48069	0	-0.00914793	5.64091	0.984989	0
ENSG00000013563	1774	DNASE1L1	4.31468	3.75498	3.65957	5.02237	4.56994	4.43488	0	0.769914	4.39925	0.0511186	0
ENSG00000013573	1663	DDX11	3.83926	2.46686	0.188107	1.60801	3.61159	1.28669	0	-0.274053	2.76428	0.775147	0
ENSG00000013583	50865	HEBP1	5.71073	5.80102	5.64112	6.21161	6.27051	5.97265	0	0.440697	5.96372	0.139432	1
ENSG00000013588	9052	GPRC5A	7.8196	8.25593	7.93645	7.33195	7.44554	7.83619	0	-0.46249	7.80543	0.0953484	0
ENSG00000013619	10046	MAMLD1	1.28767	1.22616	-1.52979	0.976381	-1.52979	1.47953	0	-0.0107673	1.04748	1	0
ENSG00000013810	10460	TACC3	4.61111	4.99265	4.83267	4.18424	2.72994	3.18089	0	-1.32943	4.32561	0.0016043	0
ENSG00000014123	23376	UFL1	5.19613	5.37171	5.65253	4.07283	4.78629	3.60984	0	-1.19519	4.95743	0.0012548	1
ENSG00000014138	23649	POLA2	3.18198	0.624983	3.1164	1.9482	2.80397	2.48019	0	-0.257667	2.65162	0.753007	0
ENSG00000014164	23144	ZC3H3	2.87375	1.82183	2.74197	2.04583	2.28913	3.28783	0	0.0902999	2.67614	0.889104	0
ENSG00000014216	823	CAPN1	8.04993	8.02374	8.03352	7.55769	7.62219	7.61012	0	-0.439545	7.83491	0.100765	0
ENSG00000014257	55	ACPP	0.801571	-0.424787	-1.52979	0.513112	0.47956	1.47953	0	1.24858	0.829758	0.368863	0
ENSG00000014641	4190	MDH1	6.57471	6.88677	7.29053	6.99254	7.44554	6.89022	0	0.183669	7.04532	0.526727	0
ENSG00000014824	10463	SLC30A9	6.09664	6.29418	6.05652	6.02068	6.74941	5.84711	0	0.107579	6.2145	0.728572	0
ENSG00000014914	10903	MTMR11	-0.523888	0.624983	2.10803	0.763262	0.0634865	-1.52979	0	-1.32579	0.941985	0.346548	0
ENSG00000014919	1355	COX15	6.14727	5.75916	5.07253	4.96112	5.74937	4.20858	0	-0.624704	5.45944	0.0910023	0
ENSG00000015133	440193	CCDC88C	4.41254	4.25411	4.59303	4.04948	3.73027	3.76599	0	-0.577348	4.19426	0.155088	0
ENSG00000015153	10138	YAF2	5.25007	4.50266	5.27813	5.33399	5.1119	5.18119	0	0.161134	5.14975	0.638484	0
ENSG00000015171	10771	ZMYND11	5.83947	5.13037	5.60632	5.46332	5.77721	5.89018	0	0.164399	5.65059	0.60458	0
ENSG00000015413	1800	DPEP1	3.48163	2.2422	1.6423	2.22327	3.38914	2.56769	0	0.136643	2.81586	0.865979	1
ENSG00000015475	637	BID	4.18221	4.52781	4.33413	4.5597	4.56994	3.76599	0	-0.00674257	4.37457	1	0
ENSG00000015479	9782	MATR3	7.33059	7.06054	7.35134	7.07581	6.97448	7.46097	0	-0.0680542	7.22338	0.81005	1
ENSG00000015520	29881	NPC1L1	3.56911	2.74938	2.74197	2.52364	2.38873	1.06405	0	-0.995788	2.75	0.116129	1
ENSG00000015532	64132	XYLT2	5.56937	5.92924	5.62961	4.99818	4.90878	5.80272	0	-0.427319	5.53121	0.196156	0
ENSG00000015676	23386	NUDCD3	6.95363	6.87212	6.80419	6.60908	6.30916	7.07329	0	-0.180476	6.79529	0.532571	0
ENSG00000016082	3670	ISL1	-0.523888	1.22616	-1.52979	1.32649	0.80211	2.38704	0	1.80557	1.33198	0.142438	0
ENSG00000016391	55349	CHDH	4.15419	3.12389	4.77116	3.67531	2.18215	3.48052	0	-0.932663	3.80983	0.0582863	0
ENSG00000016864	55830	GLT8D1	4.78562	5.1467	5.12264	4.30748	4.94195	4.31356	0	-0.481344	4.82418	0.183655	1
ENSG00000017260	27032	ATP2C1	5.83065	6.12322	5.73001	6.21686	6.02949	5.54687	0	0.0557042	5.94002	0.86233	0
ENSG00000017427	3479	IGF1	4.45909	4.45101	5.27813	2.77212	3.48228	3.52493	1	-1.52302	4.24089	0.000394318	1
ENSG00000017483	92745	SLC38A5	5.06683	4.69255	4.27627	4.24717	5.42508	5.63053	0	0.49892	5.00214	0.186071	0
ENSG00000017797	10928	RALBP1	6.87856	6.73847	6.36485	7.18966	6.35913	6.94843	0	0.197597	6.78322	0.503715	0
ENSG00000018189	22902	RUFY3	5.05172	5.56632	5.02061	5.2647	4.00596	4.98853	0	-0.387645	5.06818	0.286132	0
ENSG00000018236	1272	CNTN1	-1.52979	-1.52979	-1.52979	-0.17344	0.47956	-1.52979	0	3.72642	-0.0362836	0.164888	0
ENSG00000018408	25937	WWTR1	4.76724	4.87999	5.45806	5.4001	5.31545	5.11011	0	0.216676	5.19245	0.529104	0
ENSG00000018510	8540	AGPS	4.89125	5.28587	5.44499	4.45696	5.1119	5.08066	0	-0.318068	5.08971	0.363067	1
ENSG00000018610	63932	CXorf56	2.7293	1.22616	-0.428959	2.82809	2.06659	2.18048	0	0.74813	2.23133	0.349879	0
ENSG00000018699	55622	TTC27	1.80275	0.624983	1.96885	0.513112	2.48189	2.18048	0	0.385603	1.90227	0.701424	0
ENSG00000018869	147948	ZNF582	1.65061	0.193545	0.188107	0.976381	2.38873	1.93932	0	1.13581	1.63599	0.248872	0
ENSG00000019102	23584	VSIG2	2.18153	2.74938	2.10803	1.47411	2.18215	2.28745	0	-0.385387	2.30159	0.613223	0
ENSG00000019144	23187	PHLDB1	6.43031	6.59117	6.37866	5.68409	5.1264	6.08813	0	-0.787693	6.13584	0.00993466	0
ENSG00000019485	56981	PRDM11	2.18153	2.66121	1.21951	1.73054	2.18215	1.80172	0	-0.239179	2.14311	0.763235	0
ENSG00000019505	57586	SYT13	1.94036	3.47367	0.188107	1.32649	2.87439	1.80172	0	-0.296177	2.3758	0.736817	0
ENSG00000019549	6591	SNAI2	4.72977	5.41279	4.91081	5.13759	5.1264	3.60984	0	-0.266525	4.93532	0.491493	0
ENSG00000019582	972	CD74	1.65061	2.46686	0.950251	3.29327	2.28913	3.52493	0	1.38936	2.71392	0.0411245	1
ENSG00000019991	3082	HGF	3.38849	3.42095	3.1164	3.54778	4.23732	2.87267	0	0.350887	3.54266	0.51057	1
ENSG00000019995	54764	ZRANB1	5.09658	5.42623	4.59303	6.17431	5.51599	6.00436	0	0.853398	5.57576	0.00965467	0
ENSG00000020129	23154	NCDN	4.45909	3.52453	4.56913	4.16264	4.97438	4.33865	0	0.280485	4.42545	0.492373	0
ENSG00000020181	25960	ADGRA2	5.4819	5.62576	5.76198	4.76001	3.90864	5.23564	0	-0.901307	5.25889	0.0101635	0
ENSG00000020256	55734	ZFP64	4.98966	4.36989	5.18686	4.91017	3.94181	4.92368	0	-0.230089	4.79678	0.551315	0
ENSG00000020426	4331	MNAT1	3.23645	2.66121	3.04889	2.88196	3.69178	2.56769	0	0.12464	3.12485	0.847999	0
ENSG00000020577	23034	SAMD4A	4.36444	3.62117	4.0873	4.09581	4.21035	4.23555	0	0.124016	4.15013	0.771857	0
ENSG00000020633	864	RUNX3	-1.52979	1.45315	1.44634	-1.52979	-1.52979	0.0622777	0	-2.61234	0.618934	0.123687	0
ENSG00000020922	4361	MRE11	3.69113	4.19253	4.15308	3.44415	3.18263	4.26202	0	-0.331742	3.90552	0.475275	0
ENSG00000021300	58473	PLEKHB1	3.61094	3.1884	3.24262	2.7139	3.48228	3.28783	0	-0.178204	3.32746	0.776854	0
ENSG00000021355	1992	SERPINB1	4.52621	3.87742	3.9084	3.87449	4.82236	4.52509	0	0.319017	4.33195	0.426925	0
ENSG00000021574	6683	SPAST	3.65159	3.87742	3.1164	4.45696	3.83991	4.18109	0	0.614462	3.9519	0.166237	0
ENSG00000021645	9369	NRXN3	1.94036	0.193545	2.10803	2.04583	2.06659	0.478201	0	0.073398	1.82447	1	0
ENSG00000021762	114879	OSBPL5	4.71065	4.69255	4.68484	4.5597	2.48189	4.48069	0	-0.59685	4.45126	0.170086	1
ENSG00000021776	9716	AQR	3.33957	3.83775	4.52012	3.54778	4.45975	3.65049	0	-0.0356321	3.99132	0.960513	0
ENSG00000021826	1373	CPS1	5.36454	3.47367	4.85261	5.24428	4.90878	3.94005	0	0.0374823	4.79888	0.941398	1
ENSG00000021852	732	C8B	0.0630373	-1.52979	-1.52979	0.763262	-0.523551	0.800661	0	1.90808	0.449606	0.25214	1
ENSG00000022267	2273	FHL1	4.80377	5.38553	4.21599	5.83512	6.06756	5.65071	0	0.989469	5.46611	0.00337186	0
ENSG00000022277	51507	RTF2	6.64686	6.61484	6.70351	6.21161	6.47697	6.76622	0	-0.154637	6.58586	0.588609	0
ENSG00000022556	55655	NLRP2	2.3881	1.45315	2.90358	2.82809	1.06556	1.47953	0	-0.371732	2.30775	0.624623	0
ENSG00000022567	57210	SLC45A4	3.94116	2.91102	4.01838	3.25295	2.18215	3.00396	0	-0.843321	3.39524	0.105792	0
ENSG00000022840	9921	RNF10	7.60609	8.15866	8.05948	7.8574	7.59117	8.09923	0	-0.0963632	7.91514	0.729801	1
ENSG00000022976	55778	ZNF839	2.7293	3.30936	1.81479	1.73054	1.80335	3.06538	0	-0.433825	2.62582	0.54234	0
ENSG00000023041	64429	ZDHHC6	4.26314	4.57682	3.70414	4.18424	4.94195	3.97247	0	0.204335	4.35506	0.629981	0
ENSG00000023171	57476	GRAMD1B	2.56876	2.2422	3.1164	0.976381	1.65121	0.0622777	0	-1.81485	2.17422	0.0204111	0
ENSG00000023191	6050	RNH1	6.72988	7.01236	6.2568	6.71677	6.91308	6.55228	0	0.0357997	6.72191	0.902538	0
ENSG00000023228	4719	NDUFS1	5.53719	5.79067	5.64112	5.75798	5.70175	6.03539	0	0.180173	5.76177	0.553901	1
ENSG00000023287	9821	RB1CC1	5.22335	5.63736	4.81246	5.99646	4.80444	5.81171	0	0.366216	5.46841	0.295047	0
ENSG00000023318	23071	ERP44	5.55872	5.43954	6.2112	5.78651	6.2037	4.87305	0	-0.0565939	5.75869	0.874179	1
ENSG00000023330	211	ALAS1	4.23666	2.74938	4.05325	3.90083	3.87469	3.7285	0	0.020454	3.86248	0.978773	1
ENSG00000023445	330	BIRC3	0.0630373	-1.52979	-1.52979	0.763262	-1.52979	-0.524458	0	1.13626	0.183731	0.622781	1
ENSG00000023516	11215	AKAP11	5.02102	4.60072	4.27627	5.60621	5.61186	5.72871	0	0.990183	5.2564	0.00321415	0
ENSG00000023572	51022	GLRX2	3.94116	4.25411	4.27627	5.15957	5.4938	3.7285	0	0.819093	4.64765	0.0453989	0
ENSG00000023608	6617	SNAPC1	4.12561	3.62117	4.15308	3.73508	4.2898	3.56801	0	-0.093344	3.97426	0.855394	0
ENSG00000023697	51071	DERA	3.23645	3.05637	3.1164	3.7055	3.87469	2.28745	0	0.315969	3.35399	0.566172	0
ENSG00000023734	11171	STRAP	7.15792	7.02566	7.09102	7.48775	7.79779	7.08816	0	0.394778	7.30654	0.159833	1
ENSG00000023839	1244	ABCC2	0.479055	1.82183	3.946	2.65322	-1.52979	1.47953	0	-1.16084	2.39414	0.213721	0
ENSG00000023892	50619	DEF6	0.0630373	-0.424787	1.44634	1.16203	1.80335	1.80172	0	1.20536	1.40415	0.27657	0
ENSG00000023902	51177	PLEKHO1	6.87427	6.85732	6.69801	7.11851	6.74472	7.16031	0	0.208295	6.92399	0.456304	1
ENSG00000023909	2730	GCLM	5.38879	6.10663	5.2928	6.49702	6.54331	6.26871	0	0.802537	6.10558	0.00891687	1
ENSG00000024048	23304	UBR2	5.35226	3.79696	5.15511	5.27481	4.54857	4.7475	0	-0.0217184	4.92093	0.964595	0
ENSG00000024422	30846	EHD2	7.83953	7.44745	7.21939	7.28273	6.67738	7.88172	0	-0.162967	7.44928	0.591852	1
ENSG00000024526	55635	DEPDC1	3.12538	2.83246	2.74197	2.30443	2.80397	2.56769	0	-0.359749	2.81839	0.55604	0
ENSG00000024862	25901	CCDC28A	3.43581	3.05637	3.35869	3.21147	3.28958	4.1245	0	0.314045	3.5019	0.53668	0
ENSG00000025039	58528	RRAGD	3.06647	4.82017	3.56608	4.94855	3.94181	4.72864	0	0.603939	4.36493	0.177393	0
ENSG00000025156	3298	HSF2	5.09658	5.67161	5.36397	5.22356	5.1264	5.46946	0	-0.116021	5.35102	0.727006	0
ENSG00000025293	51230	PHF20	5.70108	6.13145	5.62961	5.2647	5.05239	5.75691	0	-0.45261	5.63955	0.159418	0
ENSG00000025423	8630	HSD17B6	2.94089	-1.52979	2.90358	3.21147	4.18287	3.06538	0	1.24613	3.16312	0.0624107	1
ENSG00000025434	10062	NR1H3	4.54791	4.69255	5.33592	4.84385	5.15497	4.85577	0	0.059073	4.9458	0.887055	1
ENSG00000025708	1890	TYMP	2.80333	3.42095	2.90358	2.88196	3.00569	1.93932	0	-0.398234	2.94973	0.503064	0
ENSG00000025770	29781	NCAPH2	5.56937	5.27105	5.50919	4.99818	5.37738	6.19505	0	0.154148	5.5463	0.64612	0
ENSG00000025772	10953	TOMM34	5.62146	5.80102	5.62961	5.29481	5.64245	5.39963	0	-0.235901	5.58392	0.453979	0
ENSG00000025796	11231	SEC63	6.98181	6.60305	6.70351	7.10442	6.45989	6.94026	0	0.0886975	6.82143	0.76006	1
ENSG00000025800	23633	KPNA6	8.58396	8.42274	8.56445	8.39435	7.84678	8.73233	0	-0.156429	8.45085	0.578253	0
ENSG00000026025	7431	VIM	10.0308	9.62501	9.64748	9.60259	9.04966	9.50668	0	-0.374492	9.60566	0.174028	0
ENSG00000026103	355	FAS	3.43581	3.66717	3.51696	1.47411	2.38873	1.6496	0	-1.74468	2.98623	0.00342104	1
ENSG00000026297	8635	RNASET2	4.09646	4.39744	4.46938	4.93587	4.65242	4.48069	0	0.381567	4.55196	0.319416	0
ENSG00000026508	960	CD44	7.64939	7.60048	7.31588	7.80607	8.09552	7.65076	0	0.333644	7.70818	0.224435	1
ENSG00000026559	3755	KCNG1	1.28767	3.42095	1.81479	-1.52979	1.80335	1.47953	0	-1.49112	2.03706	0.126048	0
ENSG00000026652	56895	AGPAT4	5.94136	6.10663	6.13186	6.45764	6.07506	6.53066	0	0.307687	6.23042	0.291805	0
ENSG00000026950	11119	BTN3A1	3.38849	1.82183	3.74737	1.32649	3.12602	1.47953	0	-1.03186	2.84481	0.130646	0
ENSG00000027001	4285	MIPEP	3.28893	2.98553	2.82504	2.38126	3.48228	1.93932	0	-0.314156	2.9672	0.627251	1
ENSG00000027075	5583	PRKCH	1.065	1.64924	0.188107	2.04583	2.28913	2.06493	0	1.17047	1.86645	0.173456	0
ENSG00000027697	3459	IFNGR1	3.87403	1.64924	4.12056	3.67531	3.80428	2.48019	0	-0.125478	3.53885	0.844232	1
ENSG00000027847	11285	B4GALT7	6.19618	6.47314	6.27168	5.44554	6.42513	5.79367	0	-0.376183	6.15004	0.223632	0
ENSG00000028116	7444	VRK2	4.74863	4.12822	4.36221	4.65562	3.73027	4.7845	0	0.0245472	4.47293	0.968323	1
ENSG00000028137	7133	TNFRSF1B	3.28893	2.11521	2.82504	2.58989	2.18215	3.7285	0	0.164632	2.97338	0.812063	0
ENSG00000028203	55591	VEZT	6.36459	6.62652	5.95874	5.7435	5.62213	6.17429	0	-0.478561	6.13012	0.116057	0
ENSG00000028277	5452	POU2F2	0.0630373	1.82183	1.21951	1.9482	-1.52979	0.800661	0	-0.212673	1.32808	0.866165	0
ENSG00000028310	65980	BRD9	6.70112	6.34459	6.05652	4.93587	4.34043	6.13185	0	-1.0666	5.96368	0.00343266	0
ENSG00000028528	6642	SNX1	6.48195	6.28684	6.11545	6.60508	6.71144	5.41151	0	0.0483305	6.33326	0.883423	1
ENSG00000028839	9519	TBPL1	2.87375	2.46686	1.96885	1.47411	3.76775	2.72822	0	0.462007	2.79849	0.474997	0
ENSG00000029153	56938	ARNTL2	1.065	3.05637	2.23496	1.47411	0.80211	-0.524458	0	-1.68554	1.87231	0.0690495	0
ENSG00000029363	9774	BCLAF1	7.29575	6.84736	6.71445	6.99865	5.83132	7.47519	0	-0.0571689	6.95076	0.865126	1
ENSG00000029364	55334	SLC39A9	5.51533	5.87148	5.66386	5.69165	6.30279	5.59972	0	0.209485	5.80799	0.504509	0
ENSG00000029534	286	ANK1	1.94036	3.42095	1.44634	3.9521	2.6519	3.7285	0	1.07099	3.19392	0.0756966	0
ENSG00000029639	51106	TFB1M	3.61094	4.25411	3.83013	3.25295	4.34043	3.23535	0	-0.223643	3.8496	0.649055	0
ENSG00000029725	9135	RABEP1	5.30207	5.0106	5.23322	5.52388	4.61177	5.77541	0	0.198334	5.30265	0.567558	0
ENSG00000029993	3149	HMGB3	5.7487	5.5784	5.50919	4.57614	4.67232	5.7096	0	-0.541272	5.38361	0.119023	1
ENSG00000030066	23279	NUP160	2.80333	1.82183	2.55996	3.12474	3.18263	3.80252	0	0.983526	3.07409	0.0811815	0
ENSG00000030110	578	BAK1	6.26984	6.16389	6.2493	5.42753	5.40142	5.9965	0	-0.597472	5.96889	0.0476461	0
ENSG00000030419	22807	IKZF2	1.65061	1.45315	-1.52979	0.976381	1.48111	0.0622777	0	-0.127292	1.23906	1	0
ENSG00000030582	2896	GRN	7.53454	7.31647	7.00902	7.55355	6.54331	8.21386	0	0.287598	7.45658	0.380269	1
ENSG00000031003	51306	FAM13B	2.56876	3.1884	3.30182	2.22327	2.38873	3.00396	0	-0.498724	2.89273	0.410728	0
ENSG00000031081	57514	ARHGAP31	3.72961	4.02602	3.65957	4.83021	3.83991	4.7845	0	0.753709	4.26141	0.0702452	0
ENSG00000031691	55166	CENPQ	2.94089	3.71174	3.9084	2.82809	2.48189	1.80172	0	-1.17787	3.15878	0.0335449	0
ENSG00000031698	6301	SARS	7.61383	7.47357	7.09521	7.53895	7.38652	7.75463	0	0.15745	7.49427	0.571014	0
ENSG00000031823	8498	RANBP3	4.72977	5.17881	5.13897	4.38415	4.4132	5.18119	0	-0.325635	4.89235	0.37463	0
ENSG00000032219	5926	ARID4A	5.12573	5.64887	5.33592	4.94855	4.12627	5.31365	0	-0.512565	5.16574	0.146744	0
ENSG00000032389	7260	EIPR1	3.97358	4.25411	4.36221	4.68622	4.34043	3.43471	0	0.0459092	4.25344	0.929295	0
ENSG00000032444	10908	PNPLA6	4.71065	3.57366	4.77116	4.7885	3.90864	4.95647	0	0.174547	4.55884	0.673377	0
ENSG00000032742	8100	IFT88	2.28851	2.2422	0.188107	1.84347	2.18215	2.48019	0	0.366809	2.14891	0.680662	1
ENSG00000033011	56052	ALG1	5.69137	5.67161	5.03812	5.59818	5.69203	5.78457	0	0.195957	5.60952	0.539857	0
ENSG00000033030	55596	ZCCHC8	2.48126	3.36623	3.18089	1.9482	2.38873	3.60984	0	-0.245082	2.99829	0.725439	0
ENSG00000033050	10061	ABCF2	4.90812	4.39744	4.63967	5.08113	4.69195	4.50306	0	0.118728	4.74374	0.762567	0
ENSG00000033100	54480	CHPF2	6.02882	6.48603	6.41263	6.37551	6.28996	6.28171	0	-0.00505606	6.3256	0.988243	0
ENSG00000033122	57554	LRRC7	1.65061	0.193545	1.44634	0.976381	0.0634865	0.800661	0	-0.660727	1.20666	0.624046	0
ENSG00000033170	2530	FUT8	4.63157	5.42623	5.07253	4.38415	4.00596	5.0043	0	-0.560719	4.84236	0.132982	0
ENSG00000033178	55236	UBA6	5.65184	5.45273	5.10613	5.64567	5.35292	5.46946	0	0.074123	5.47036	0.826842	0
ENSG00000033327	9846	GAB2	5.54799	6.17189	5.36397	5.66885	4.09712	6.25559	0	-0.148591	5.67452	0.709298	0
ENSG00000033627	535	ATP6V0A1	7.11859	7.30561	7.51976	6.97406	6.80004	7.31688	0	-0.277912	7.19495	0.321352	0
ENSG00000033800	8554	PIAS1	3.87403	4.16073	3.98264	4.59239	3.65224	4.23555	0	0.209789	4.14598	0.649688	0
ENSG00000033867	9497	SLC4A7	5.66182	5.59039	5.60632	5.57384	5.90044	5.45805	0	0.0360443	5.64825	0.911895	0
ENSG00000034053	321	APBA2	4.23666	3.75498	3.56608	3.21147	1.94097	3.28783	0	-0.97545	3.52279	0.0539493	0
ENSG00000034152	5606	MAP2K3	5.85696	5.97567	5.79326	5.24428	5.27697	4.97259	0	-0.710204	5.57576	0.0228334	0
ENSG00000034510	9168	TMSB10	10.6003	10.6996	10.5856	10.5927	11.1635	10.1413	0	0.0639064	10.662	0.822387	0
ENSG00000034533	28990	ASTE1	3.06647	1.82183	2.10803	2.82809	2.72994	1.47953	0	0.0269837	2.54858	1	0
ENSG00000034677	25897	RNF19A	4.76724	4.91853	4.61654	4.7885	4.87483	5.08066	0	0.14757	4.86552	0.684112	0
ENSG00000034693	8504	PEX3	2.48126	1.45315	3.04889	1.84347	3.23709	2.06493	0	0.0448696	2.57381	1	1
ENSG00000034713	11345	GABARAPL2	6.45349	5.99384	6.35789	7.11289	7.49107	6.10285	0	0.731793	6.69808	0.0203474	0
ENSG00000035115	26751	SH3YL1	4.20969	4.42447	3.18089	4.32703	4.78629	3.28783	0	0.231206	4.17955	0.616596	0
ENSG00000035141	84908	FAM136A	4.98966	4.73635	4.83267	5.20254	5.21047	4.65063	0	0.189768	4.97093	0.590028	0
ENSG00000035403	7414	VCL	6.8351	6.81197	6.75737	6.43979	6.06003	6.99653	0	-0.252558	6.68616	0.391678	0
ENSG00000035499	55789	DEPDC1B	1.48052	1.45315	2.23496	2.13728	2.6519	0.0622777	0	0.219966	2.00698	0.807387	0
ENSG00000035664	23604	DAPK2	1.065	-1.52979	1.44634	-0.17344	-0.523551	-1.52979	0	-2.02148	0.594794	0.24354	0
ENSG00000035681	8439	NSMAF	3.52603	3.95363	3.61358	4.64007	4.38935	2.06493	0	0.36673	3.93615	0.46931	0
ENSG00000035687	159	ADSS	5.12573	4.99265	4.41679	4.671	5.37738	4.18109	0	-0.0522065	4.86914	0.912133	1
ENSG00000035862	7077	TIMP2	8.04422	8.53398	7.89139	7.81994	7.11563	8.37718	0	-0.323319	8.03255	0.286967	0
ENSG00000035928	5981	RFC1	5.68158	6.09826	6.30099	6.37081	5.3652	6.08071	0	-0.0485144	6.03157	0.874933	0
ENSG00000036054	55773	TBC1D23	4.69129	4.52781	3.8698	4.62435	4.48247	4.38757	0	0.0978016	4.47816	0.806978	0
ENSG00000036257	8452	CUL3	4.67166	4.95607	5.15511	5.31453	4.50484	4.72864	0	-0.0442151	4.93368	0.899312	0
ENSG00000036448	9172	MYOM2	-0.523888	-1.52979	0.188107	-1.52979	0.47956	-0.524458	0	0.218224	0.141189	1	0
ENSG00000036549	26009	ZZZ3	4.71065	5.08025	5.39148	4.85736	4.63224	5.18119	0	-0.179744	5.01451	0.614205	0
ENSG00000036672	9099	USP2	1.065	-0.424787	2.82504	-0.17344	0.0634865	0.478201	0	-1.90932	1.3127	0.0968473	0
ENSG00000037042	27175	TUBG2	3.94116	1.97597	4.36221	2.45421	3.73027	3.28783	0	-0.506981	3.54694	0.362645	0
ENSG00000037241	51121	RPL26L1	4.52621	4.71462	3.83013	4.04948	5.50494	3.7285	0	0.242398	4.55184	0.582389	0
ENSG00000037280	2324	FLT4	0.0630373	-1.52979	0.618933	-0.17344	-1.52979	-1.52979	0	-1.48236	0.132718	0.618665	0
ENSG00000037474	54888	NSUN2	4.71065	4.77887	4.85261	4.96112	4.4132	4.33865	0	-0.180022	4.71295	0.623813	0
ENSG00000037637	54455	FBXO42	3.72961	3.1884	3.9084	3.84767	3.80428	3.87292	0	0.205767	3.78319	0.663783	0
ENSG00000037749	4238	MFAP3	4.33977	3.75498	4.41679	4.50924	4.31534	3.7285	0	0.0246601	4.23912	0.98186	0
ENSG00000037757	84245	MRI1	2.7293	4.02602	2.45955	3.21147	0.47956	2.38704	0	-0.854366	2.94621	0.198333	0
ENSG00000037897	4234	METTL1	5.33987	4.93742	5.75141	4.671	4.82236	4.67053	0	-0.664503	5.10142	0.0541599	0
ENSG00000037965	3224	HOXC8	6.55341	6.28684	6.2189	6.63676	5.73051	7.00439	0	0.189487	6.46422	0.542414	0
ENSG00000038002	175	AGA	4.59035	4.67013	5.03812	3.97707	5.02169	4.41142	0	-0.252871	4.67853	0.519928	1
ENSG00000038210	55300	PI4K2B	3.33957	3.52453	1.6423	3.73508	4.06737	2.80225	0	0.598661	3.41995	0.279503	0
ENSG00000038219	259282	BOD1L1	5.28924	5.4658	5.33592	5.72151	4.06737	5.92374	0	0.0772966	5.41596	0.844134	0
ENSG00000038274	27430	MAT2B	3.97358	3.52453	4.18488	4.42101	4.15485	4.09535	0	0.318628	4.11626	0.445416	0
ENSG00000038358	23644	EDC4	0.0630373	-1.52979	-1.52979	1.32649	1.06556	-1.52979	0	2.24065	0.607102	0.190628	0
ENSG00000038382	7204	TRIO	5.41263	4.60072	4.54483	5.23396	3.61159	5.5893	0	0.119676	4.98938	0.780862	0
ENSG00000038427	1462	VCAN	9.67366	9.18669	9.05101	9.18977	7.66255	9.48858	0	-0.358936	9.16194	0.306082	0
ENSG00000038532	23274	CLEC16A	4.15419	4.62423	4.38976	4.4027	3.69178	4.7845	0	-0.0398701	4.40466	0.9175	0
ENSG00000038945	4481	MSR1	0.479055	-1.52979	-1.52979	-0.697765	0.0634865	-1.52979	0	-0.160206	0.0522944	1	1
ENSG00000039068	999	CDH1	7.80165	7.46383	7.67616	8.03287	7.31236	7.22902	0	-0.0808899	7.6164	0.777468	1
ENSG00000039123	23517	MTREX	6.00549	5.89099	6.31543	6.02667	5.53785	6.35118	0	-0.0722966	6.05365	0.813783	0
ENSG00000039139	1767	DNAH5	0.801571	3.52453	-1.52979	-0.17344	0.0634865	1.80172	0	-1.50557	1.77023	0.171607	0
ENSG00000039319	9765	ZFYVE16	4.0053	5.11386	4.61654	4.671	4.52687	4.7845	0	0.020326	4.67487	0.971291	0
ENSG00000039523	79567	RIPOR1	5.09658	5.93865	4.83267	5.34362	4.2638	4.98853	0	-0.436237	5.18039	0.22928	0
ENSG00000039560	26064	RAI14	7.76969	7.66424	7.62202	7.44588	6.17609	7.72639	0	-0.431365	7.48981	0.16939	0
ENSG00000039650	11284	PNKP	4.50418	3.79696	4.30549	3.79247	4.61177	4.26202	0	0.0217032	4.27121	0.982224	0
ENSG00000040199	23035	PHLPP2	2.80333	-1.52979	0.188107	2.30443	0.80211	2.18048	0	0.431607	1.89082	0.673967	0
ENSG00000040275	54908	SPDL1	5.70108	5.67161	4.72865	4.34632	4.15485	5.55759	0	-0.613294	5.1732	0.112002	0
ENSG00000040341	27067	STAU2	6.44773	6.57317	6.00401	6.35661	6.21053	6.96867	0	0.188797	6.465	0.527152	0
ENSG00000040487	54896	PQLC2	3.90798	3.79696	4.49497	4.65562	5.0675	4.1245	0	0.575606	4.43669	0.157725	0
ENSG00000040531	1497	CTNS	5.38879	5.37171	5.58264	5.94043	5.6525	6.01996	0	0.431808	5.69181	0.161722	0
ENSG00000040608	65078	RTN4R	2.56876	3.1884	3.04889	2.82809	2.80397	3.76599	0	0.255205	3.14275	0.67567	0
ENSG00000040633	79142	PHF23	6.76273	7.01236	7.00457	6.82731	7.05628	7.08816	0	0.0639931	6.96733	0.820027	0
ENSG00000040933	3631	INPP4A	3.56911	3.75498	3.1164	3.7055	3.43646	3.87292	0	0.182844	3.63882	0.734052	0
ENSG00000041353	5874	RAB27B	4.23666	4.36989	4.41679	3.37068	3.52668	2.93981	0	-1.06464	3.93944	0.0140499	0
ENSG00000041357	5685	PSMA4	7.34615	6.99893	7.43305	7.11851	7.6145	7.28496	0	0.0823988	7.31643	0.769279	0
ENSG00000041515	23026	MYO16	0.479055	-1.52979	1.6423	-0.17344	-1.52979	-1.52979	0	-2.44792	0.481124	0.194844	0
ENSG00000041802	55341	LSG1	6.47063	5.89099	6.05652	5.44554	4.92547	6.16028	0	-0.565686	5.91461	0.0834629	0
ENSG00000041880	10039	PARP3	1.80275	1.97597	1.44634	2.04583	1.06556	1.93932	0	-0.0075429	1.89873	1	0
ENSG00000041982	3371	TNC	-1.52979	0.624983	-1.52979	2.45421	-1.52979	1.47953	0	2.58546	1.18081	0.0630775	1
ENSG00000041988	90326	THAP3	4.9248	5.16284	5.43179	5.2647	4.87483	5.28812	0	-0.0312787	5.18502	0.932402	0
ENSG00000042062	140876	RIPOR3	0.0630373	-1.52979	2.65384	2.77212	1.06556	0.478201	0	0.50089	1.773	0.666784	0
ENSG00000042088	55775	TDP1	4.20969	3.25015	2.97806	3.92669	3.23709	3.69002	0	0.063962	3.65993	0.906534	0
ENSG00000042286	84883	AIFM2	4.63157	4.42447	4.18488	5.08113	4.71132	4.52509	0	0.372477	4.6436	0.326496	0
ENSG00000042317	55812	SPATA7	2.28851	1.64924	3.61358	2.9339	3.73027	3.76599	0	0.794504	3.24469	0.163288	0
ENSG00000042429	9440	MED17	3.18198	3.47367	2.74197	3.90083	3.83991	3.65049	0	0.657012	3.56631	0.174126	0
ENSG00000042445	54884	RETSAT	6.49317	7.02566	6.81439	6.05626	6.47697	5.9484	0	-0.617179	6.52337	0.0345583	0
ENSG00000042493	822	CAPG	5.92487	5.38553	5.62961	5.22356	5.7114	5.89865	0	-0.0295276	5.66043	0.93195	0
ENSG00000042753	1175	AP2S1	7.79031	7.87979	7.77609	7.74197	8.15507	8.44229	0	0.324899	7.98975	0.240018	0
ENSG00000042980	10863	ADAM28	-1.52979	-0.424787	-0.428959	1.16203	-1.52979	1.28669	0	2.19527	0.616357	0.15269	0
ENSG00000043093	54165	DCUN1D1	3.43581	2.83246	4.68484	4.38415	3.69178	3.33847	0	0.0179456	3.90429	1	0
ENSG00000043143	23338	JADE2	4.436	4.42447	4.91081	5.03431	4.54857	5.46946	0	0.4627	4.87387	0.209746	0
ENSG00000043355	7546	ZIC2	-1.52979	-0.424787	-0.428959	-1.52979	0.0634865	0.0622777	0	0.707114	0.0629565	0.779134	0
ENSG00000043462	3937	LCP2	0.0630373	-1.52979	-1.52979	-1.52979	-0.523551	0.0622777	0	0.39795	-0.0250431	1	0
ENSG00000043514	54802	TRIT1	3.23645	2.91102	3.04889	2.04583	3.38914	1.6496	0	-0.540377	2.89955	0.406866	0
ENSG00000044090	9820	CUL7	4.0053	2.91102	3.56608	3.33249	3.87469	4.00419	0	0.198559	3.70654	0.68425	0
ENSG00000044115	1495	CTNNA1	7.06692	6.67235	6.7253	7.00777	6.6119	6.5841	0	-0.0840774	6.79563	0.768778	1
ENSG00000044446	5256	PHKA2	3.65159	2.98553	3.83013	3.47953	3.34022	3.48052	0	-0.100655	3.52859	0.871194	1
ENSG00000044459	54875	CNTLN	4.15419	4.3418	3.9084	3.47953	4.50484	3.60984	0	-0.214319	4.07322	0.64394	0
ENSG00000044524	2042	EPHA3	0.0630373	-1.52979	-1.52979	-1.52979	0.0634865	-1.52979	0	-0.116991	-0.112873	1	0
ENSG00000044574	3309	HSPA5	11.3721	11.398	11.5481	10.9025	10.7824	11.5424	0	-0.325625	11.2881	0.242725	0
ENSG00000046604	1829	DSG2	7.19964	6.98991	7.01345	6.91391	6.14794	7.32632	0	-0.196936	6.9798	0.510031	1
ENSG00000046647	54960	GEMIN8	3.72961	3.75498	3.65957	2.82809	3.73027	3.33847	0	-0.387777	3.57834	0.430028	0
ENSG00000046651	8481	OFD1	4.50418	3.95363	4.36221	4.92308	4.85755	5.23564	0	0.729495	4.72039	0.0477955	0
ENSG00000046653	2824	GPM6B	2.28851	3.25015	2.74197	2.45421	2.48189	1.47953	0	-0.630402	2.61629	0.354587	0
ENSG00000047056	22884	WDR37	3.06647	2.74938	2.65384	1.73054	2.06659	2.80225	0	-0.606261	2.6514	0.355133	0
ENSG00000047188	64848	YTHDC2	3.97358	3.05637	2.65384	3.79247	4.03699	3.38739	0	0.43	3.61421	0.381421	0
ENSG00000047230	56474	CTPS2	4.63157	4.39744	3.35869	4.28766	4.87483	4.26202	0	0.27691	4.39679	0.500729	0
ENSG00000047249	51606	ATP6V1H	4.23666	4.36989	4.41679	5.15957	5.27697	4.67053	0	0.725841	4.76656	0.0472132	0
ENSG00000047315	5431	POLR2B	5.68158	6.24953	5.92148	6.1193	5.76799	5.45805	0	-0.160029	5.89907	0.602827	0
ENSG00000047346	56204	FAM214A	2.28851	1.22616	1.96885	3.12474	2.48189	2.80225	0	0.991691	2.54396	0.141936	0
ENSG00000047365	116984	ARAP2	2.28851	3.05637	2.55996	2.52364	3.87469	2.48019	0	0.460645	2.97225	0.469954	0
ENSG00000047410	7175	TPR	6.33369	6.75986	6.70899	6.62496	4.65242	6.72875	0	-0.352456	6.4527	0.357139	0
ENSG00000047457	1356	CP	-1.52979	0.624983	0.950251	-1.52979	-0.523551	-1.52979	0	-2.65009	0.228097	0.18508	1
ENSG00000047578	23247	KIAA0556	1.28767	2.11521	2.45955	2.38126	1.06556	1.6496	0	-0.232638	2.04846	0.803695	0
ENSG00000047579	84062	DTNBP1	5.08178	5.51694	4.89167	5.24428	5.18298	5.24894	0	0.0391433	5.22029	0.922403	0
ENSG00000047597	7504	XK	1.80275	-0.424787	1.96885	2.04583	0.80211	1.47953	0	0.10563	1.67186	0.940656	0
ENSG00000047617	57101	ANO2	-1.52979	-1.52979	-1.52979	0.210296	0.47956	-1.52979	0	3.94787	0.0412162	0.163521	0
ENSG00000047621	57102	C12orf4	4.28914	3.66717	4.44332	3.51406	3.65224	4.09535	0	-0.406917	4.01432	0.344838	1
ENSG00000047634	6322	SCML1	1.065	-1.52979	1.21951	2.88196	2.80397	0.0622777	0	1.90579	1.93414	0.0579505	1
ENSG00000047644	55841	WWC3	5.49313	5.54184	5.07253	6.21686	5.22402	5.61006	0	0.36388	5.58717	0.271279	0
ENSG00000047648	395	ARHGAP6	2.28851	2.11521	2.45955	3.73508	3.23709	3.69002	0	1.33326	3.14278	0.0155467	0
ENSG00000047849	4134	MAP4	8.24519	8.75107	8.33395	8.22881	6.92971	8.45095	0	-0.453508	8.2532	0.152721	1
ENSG00000047932	57120	GOPC	6.45349	6.35165	6.65892	6.56447	6.42513	6.49762	0	0.00359799	6.50089	0.994701	0
ENSG00000048028	57646	USP28	4.31468	3.12389	3.8698	3.7055	3.06711	4.76612	0	0.166119	3.97011	0.738052	0
ENSG00000048052	9734	HDAC9	2.48126	2.11521	2.97806	2.04583	1.28825	1.6496	0	-0.929011	2.29223	0.206261	1
ENSG00000048140	26262	TSPAN17	5.49313	6.07285	5.50919	5.60621	5.72099	6.22227	0	0.157771	5.80735	0.619237	0
ENSG00000048162	51491	NOP16	5.75804	5.97567	5.6751	5.27481	5.75871	4.98853	0	-0.43574	5.61742	0.170884	0
ENSG00000048342	57545	CC2D2A	3.52603	3.75498	3.8698	2.58989	3.83991	2.72822	0	-0.578984	3.50798	0.26524	0
ENSG00000048392	50484	RRM2B	4.63157	4.25411	4.52012	4.52626	4.94195	4.41142	0	0.167526	4.58516	0.654424	0
ENSG00000048405	168850	ZNF800	2.80333	2.3589	3.04889	3.92669	3.43646	3.76599	0	0.993712	3.38284	0.0552224	0
ENSG00000048471	92017	SNX29	2.18153	1.97597	1.44634	1.9482	1.06556	1.93932	0	-0.209976	1.94605	0.842034	0
ENSG00000048544	55173	MRPS10	6.36459	6.91087	6.7253	6.15803	6.71144	6.49204	0	-0.214182	6.58625	0.463598	0
ENSG00000048545	2978	GUCA1A	0.801571	1.22616	-1.52979	-1.52979	-1.52979	-0.524458	0	-2.94463	0.361198	0.119953	0
ENSG00000048649	51773	RSF1	7.02112	6.82217	7.3408	6.85114	5.50494	6.98465	0	-0.494992	6.85504	0.123204	0
ENSG00000048707	55187	VPS13D	4.15419	4.47706	4.87227	4.54308	4.06737	4.70953	0	-0.0641374	4.51942	0.889876	0
ENSG00000048740	10659	CELF2	6.70595	6.89163	6.63034	6.28843	5.77721	6.87314	0	-0.366208	6.58063	0.224428	0
ENSG00000048828	23196	FAM120A	7.06692	7.42084	7.61328	7.18163	6.96645	7.12829	0	-0.289175	7.2499	0.297878	0
ENSG00000048991	23518	R3HDM1	4.12561	3.52453	3.78935	4.2265	4.43666	4.56816	0	0.588183	4.18585	0.150425	0
ENSG00000049130	4254	KITLG	4.54791	5.1467	4.44332	3.61295	4.34043	3.52493	0	-0.889152	4.39374	0.0292708	0
ENSG00000049167	1161	ERCC8	2.28851	0.624983	2.82504	1.32649	2.06659	3.06538	0	0.154367	2.34585	0.877878	0
ENSG00000049192	11174	ADAMTS6	2.48126	0.956662	-0.428959	2.82809	0.80211	2.93981	0	1.06986	2.19397	0.222568	0
ENSG00000049239	9563	H6PD	5.14009	4.93742	5.44499	5.03431	4.00596	4.58923	0	-0.586265	4.94125	0.10587	1
ENSG00000049245	9341	VAMP3	6.79484	6.94394	6.7253	6.75336	7.21395	7.13904	0	0.224521	6.94507	0.421892	0
ENSG00000049246	8863	PER3	1.48052	-1.52979	-1.52979	0.763262	-0.523551	1.47953	0	0.694546	0.869268	0.658504	0
ENSG00000049249	3604	TNFRSF9	0.479055	0.193545	1.21951	1.32649	0.0634865	0.478201	0	0.0519428	1.00173	1	0
ENSG00000049283	55040	EPN3	-0.523888	-1.52979	-1.52979	-1.52979	0.80211	0.478201	0	2.33018	0.21055	0.234358	0
ENSG00000049323	4052	LTBP1	7.10401	7.0079	6.68139	6.68302	5.63232	6.76622	0	-0.498663	6.71903	0.101535	0
ENSG00000049449	5954	RCN1	7.33372	7.17241	6.67581	7.42335	7.38048	6.97268	0	0.186212	7.18653	0.513801	0
ENSG00000049541	5982	RFC2	4.20969	4.47706	4.44332	4.38415	4.15485	4.43488	0	-0.0506151	4.37954	0.912992	0
ENSG00000049618	57492	ARID1B	5.11123	5.30054	5.03812	5.18122	3.00569	5.18119	0	-0.406143	4.98103	0.322973	0
ENSG00000049656	81037	CLPTM1L	7.6164	7.55533	7.63647	7.45923	7.56745	6.88597	0	-0.26955	7.4774	0.334498	1
ENSG00000049759	23327	NEDD4L	6.39483	5.93865	6.3509	6.58492	5.85763	6.06576	0	-0.0377729	6.23003	0.903817	1
ENSG00000049769	89801	PPP1R3F	1.65061	1.82183	1.96885	2.88196	1.94097	2.28745	0	0.660821	2.27874	0.375987	0
ENSG00000049860	3074	HEXB	6.60089	6.43377	6.73069	6.88781	7.41928	5.84711	0	0.261752	6.73495	0.4155	1
ENSG00000049883	79810	PTCD2	2.06598	1.97597	2.35162	1.47411	2.06659	1.47953	0	-0.481802	2.05144	0.567684	0
ENSG00000050030	340533	NEXMIF	-1.52979	2.46686	-1.52979	-0.17344	0.0634865	1.28669	0	-0.619084	1.04104	0.657624	0
ENSG00000050130	51528	JKAMP	4.12561	2.56731	3.61358	5.0926	5.14075	2.56769	0	1.09831	4.24657	0.0378716	0
ENSG00000050165	27122	DKK3	4.67166	4.73635	4.66243	5.15957	4.15485	4.15307	0	-0.11204	4.65467	0.772997	1
ENSG00000050327	7984	ARHGEF5	5.16838	5.61407	4.96675	5.62212	4.34043	6.46381	0	0.444187	5.52467	0.260065	0
ENSG00000050344	9603	NFE2L3	2.28851	-1.52979	0.618933	2.38126	1.28825	2.18048	0	0.925908	1.84381	0.360854	0
ENSG00000050393	63933	MCUR1	5.30207	5.1467	4.96675	5.05791	4.89191	4.83828	0	-0.214033	5.05767	0.529059	0
ENSG00000050405	51474	LIMA1	7.23351	6.98991	7.07414	7.58231	6.49384	7.10654	0	0.026536	7.11948	0.933035	0
ENSG00000050426	25875	LETMD1	3.18198	1.82183	3.946	3.87449	4.78629	3.83815	0	1.03451	3.8565	0.0360424	0
ENSG00000050438	9498	SLC4A8	5.02102	4.50266	5.20248	4.52626	3.97424	4.7845	0	-0.476921	4.73867	0.206376	0
ENSG00000050555	10319	LAMC3	3.12538	3.79696	2.74197	3.79247	1.65121	4.41142	0	0.398326	3.54126	0.485503	0
ENSG00000050628	5733	PTGER3	-1.52979	1.22616	-1.52979	-1.52979	0.80211	0.478201	0	0.268535	0.48704	1	0
ENSG00000050730	79931	TNIP3	0.0630373	-0.424787	0.950251	1.47411	0.80211	-0.524458	0	0.638621	0.907158	0.727361	0
ENSG00000050748	5601	MAPK9	3.00504	2.91102	3.61358	3.82033	4.34043	3.43471	0	0.721167	3.64922	0.136938	0
ENSG00000050767	91522	COL23A1	1.065	1.22616	0.188107	1.16203	0.0634865	1.47953	0	0.14839	1.20085	1	0
ENSG00000050820	9564	BCAR1	5.83947	6.63233	6.22656	6.55621	5.79547	6.25559	0	-0.0304197	6.25901	0.924741	0
ENSG00000051009	84067	FAM160A2	3.97358	3.1884	4.46938	2.65322	3.73027	3.48052	0	-0.637265	3.72528	0.203995	0
ENSG00000051108	9709	HERPUD1	5.59043	4.31316	5.52169	6.53954	6.38348	5.71919	0	1.01261	5.84977	0.00280061	0
ENSG00000051128	9454	HOMER3	6.26984	6.63812	6.44582	6.43979	6.06003	6.69999	0	-0.0351285	6.44695	0.909277	0
ENSG00000051180	5888	RAD51	3.52603	4.77887	3.98264	4.4391	3.97424	3.83815	0	-0.0760528	4.17719	0.855501	0
ENSG00000051341	10721	POLQ	2.48126	1.45315	-1.52979	-1.52979	-1.52979	0.800661	0	-2.40203	1.11483	0.110813	1
ENSG00000051382	5291	PIK3CB	3.72961	4.47706	2.23496	3.73508	4.03699	3.43471	0	0.0111358	3.78744	1	1
ENSG00000051523	1535	CYBA	4.41254	4.39744	4.05325	4.94855	4.89191	4.31356	0	0.455457	4.56319	0.230902	0
ENSG00000051596	84321	THOC3	3.76709	3.95363	4.0873	3.67531	4.06737	1.06405	0	-0.552014	3.73046	0.305815	0
ENSG00000051620	23593	HEBP2	6.66683	6.3375	6.6361	6.15256	6.96241	6.36955	0	-0.0195143	6.55053	0.955839	0
ENSG00000051825	10198	MPHOSPH9	3.48163	4.55252	4.49497	3.61295	3.56976	3.60984	0	-0.664143	3.98683	0.135013	0
ENSG00000052126	54477	PLEKHA5	5.06683	4.71462	4.56913	5.61419	4.09712	5.44656	0	0.399373	5.02826	0.288753	0
ENSG00000052344	5652	PRSS8	6.83951	7.07768	6.97759	7.46366	7.28354	7.69758	0	0.524669	7.25713	0.057534	0
ENSG00000052723	80143	SIKE1	4.23666	4.16073	4.94835	4.36536	4.61177	4.58923	0	0.0322701	4.53104	0.937099	0
ENSG00000052749	23223	RRP12	4.45909	3.99028	4.54483	4.02575	2.94153	3.94005	0	-0.646328	4.09445	0.13851	0
ENSG00000052795	57600	FNIP2	5.94953	5.87148	5.53409	5.8953	5.09725	5.72871	0	-0.182727	5.71712	0.563968	0
ENSG00000052802	6307	MSMO1	8.53047	8.24649	8.69302	9.19377	9.64945	8.63819	0	0.717287	8.90534	0.0130052	0
ENSG00000052841	55761	TTC17	5.38879	5.13037	5.27813	5.99034	5.08245	5.97265	0	0.473958	5.53639	0.151938	0
ENSG00000053254	1112	FOXN3	6.20986	6.44041	6.7253	6.93636	5.99039	6.45236	0	0.0401418	6.49868	0.900435	1
ENSG00000053371	8574	AKR7A2	7.20989	6.90128	7.30869	6.73518	7.59638	7.3817	0	0.130467	7.2206	0.651314	1
ENSG00000053372	51154	MRTO4	6.18238	5.56632	6.11545	5.51538	4.34043	5.46946	0	-0.782044	5.65124	0.020147	0
ENSG00000053438	4826	NNAT	6.68652	7.0519	6.6702	6.38953	6.59114	6.66073	0	-0.263481	6.69301	0.350959	0
ENSG00000053501	55850	USE1	3.76709	3.12389	3.65957	4.26756	3.00569	3.06538	0	0.0392973	3.60738	0.952484	0
ENSG00000053524	23101	MCF2L2	0.0630373	-1.52979	-1.52979	-0.17344	-1.52979	0.478201	0	0.993555	0.125235	0.619364	0
ENSG00000053747	3909	LAMA3	3.12538	0.193545	1.6423	2.04583	1.48111	2.87267	0	0.124726	2.29875	0.876326	0
ENSG00000053770	55745	AP5M1	3.90798	3.79696	3.56608	4.36536	4.82236	4.09535	0	0.705499	4.18476	0.0891874	0
ENSG00000053900	29945	ANAPC4	3.69113	3.47367	4.15308	4.30748	4.38935	4.1245	0	0.487147	4.0917	0.250204	0
ENSG00000053918	3784	KCNQ1	0.479055	1.97597	0.188107	2.13728	1.06556	1.06405	0	0.488781	1.53349	0.689727	0
ENSG00000054116	27095	TRAPPC3	6.83068	7.51817	7.09521	6.93317	7.56745	7.09554	0	0.0482344	7.20361	0.869761	0
ENSG00000054118	9967	THRAP3	7.58788	7.28363	7.01345	7.36779	6.41925	7.63566	0	-0.0867146	7.27489	0.777086	1
ENSG00000054148	29085	PHPT1	8.38586	8.36461	8.05948	7.99517	8.62604	8.46098	0	0.106599	8.33352	0.699988	0
ENSG00000054219	4065	LY75	0.0630373	-1.52979	-1.52979	-0.697765	1.48111	-1.52979	0	1.70359	0.343578	0.345445	1
ENSG00000054267	51742	ARID4B	6.23013	6.30877	5.87351	6.48401	5.28991	6.49762	0	0.0418593	6.17737	0.906025	0
ENSG00000054277	23596	OPN3	5.06683	5.59039	5.52169	5.3047	6.13365	5.33875	0	0.235791	5.54336	0.474283	0
ENSG00000054282	10806	SDCCAG8	5.61119	5.47876	6.09049	5.85546	5.27697	5.41151	0	-0.212992	5.65791	0.507643	0
ENSG00000054356	5798	PTPRN	3.00504	2.98553	3.4134	1.84347	2.28913	3.12429	0	-0.668066	2.92183	0.271858	0
ENSG00000054392	55733	HHAT	2.28851	2.56731	2.74197	2.52364	1.65121	2.56769	0	-0.247019	2.51718	0.716414	0
ENSG00000054523	23095	KIF1B	6.15436	6.71129	6.0479	6.38953	5.51599	6.5841	0	-0.10166	6.29082	0.749356	0
ENSG00000054598	2296	FOXC1	-1.52979	2.91102	0.618933	-0.697765	2.5694	0.0622777	0	-0.35228	1.62985	0.815622	0
ENSG00000054611	25771	TBC1D22A	5.65184	5.8517	5.02061	5.72151	5.3652	6.10285	0	0.212521	5.66953	0.512378	0
ENSG00000054654	23224	SYNE2	5.30207	4.64736	5.15511	5.87552	3.56976	5.75691	0	0.32052	5.24412	0.458045	0
ENSG00000054690	57475	PLEKHH1	1.48052	-1.52979	1.6423	1.32649	2.18215	1.93932	0	0.883078	1.68709	0.377687	0
ENSG00000054793	10079	ATP9A	6.17542	5.8113	6.18786	5.25453	5.62213	6.08813	0	-0.378247	5.90112	0.225051	0
ENSG00000054938	25884	CHRDL2	0.0630373	0.956662	1.21951	2.52364	-0.523551	0.0622777	0	0.62081	1.35895	0.607462	0
ENSG00000054965	23201	FAM168A	3.61094	3.83775	3.04889	2.82809	2.5694	2.80225	0	-0.825179	3.2382	0.121828	0
ENSG00000054967	84957	RELT	2.48126	1.82183	2.65384	0.210296	2.18215	2.06493	0	-0.716533	2.16939	0.386378	0
ENSG00000054983	2581	GALC	4.20969	4.97447	4.77116	4.4746	5.09725	4.87305	0	0.152117	4.78064	0.692658	0
ENSG00000055044	51602	NOP58	5.61119	5.30054	5.54638	5.11527	5.00609	5.22222	0	-0.378463	5.32843	0.245579	0
ENSG00000055070	26099	SZRD1	6.54264	6.51776	6.62455	6.75336	6.84018	6.5361	0	0.153777	6.64617	0.585576	0
ENSG00000055118	3757	KCNH2	-0.523888	-1.52979	0.188107	-0.697765	1.48111	2.06493	0	2.37894	0.979392	0.0844801	0
ENSG00000055130	8454	CUL1	4.80377	5.43954	4.66243	5.19192	5.15497	5.13896	0	0.155271	5.10282	0.661091	0
ENSG00000055147	10827	FAM114A2	3.80363	3.83775	2.97806	3.87449	3.87469	3.38739	0	0.142743	3.70388	0.790553	1
ENSG00000055163	26999	CYFIP2	4.33977	4.73635	4.68484	4.30748	4.00596	4.83828	0	-0.173871	4.53385	0.650987	1
ENSG00000055208	23118	TAB2	5.36454	5.37171	5.13897	5.64567	5.23744	5.31365	0	0.117069	5.36731	0.71688	0
ENSG00000055211	116254	GINM1	5.76732	5.95728	5.93089	5.64567	5.72099	6.05066	0	-0.0719126	5.86063	0.821957	0
ENSG00000055332	5610	EIF2AK2	4.76724	4.91853	4.68484	4.70129	4.2638	4.98853	0	-0.113011	4.75661	0.763529	0
ENSG00000055483	57602	USP36	5.59043	5.45273	5.55857	5.33399	4.31534	5.52517	0	-0.389441	5.36567	0.252447	0
ENSG00000055609	58508	KMT2C	5.94136	5.91024	5.21793	5.80755	4.63224	6.29459	0	0.00425119	5.73828	1	0
ENSG00000055732	55283	MCOLN3	1.065	1.45315	2.65384	1.84347	3.48228	1.93932	0	0.791688	2.40246	0.306592	0
ENSG00000055917	23369	PUM2	4.06671	4.28393	4.21599	5.45445	5.09725	5.03533	0	1.03178	4.81055	0.00425908	0
ENSG00000055950	84545	MRPL43	6.98181	7.26879	7.38937	6.98948	7.47982	7.29461	0	0.0450527	7.24913	0.874052	0
ENSG00000055955	3700	ITIH4	-0.523888	0.624983	1.81479	0.210296	-1.52979	0.0622777	0	-1.5267	0.759635	0.285778	1
ENSG00000055957	3697	ITIH1	4.06671	2.2422	4.72865	4.20552	3.43646	3.28783	0	-0.297932	3.89465	0.567924	1
ENSG00000056050	54969	HPF1	4.28914	3.36623	4.18488	3.44415	4.74929	3.83815	0	0.109594	4.08895	0.815995	0
ENSG00000056097	51663	ZFR	6.55876	6.03827	6.52869	5.88874	6.36525	6.4695	0	-0.134627	6.33552	0.658378	0
ENSG00000056277	55609	ZNF280C	-1.52979	-1.52979	-1.52979	-0.17344	0.80211	0.800661	0	4.72166	0.338288	0.0334316	0
ENSG00000056291	10886	NPFFR2	1.94036	-1.52979	1.81479	1.32649	1.06556	2.18048	0	0.262089	1.66247	0.829075	0
ENSG00000056487	112885	PHF21B	0.0630373	-1.52979	1.21951	-1.52979	-0.523551	-0.524458	0	-1.81997	0.293421	0.322785	0
ENSG00000056558	7185	TRAF1	0.0630373	-0.424787	-1.52979	-1.52979	0.0634865	-1.52979	0	-0.648031	-0.0223481	1	0
ENSG00000056586	54542	RC3H2	6.21665	5.79067	5.7083	6.56034	6.52154	6.36345	0	0.562668	6.23863	0.0553896	0
ENSG00000056736	55540	IL17RB	-0.523888	-1.52979	-1.52979	-0.697765	0.0634865	0.800661	0	2.29213	0.205139	0.219563	0
ENSG00000056972	10758	TRAF3IP2	3.33957	3.95363	4.12056	4.02575	4.43666	3.76599	0	0.269051	4.0094	0.540854	1
ENSG00000056998	8908	GYG2	5.72032	6.3375	5.62961	6.30824	6.04484	6.16028	0	0.24644	6.06645	0.417987	1
ENSG00000057019	131566	DCBLD2	6.78574	6.3375	6.27168	6.18507	6.48262	6.41745	0	-0.118723	6.4323	0.687768	0
ENSG00000057252	6646	SOAT1	5.08178	5.68285	5.40505	4.97358	5.4133	5.08066	0	-0.244541	5.30548	0.468017	0
ENSG00000057294	5318	PKP2	4.54791	4.89938	5.08943	5.06957	5.19679	5.41151	0	0.374193	5.0748	0.277571	0
ENSG00000057593	2155	F7	1.94036	0.956662	3.56608	2.22327	0.47956	2.38704	0	-0.676111	2.35935	0.394316	1
ENSG00000057608	2665	GDI2	7.72038	7.99472	7.91291	7.96116	8.01598	7.77316	0	0.0402679	7.90272	0.883704	0
ENSG00000057657	639	PRDM1	3.00504	1.97597	4.05325	3.03247	3.06711	3.12429	0	-0.181308	3.21724	0.751573	0
ENSG00000057663	9474	ATG5	4.52621	3.42095	3.98264	4.57614	4.84006	3.76599	0	0.418799	4.29896	0.324862	0
ENSG00000057704	57458	TMCC3	1.65061	3.47367	-0.428959	2.30443	2.28913	2.18048	0	-0.0601227	2.38417	0.961626	0
ENSG00000057757	57095	PITHD1	4.52621	5.38553	5.08943	5.75076	5.68225	5.12461	0	0.510536	5.3298	0.132239	0
ENSG00000057935	57504	MTA3	4.61111	4.57682	5.24835	4.87074	5.18298	4.56816	0	0.0506634	4.88801	0.896841	0
ENSG00000058056	8975	USP13	3.72961	3.52453	3.61358	4.4027	3.56976	3.90687	0	0.388982	3.86643	0.390959	0
ENSG00000058063	23200	ATP11B	2.80333	2.11521	2.82504	3.92669	3.65224	2.93981	0	0.984315	3.23555	0.0720959	1
ENSG00000058085	3918	LAMC2	4.63157	5.35775	4.61654	4.4746	3.87469	4.03522	0	-0.764563	4.59871	0.0450419	0
ENSG00000058091	5218	CDK14	4.87417	4.36989	3.65957	5.10398	5.09725	5.12461	0	0.728475	4.81313	0.0499418	0
ENSG00000058262	29927	SEC61A1	8.72872	8.88604	8.9712	8.96485	8.94516	9.23657	0	0.189775	8.96441	0.480213	0
ENSG00000058272	4659	PPP1R12A	7.02112	6.89163	6.98213	7.14078	5.9502	7.23572	0	-0.0840348	6.92856	0.784943	1
ENSG00000058404	816	CAMK2B	0.0630373	1.64924	1.96885	0.210296	2.06659	0.800661	0	-0.224837	1.49783	0.873811	0
ENSG00000058453	9696	CROCC	2.48126	2.98553	1.81479	1.32649	-0.523551	1.47953	0	-1.65125	2.04355	0.0487452	0
ENSG00000058600	55718	POLR3E	3.43581	4.0609	4.21599	3.47953	2.72994	3.76599	0	-0.563099	3.72336	0.235576	1
ENSG00000058668	493	ATP2B4	7.03271	6.86227	6.77837	6.91714	5.83132	7.16031	0	-0.154297	6.82446	0.616933	0
ENSG00000058673	9877	ZC3H11A	4.87417	4.57682	4.9297	5.51538	4.71132	5.13896	0	0.363664	5.00982	0.310863	0
ENSG00000058729	55781	RIOK2	3.65159	2.56731	3.61358	4.16264	3.97424	3.33847	0	0.522761	3.68146	0.275488	0
ENSG00000058799	54432	YIPF1	5.86563	6.19562	5.13897	6.03858	6.09731	5.69995	0	0.159413	5.88765	0.62182	0
ENSG00000058804	55706	NDC1	4.78562	4.64736	4.83267	4.77433	5.27697	4.26202	0	0.0726103	4.81214	0.852911	0
ENSG00000059122	84256	FLYWCH1	3.12538	4.16073	3.24262	3.79247	3.28958	3.94005	0	0.119572	3.68435	0.814665	0
ENSG00000059145	64718	UNKL	3.80363	3.66717	2.55996	3.97707	3.34022	4.31356	0	0.49954	3.74963	0.29618	0
ENSG00000059377	6916	TBXAS1	1.28767	-1.52979	0.188107	0.210296	0.0634865	-0.524458	0	-0.611138	0.580752	0.749073	0
ENSG00000059378	64761	PARP12	2.18153	0.624983	2.35162	1.32649	2.28913	1.93932	0	-0.0064052	2.02441	1	0
ENSG00000059573	5832	ALDH18A1	5.36454	4.3418	4.52012	5.582	5.40142	3.12429	0	0.231421	4.95393	0.623535	0
ENSG00000059588	6894	TARBP1	0.0630373	1.45315	0.188107	0.763262	1.06556	-0.524458	0	-0.152476	0.931682	1	0
ENSG00000059691	5188	GATB	4.15419	3.62117	4.72865	3.25295	3.56976	3.38739	0	-0.849861	3.90942	0.0594769	0
ENSG00000059728	4084	MXD1	3.12538	3.47367	3.98264	5.21309	4.84006	4.38757	0	1.31161	4.38232	0.00139498	0
ENSG00000059758	5128	CDK17	3.00504	1.22616	1.96885	3.44415	2.5694	2.48019	0	0.681334	2.71454	0.310754	0
ENSG00000059769	548645	DNAJC25	3.83926	4.60072	4.72865	4.26756	3.97424	4.31356	0	-0.246055	4.34359	0.544102	0
ENSG00000059804	6515	SLC2A3	8.23185	8.62419	8.48367	8.13208	8.74592	8.45095	0	0.00882683	8.46138	0.975525	0
ENSG00000059915	5662	PSD	4.54791	4.52781	4.44332	4.24717	4.61177	4.52509	0	-0.0409164	4.50951	0.934719	0
ENSG00000060069	9150	CTDP1	4.36444	4.31316	4.61654	4.49202	4.03699	3.56801	0	-0.355029	4.29596	0.386131	0
ENSG00000060138	8531	YBX3	7.47065	7.98794	7.79424	7.46586	6.96645	7.13904	0	-0.560602	7.51545	0.0448142	0
ENSG00000060140	55359	STYK1	-0.523888	-1.52979	-1.52979	0.513112	2.06659	-1.52979	0	3.32958	0.679375	0.061997	0
ENSG00000060237	65125	WNK1	6.94956	6.9717	7.03977	7.17894	5.9502	7.37565	0	-0.0294735	6.97663	0.92639	0
ENSG00000060339	55749	CCAR1	7.14017	6.89646	6.96391	7.33919	5.91722	7.10654	0	-0.0952001	6.96097	0.76023	0
ENSG00000060491	11054	OGFR	6.57471	6.70027	6.3509	6.32292	5.88347	6.74292	0	-0.191288	6.46243	0.522689	1
ENSG00000060558	2769	GNA15	0.0630373	-1.52979	-1.52979	-1.52979	0.47956	-1.52979	0	0.404595	-0.0249911	1	0
ENSG00000060566	84699	CREB3L3	1.80275	0.956662	2.55996	2.65322	1.28825	3.12429	0	0.67006	2.37323	0.401105	0
ENSG00000060642	55650	PIGV	1.80275	3.42095	3.04889	3.21147	3.23709	3.38739	0	0.396719	3.16154	0.477939	0
ENSG00000060656	10076	PTPRU	5.94953	5.71605	6.27906	5.0926	4.87483	5.9965	0	-0.598617	5.74147	0.0714649	0
ENSG00000060688	9410	SNRNP40	1.065	1.64924	2.23496	2.30443	3.12602	3.28783	0	1.32084	2.56677	0.0581808	0
ENSG00000060718	1301	COL11A1	7.55075	7.56751	7.44623	7.35832	5.63232	7.72401	0	-0.376023	7.34975	0.308798	0
ENSG00000060749	79832	QSER1	5.19613	5.42623	5.30732	4.98593	4.82236	5.69995	0	-0.0930931	5.28002	0.792669	0
ENSG00000060762	51660	MPC1	4.59035	5.22567	5.33592	4.87074	5.70175	4.7845	0	0.0961054	5.14738	0.805508	0
ENSG00000060971	30	ACAA1	7.75577	7.73883	8.21194	7.95332	8.43102	7.76624	0	0.158832	8.00282	0.573343	1
ENSG00000060982	586	BCAT1	7.39785	7.91833	7.49143	7.5884	7.49107	7.17432	0	-0.191871	7.53045	0.491049	0
ENSG00000061273	51564	HDAC7	8.24685	8.16868	7.91765	7.95646	7.25082	8.29943	0	-0.219706	8.01411	0.447082	0
ENSG00000061337	11178	LZTS1	4.97371	4.71462	4.94835	2.30443	1.28825	3.28783	1	-2.4385	4.1553	2.07759e-07	0
ENSG00000061455	93166	PRDM6	3.52603	2.91102	3.78935	4.4746	2.48189	3.87292	0	0.387553	3.69957	0.456074	0
ENSG00000061676	10787	NCKAP1	5.19613	4.84039	5.37779	6.23767	5.78637	5.42328	0	0.706586	5.56035	0.0301114	0
ENSG00000061794	60488	MRPS35	4.65175	4.86032	5.55857	4.83021	5.43676	4.89012	0	0.00126344	5.09178	1	0
ENSG00000061918	2983	GUCY1B1	3.23645	2.11521	2.90358	0.976381	1.94097	1.06405	0	-1.55654	2.36217	0.0307747	0
ENSG00000061936	6433	SFSWAP	5.53719	4.64736	4.91081	4.73095	3.18263	5.08066	0	-0.554191	4.85063	0.176621	0
ENSG00000061938	10188	TNK2	3.69113	3.36623	3.61358	3.12474	2.18215	2.93981	0	-0.780751	3.28102	0.142125	0
ENSG00000061987	23041	MON2	3.69113	3.99028	1.6423	2.98403	4.2898	3.52493	0	0.287155	3.60331	0.61928	0
ENSG00000062038	1001	CDH3	6.28284	6.91564	6.46537	6.41259	6.22407	6.33256	0	-0.254163	6.46322	0.382394	0
ENSG00000062194	65056	GPBP1	6.12579	6.67798	6.81946	6.68302	6.52701	6.29459	0	-0.0586664	6.54602	0.841644	0
ENSG00000062282	84649	DGAT2	5.59043	4.55252	6.09049	4.77433	5.44835	4.89012	0	-0.479756	5.33536	0.188159	0
ENSG00000062370	7771	ZNF112	0.801571	1.97597	-0.428959	1.60801	0.47956	1.06405	0	0.0469471	1.33411	1	1
ENSG00000062485	1431	CS	5.7487	6.3232	6.20346	5.99034	6.27051	6.01996	0	-0.0125594	6.11245	0.973552	0
ENSG00000062524	4058	LTK	1.065	1.64924	0.618933	2.13728	1.28825	2.06493	0	0.796145	1.74548	0.363977	0
ENSG00000062598	63916	ELMO2	4.33977	4.97447	4.89167	4.52626	4.00596	4.33865	0	-0.456059	4.57047	0.227631	0
ENSG00000062650	23063	WAPL	6.31483	6.12322	6.34387	6.41259	5.7114	6.45236	0	-0.0333131	6.2538	0.916472	0
ENSG00000062716	81671	VMP1	5.72032	5.67161	5.59453	6.13047	6.87064	5.89865	0	0.700815	6.06273	0.0247013	0
ENSG00000062725	10513	APPBP2	5.80385	5.96651	5.48385	6.06211	6.45989	5.69995	0	0.343558	5.95499	0.265256	0
ENSG00000062822	5424	POLD1	1.065	2.83246	2.55996	2.65322	2.48189	1.47953	0	-0.0297281	2.40708	1	0
ENSG00000063015	124925	SEZ6	-1.52979	-1.52979	0.618933	-0.17344	-0.523551	-1.52979	0	-0.306494	0.0542641	1	0
ENSG00000063046	1975	EIF4B	5.89978	4.3418	5.45806	5.11527	5.19679	5.12461	0	-0.227469	5.27495	0.532564	1
ENSG00000063127	28968	SLC6A16	1.065	2.11521	1.21951	0.763262	0.0634865	0.800661	0	-1.12163	1.32976	0.306164	0
ENSG00000063169	29998	BICRA	1.80275	-1.52979	-0.428959	2.04583	-0.523551	1.47953	0	0.854314	1.3009	0.487178	0
ENSG00000063176	56848	SPHK2	6.4763	5.8113	6.16412	5.97803	6.02176	6.2019	0	-0.107638	6.13135	0.725083	0
ENSG00000063177	6141	RPL18	9.9093	10.1946	10.273	10.2661	10.8068	10.2942	0	0.344035	10.3165	0.210818	0
ENSG00000063180	770	CA11	2.3881	1.82183	1.6423	3.40788	2.18215	2.18048	0	0.780665	2.51482	0.256789	0
ENSG00000063241	79763	ISOC2	4.67166	4.99265	4.94835	4.92308	4.34043	5.12461	0	-0.0433896	4.87224	0.921112	0
ENSG00000063244	11338	U2AF2	8.30375	8.34882	8.47405	8.05941	7.9745	8.50183	0	-0.180017	8.29177	0.510656	0
ENSG00000063245	29924	EPN1	6.42446	6.40012	6.27906	6.00255	5.60152	6.96464	0	-0.0636844	6.34433	0.848617	0
ENSG00000063322	55588	MED29	4.69129	4.47706	4.85261	4.07283	4.09712	4.95647	0	-0.251766	4.58328	0.531787	0
ENSG00000063438	57491	AHRR	-1.52979	0.956662	-1.52979	0.763262	-1.52979	-1.52979	0	-0.124112	0.264929	1	1
ENSG00000063587	10838	ZNF275	4.38869	4.31316	4.61654	4.7885	4.38935	4.95647	0	0.289866	4.61695	0.442522	0
ENSG00000063601	8776	MTMR1	3.52603	2.98553	3.946	3.58074	3.61159	3.80252	0	0.132145	3.64565	0.80706	0
ENSG00000063660	2817	GPC1	6.5318	6.74921	6.23418	5.88214	5.1119	6.8817	0	-0.383358	6.34771	0.269552	0
ENSG00000063761	57143	ADCK1	2.7293	3.42095	3.56608	2.9339	2.28913	2.18048	0	-0.793102	3.00176	0.17255	0
ENSG00000063854	3029	HAGH	5.7393	6.18776	5.91201	6.43979	6.25079	5.59972	0	0.184498	6.05984	0.553746	1
ENSG00000063978	6047	RNF4	3.56911	1.45315	1.21951	3.07935	2.28913	2.93981	0	0.315483	2.75499	0.671012	0
ENSG00000064012	841	CASP8	2.56876	0.193545	2.65384	1.47411	2.38873	-0.524458	0	-0.681144	2.00364	0.486107	0
ENSG00000064042	22998	LIMCH1	3.80363	4.82017	4.83267	4.91017	4.2898	5.11011	0	0.259212	4.70951	0.510975	0
ENSG00000064102	55726	INTS13	3.18198	3.52453	2.23496	3.54778	3.56976	3.48052	0	0.471442	3.37627	0.372511	0
ENSG00000064115	51768	TM7SF3	6.23683	5.67161	5.64112	5.8953	6.36525	4.85577	0	-0.0459731	5.86379	0.896745	0
ENSG00000064195	1747	DLX3	1.80275	-1.52979	-1.52979	-1.52979	0.80211	0.0622777	0	-0.616399	0.645591	0.80075	0
ENSG00000064199	53340	SPA17	1.65061	3.1884	2.97806	3.07935	3.00569	2.72822	0	0.218078	2.91678	0.76955	0
ENSG00000064225	10402	ST3GAL6	3.06647	3.1884	4.75006	3.64447	4.06737	3.94005	0	0.00860906	3.92079	1	1
ENSG00000064270	9914	ATP2C2	1.48052	1.45315	0.618933	1.47411	-1.52979	0.0622777	0	-0.874294	1.15984	0.493984	0
ENSG00000064300	4804	NGFR	1.80275	0.193545	2.65384	0.513112	1.48111	1.93932	0	-0.502636	1.79291	0.636005	0
ENSG00000064309	50937	CDON	1.80275	-1.52979	2.65384	0.976381	0.80211	0.0622777	0	-1.25137	1.48437	0.279448	0
ENSG00000064313	6873	TAF2	5.32738	4.89938	5.12264	5.49823	4.87483	5.41151	0	0.161711	5.22404	0.630157	0
ENSG00000064393	28996	HIPK2	6.8439	6.65534	6.75737	6.92998	6.13365	6.80725	0	-0.0898349	6.71468	0.758898	1
ENSG00000064419	23534	TNPO3	6.29572	5.93865	6.32972	6.07373	5.57004	6.3877	0	-0.150693	6.1326	0.618923	0
ENSG00000064490	8625	RFXANK	4.69129	4.22365	4.0873	4.4391	4.45975	4.23555	0	0.0219402	4.39525	0.965701	0
ENSG00000064545	54929	TMEM161A	6.44195	6.08984	6.00401	6.02068	5.82244	6.4466	0	-0.0726129	6.16336	0.811413	0
ENSG00000064547	9170	LPAR2	4.56928	5.35775	3.4134	5.23396	5.08245	5.52517	0	0.647469	5.02456	0.0961363	0
ENSG00000064601	5476	CTSA	7.6569	7.00342	7.61036	7.63817	6.94615	8.0658	0	0.168079	7.54205	0.576156	1
ENSG00000064607	10147	SUGP2	5.59043	5.02833	5.35001	5.35319	4.2898	5.64065	0	-0.141444	5.28593	0.698647	1
ENSG00000064651	6558	SLC12A2	4.9248	4.95607	5.15511	5.15957	5.0675	5.16725	0	0.118358	5.09016	0.738994	0
ENSG00000064652	28966	SNX24	5.25007	5.91977	5.76198	5.65344	5.77721	5.5142	0	-0.0172541	5.67104	0.965728	0
ENSG00000064655	2139	EYA2	-0.523888	-1.52979	-1.52979	-0.17344	0.47956	0.478201	0	2.44972	0.270692	0.164351	0
ENSG00000064666	1265	CNN2	9.45425	8.88117	8.67073	8.08117	8.14976	8.73588	0	-0.688916	8.73892	0.017174	0
ENSG00000064687	10347	ABCA7	4.0053	4.0609	4.52012	4.70129	3.43646	5.08066	0	0.351691	4.42228	0.410785	0
ENSG00000064692	9627	SNCAIP	2.56876	2.74938	2.82504	3.29327	3.76775	2.72822	0	0.630919	3.11723	0.271451	0
ENSG00000064703	11218	DDX20	3.28893	4.12822	3.70414	3.92669	3.38914	3.87292	0	0.007728	3.78471	1	0
ENSG00000064726	53339	BTBD1	2.7293	2.74938	4.12056	2.98403	3.12602	1.80172	0	-0.626565	3.13423	0.292139	0
ENSG00000064763	55711	FAR2	0.0630373	-1.52979	0.188107	-0.697765	0.47956	0.800661	0	0.775057	0.474445	0.603863	0
ENSG00000064787	8537	BCAS1	1.48052	-0.424787	1.96885	0.210296	-1.52979	1.93932	0	-0.576538	1.29318	0.673807	0
ENSG00000064886	1117	CHI3L2	0.801571	-1.52979	1.96885	-1.52979	2.28913	-0.524458	0	-0.0404045	1.19644	1	0
ENSG00000064932	22904	SBNO2	4.36444	4.77887	5.17107	4.92308	3.76775	5.55759	0	0.118209	4.8841	0.779683	0
ENSG00000064933	5378	PMS1	2.28851	2.56731	1.81479	3.9521	3.28958	2.18048	0	1.11509	2.96792	0.0677997	0
ENSG00000064961	10362	HMG20B	4.85689	5.86162	5.30732	4.57614	5.69203	5.5893	0	-0.0376208	5.39277	0.926207	0
ENSG00000064989	10203	CALCRL	-0.523888	0.624983	1.21951	0.976381	0.0634865	-1.52979	0	-0.527928	0.738954	0.798329	0
ENSG00000064995	6882	TAF11	6.92075	7.04321	6.73069	6.95219	7.19344	7.32004	0	0.259191	7.04321	0.350605	0
ENSG00000064999	23294	ANKS1A	4.89125	4.64736	5.15511	5.87552	4.3651	5.492	0	0.468449	5.17858	0.203565	0
ENSG00000065000	8943	AP3D1	8.10586	7.81231	8.07016	7.79207	7.02566	8.19681	0	-0.253278	7.88302	0.38772	0
ENSG00000065029	7629	ZNF76	3.90798	4.3418	2.97806	3.51406	3.00569	2.87267	0	-0.700892	3.58244	0.166644	0
ENSG00000065054	9351	SLC9A3R2	4.0053	3.57366	3.04889	3.58074	2.6519	3.00396	0	-0.472603	3.43049	0.351304	0
ENSG00000065057	4913	NTHL1	3.80363	4.71462	4.01838	3.03247	2.5694	4.00419	0	-0.926557	3.87598	0.0513751	0
ENSG00000065060	54887	UHRF1BP1	3.33957	3.36623	4.01838	4.50924	3.12602	3.48052	0	0.237494	3.76903	0.641147	0
ENSG00000065135	2773	GNAI3	7.00944	6.85732	7.01345	6.70934	7.31553	6.78003	0	-0.00158251	6.9654	1	1
ENSG00000065150	3843	IPO5	5.99763	5.38553	5.88323	5.95935	5.63232	5.9965	0	0.0928704	5.83552	0.769776	0
ENSG00000065154	4942	OAT	4.8217	4.91853	4.91081	5.88874	5.75871	3.28783	0	0.48246	5.1591	0.28896	1
ENSG00000065183	10885	WDR3	4.89125	4.3418	5.27813	4.59239	3.61159	4.36332	0	-0.644021	4.62067	0.0986442	0
ENSG00000065243	5586	PKN2	5.47058	5.21021	5.75141	5.79356	5.63232	5.5893	0	0.182279	5.59827	0.563482	1
ENSG00000065268	57418	WDR18	6.2633	6.25707	6.56539	5.56563	6.40148	6.58934	0	-0.123212	6.31572	0.694946	0
ENSG00000065308	9697	TRAM2	5.95766	5.8113	5.60632	5.95307	5.63232	5.33875	0	-0.134707	5.74253	0.664369	0
ENSG00000065320	9423	NTN1	3.43581	4.0609	3.30182	3.82033	3.23709	4.58923	0	0.357453	3.8599	0.458056	1
ENSG00000065325	9340	GLP2R	1.48052	-1.52979	2.35162	3.12474	2.87439	1.28669	0	1.26793	2.29277	0.138776	0
ENSG00000065328	55388	MCM10	3.43581	3.25015	3.04889	2.13728	2.48189	2.06493	0	-1.06706	2.89165	0.0655215	1
ENSG00000065357	1606	DGKA	4.45909	2.98553	4.05325	3.51406	2.87439	3.97247	0	-0.447425	3.79054	0.373322	0
ENSG00000065361	2065	ERBB3	3.80363	4.39744	4.27627	3.87449	4.06737	4.36332	0	-0.0666701	4.17399	0.886672	0
ENSG00000065413	91526	ANKRD44	-0.523888	-1.52979	1.21951	1.32649	-1.52979	1.93932	0	1.24452	1.03848	0.434118	0
ENSG00000065427	3735	KARS	7.17545	7.53377	7.38595	6.98948	7.14797	7.13904	0	-0.2791	7.24285	0.309764	0
ENSG00000065457	23536	ADAT1	5.2763	4.91853	4.44332	4.36536	4.23732	4.76612	0	-0.45345	4.7314	0.229093	0
ENSG00000065485	10954	PDIA5	5.28924	5.06315	4.83267	5.7141	5.21047	4.92368	0	0.251194	5.21837	0.46983	0
ENSG00000065491	55633	TBC1D22B	2.3881	2.46686	0.618933	3.51406	2.94153	2.56769	0	1.0845	2.73812	0.0937332	0
ENSG00000065518	4710	NDUFB4	6.08184	6.316	6.36485	5.92768	6.84018	5.81171	0	0.0102049	6.27095	0.977276	0
ENSG00000065526	23013	SPEN	4.9248	4.73635	4.70691	4.98593	3.87469	5.83834	0	0.318512	4.97673	0.418088	1
ENSG00000065534	4638	MYLK	6.23013	6.46014	6.10718	5.32429	5.19679	4.87305	1	-1.13417	5.823	0.000223457	1
ENSG00000065548	55854	ZC3H15	8.00161	8.10536	8.1367	7.64597	7.24419	8.00832	0	-0.416633	7.89111	0.134723	0
ENSG00000065559	6416	MAP2K4	4.8217	4.86032	5.61801	5.19192	5.42508	5.62033	0	0.276098	5.30493	0.421785	0
ENSG00000065600	55248	TMEM206	2.28851	1.22616	3.65957	2.22327	3.23709	2.18048	0	-0.0996541	2.74979	0.899159	0
ENSG00000065609	9892	SNAP91	-1.52979	-1.52979	0.618933	0.210296	1.80335	-1.52979	0	1.6462	0.637947	0.311266	0
ENSG00000065613	9748	SLK	6.07439	5.96651	6.0736	6.11368	4.89191	6.45809	0	-0.0778129	6.00841	0.81654	0
ENSG00000065615	51167	CYB5R4	3.38849	2.74938	3.78935	3.44415	2.94153	3.12429	0	-0.186686	3.33203	0.725468	0
ENSG00000065618	1308	COL17A1	2.18153	2.91102	2.35162	0.976381	0.0634865	1.06405	0	-1.94229	1.99119	0.0257213	0
ENSG00000065621	119391	GSTO2	-1.52979	0.193545	0.950251	-0.697765	-0.523551	-1.52979	0	-1.70849	0.220127	0.393888	0
ENSG00000065665	55176	SEC61A2	2.18153	3.30936	2.10803	2.98403	4.2638	2.48019	0	0.832774	3.15903	0.164109	0
ENSG00000065675	5588	PRKCQ	1.28767	-0.424787	-1.52979	1.32649	0.47956	-0.524458	0	0.484086	0.811637	0.801071	0
ENSG00000065717	7089	TLE2	3.87403	4.0609	3.04889	3.84767	3.18263	4.28802	0	0.119843	3.82107	0.828243	0
ENSG00000065802	51665	ASB1	6.23683	6.09826	6.3509	6.28343	6.08251	6.49204	0	0.0634815	6.27094	0.831087	0
ENSG00000065809	83641	FAM107B	7.95771	7.42754	7.01787	8.08261	8.1337	8.1283	0	0.595786	7.85028	0.0359535	0
ENSG00000065833	4199	ME1	4.38869	4.87999	4.85261	5.37214	5.58061	5.15318	0	0.663374	5.1048	0.0523879	1
ENSG00000065882	23216	TBC1D1	6.02109	5.98478	6.0479	6.3802	5.7114	6.3937	0	0.17868	6.11711	0.554519	0
ENSG00000065883	8621	CDK13	4.20969	4.57682	4.81246	4.38415	3.00569	3.83815	0	-0.705865	4.26756	0.0946562	0
ENSG00000065911	10797	MTHFD2	5.53719	5.79067	5.45806	6.63284	6.92142	5.13896	0	0.815912	6.0734	0.0199422	1
ENSG00000065923	84679	SLC9A7	3.43581	2.11521	4.0873	4.70129	3.80428	4.70953	0	1.06403	4.07287	0.0222059	0
ENSG00000065970	55810	FOXJ2	5.03646	5.04585	5.52169	5.3047	4.15485	5.03533	0	-0.308262	5.08736	0.385741	0
ENSG00000065978	4904	YBX1	7.8483	7.44415	7.41975	7.28273	6.92557	7.23238	0	-0.429983	7.38869	0.121502	0
ENSG00000065989	5141	PDE4A	3.38849	4.31316	4.24644	3.92669	2.87439	3.18089	0	-0.643134	3.78659	0.173838	0
ENSG00000066027	5525	PPP2R5A	4.85689	4.67013	5.10613	4.64007	4.73043	4.69017	0	-0.204124	4.8085	0.575675	0
ENSG00000066044	1994	ELAVL1	6.20304	6.67798	6.45236	6.56034	6.70662	5.98859	0	-0.00597652	6.45946	0.984305	0
ENSG00000066056	7075	TIE1	2.18153	0.624983	3.35869	-1.52979	-1.52979	0.478201	0	-3.78233	1.72431	0.00159254	0
ENSG00000066084	57609	DIP2B	4.50418	4.62423	3.83013	4.68622	4.89191	4.54679	0	0.359277	4.57133	0.351706	0
ENSG00000066117	6602	SMARCD1	5.08178	4.50266	4.49497	4.89715	4.71132	5.0506	0	0.171803	4.82853	0.645879	0
ENSG00000066135	9682	KDM4A	5.53719	5.25608	5.73001	5.61419	4.92547	5.45805	0	-0.158133	5.45496	0.629323	0
ENSG00000066136	4802	NFYC	4.20969	3.75498	3.946	3.87449	4.48247	3.94005	0	0.140869	4.08582	0.747102	0
ENSG00000066248	25791	NGEF	-1.52979	-1.52979	0.950251	-1.52979	-1.52979	0.800661	0	-0.189158	0.220326	1	0
ENSG00000066279	259266	ASPM	3.76709	2.98553	3.56608	3.79247	-0.523551	3.76599	0	-0.247602	3.41123	0.71217	0
ENSG00000066294	8832	CD84	-1.52979	-1.52979	-1.52979	-1.52979	0.0634865	1.06405	0	4.27663	0.136145	0.0920899	0
ENSG00000066322	64834	ELOVL1	7.22006	6.99893	7.11185	7.05544	7.05249	7.43503	0	0.0788682	7.15685	0.777362	0
ENSG00000066379	30834	ZNRD1	3.00504	3.30936	3.04889	2.22327	2.72994	1.28669	0	-0.977969	2.79666	0.110938	0
ENSG00000066382	744	MPPED2	2.06598	3.42095	0.950251	0.763262	0.80211	-0.524458	0	-2.28514	1.90673	0.0179159	0
ENSG00000066405	51208	CLDN18	6.36459	6.15585	5.08943	5.68409	4.74929	6.345	0	-0.236981	5.86385	0.527167	0
ENSG00000066422	27107	ZBTB11	4.28914	5.04585	4.66243	4.28766	4.15485	4.23555	0	-0.475101	4.50106	0.216074	0
ENSG00000066427	4287	ATXN3	3.43581	3.42095	2.97806	2.82809	3.00569	3.18089	0	-0.295746	3.21089	0.594704	0
ENSG00000066455	9950	GOLGA5	3.94116	3.57366	4.21599	4.62435	3.34022	4.70953	0	0.421164	4.18614	0.332068	0
ENSG00000066468	2263	FGFR2	5.32738	4.82017	5.00288	4.2265	3.23709	3.65049	0	-1.31437	4.57407	0.000734321	0
ENSG00000066557	55631	LRRC40	3.38849	3.52453	3.18089	3.7055	3.52668	2.80225	0	0.0289412	3.43332	1	0
ENSG00000066583	51015	ISOC1	3.06647	3.30936	3.35869	3.29327	3.97424	2.48019	0	0.127778	3.36244	0.839178	0
ENSG00000066629	2009	EML1	2.06598	2.46686	3.65957	3.29327	3.23709	2.65019	0	0.207444	3.05843	0.757641	0
ENSG00000066651	60487	TRMT11	2.87375	3.05637	2.55996	3.21147	2.94153	2.18048	0	0.00251951	2.91488	1	1
ENSG00000066654	55623	THUMPD1	5.38879	5.72695	5.69731	4.65562	4.84006	5.43497	0	-0.602782	5.35439	0.0687079	1
ENSG00000066697	91283	MSANTD3	4.63157	4.77887	4.05325	5.23396	4.65242	5.12461	0	0.51161	4.81562	0.1622	0
ENSG00000066735	26153	KIF26A	3.83926	5.13037	4.0873	3.9521	3.69178	5.16725	0	-0.045715	4.46407	0.928091	0
ENSG00000066739	55102	ATG2B	3.48163	2.56731	3.30182	4.64007	3.43646	2.80225	0	0.691211	3.59724	0.187574	0
ENSG00000066777	10565	ARFGEF1	5.09658	4.77887	4.75006	5.70666	5.00609	4.95647	0	0.388072	5.10546	0.270067	0
ENSG00000066827	57623	ZFAT	3.61094	3.47367	3.1164	3.47953	3.28958	3.60984	0	0.0503179	3.48732	0.946943	0
ENSG00000066855	9650	MTFR1	3.65159	3.91603	3.04889	3.7055	4.45975	2.28745	0	0.154976	3.70063	0.786262	1
ENSG00000066926	2235	FECH	3.61094	3.1884	2.74197	3.12474	3.52668	2.93981	0	-0.0112172	3.27494	1	0
ENSG00000066933	4649	MYO9A	5.59043	5.83164	5.75141	5.582	4.59101	5.80272	0	-0.314938	5.58886	0.34347	0
ENSG00000067048	8653	DDX3Y	5.94953	6.20345	6.55934	6.21686	6.18304	6.30099	0	-0.0240589	6.2532	0.939203	0
ENSG00000067057	5214	PFKP	8.2617	8.49306	8.08287	8.26727	7.91936	8.73233	0	0.0559687	8.31884	0.843731	0
ENSG00000067064	3422	IDI1	5.42441	4.86032	5.41848	6.80308	6.7258	5.44656	1	1.19317	5.9804	0.000419684	1
ENSG00000067066	6672	SP100	3.61094	4.25411	4.05325	3.7055	3.48228	3.23535	0	-0.515119	3.79676	0.250277	1
ENSG00000067082	1316	KLF6	8.70598	8.32928	8.28527	8.61421	8.60677	8.5736	0	0.145331	8.52888	0.590941	0
ENSG00000067113	8611	PLPP1	5.1543	5.21021	5.10613	5.55737	6.04484	5.28812	0	0.510128	5.44586	0.117114	0
ENSG00000067141	4756	NEO1	5.41263	6.19562	5.75141	5.77943	5.27697	5.35113	0	-0.333587	5.67339	0.296338	0
ENSG00000067167	23471	TRAM1	7.24019	6.40012	6.75208	7.64792	8.1265	6.45236	0	0.725699	7.2505	0.0344774	1
ENSG00000067177	5255	PHKA1	1.94036	1.45315	1.21951	3.29327	2.18215	1.93932	0	1.11693	2.31501	0.150855	0
ENSG00000067182	7132	TNFRSF1A	7.47065	6.95789	7.35134	7.56183	7.53249	7.67066	0	0.313542	7.44447	0.255276	0
ENSG00000067191	782	CACNB1	1.065	1.22616	0.188107	-1.52979	-1.52979	0.0622777	0	-2.55912	0.60735	0.117254	0
ENSG00000067208	7813	EVI5	6.40676	6.55493	6.61291	6.84098	6.6119	6.77544	0	0.21997	6.64615	0.433635	0
ENSG00000067221	9399	STOML1	4.69129	5.4658	4.79196	3.87449	3.83991	3.87292	0	-1.17833	4.57311	0.00231141	0
ENSG00000067225	5315	PKM	9.92855	9.42201	9.30361	8.96407	9.29162	9.45239	0	-0.328153	9.42382	0.238597	1
ENSG00000067248	54505	DHX29	5.44768	5.95728	6.10718	6.19574	4.73043	5.69995	0	-0.198265	5.77561	0.556304	0
ENSG00000067334	30836	DNTTIP2	6.02882	4.97447	5.85386	5.39084	4.03699	5.83834	0	-0.422449	5.50356	0.268789	1
ENSG00000067365	79091	METTL22	4.0053	3.87742	3.8698	4.4391	4.59101	4.15307	0	0.494743	4.21319	0.223926	0
ENSG00000067369	7158	TP53BP1	5.76732	6.18776	6.05652	5.66885	4.71132	5.67061	0	-0.599574	5.75369	0.0608704	0
ENSG00000067445	7216	TRO	6.41268	6.59713	6.37866	6.05039	5.85763	6.46381	0	-0.321135	6.32073	0.272253	0
ENSG00000067533	51018	RRP15	5.63166	5.51694	5.15511	5.2647	4.76791	5.24894	0	-0.338864	5.30226	0.306969	0
ENSG00000067560	387	RHOA	8.94449	9.07703	8.92016	8.81711	9.48969	8.54693	0	0.0251184	8.99584	0.930168	0
ENSG00000067596	1659	DHX8	4.41254	3.79696	4.94835	4.18424	3.97424	4.48069	0	-0.236758	4.37204	0.571036	0
ENSG00000067606	5590	PRKCZ	4.09646	5.41279	4.68484	5.19192	4.61177	4.98853	0	0.12569	4.90916	0.746401	0
ENSG00000067646	7544	ZFY	3.28893	4.22365	4.38976	3.58074	3.65224	4.33865	0	-0.144882	3.99924	0.764789	0
ENSG00000067704	55699	IARS2	5.00543	4.62423	5.49657	5.62212	5.79547	4.60999	0	0.34667	5.28217	0.336465	1
ENSG00000067715	6857	SYT1	1.94036	2.56731	3.56608	1.47411	2.28913	-0.524458	0	-1.46984	2.39107	0.0582482	0
ENSG00000067798	89795	NAV3	0.0630373	0.624983	1.44634	1.16203	-0.523551	1.28669	0	0.0374864	1.09113	1	0
ENSG00000067829	3421	IDH3G	5.55872	4.99265	5.23322	5.12647	5.1119	5.43497	0	-0.0510144	5.26962	0.892533	0
ENSG00000067836	79641	ROGDI	5.87424	6.07285	6.13186	5.47212	5.51599	5.5893	0	-0.506558	5.80799	0.093487	0
ENSG00000067840	57595	PDZD4	0.479055	-1.52979	0.188107	-1.52979	-1.52979	-1.52979	0	-3.93895	-0.0199217	0.164112	0
ENSG00000067842	492	ATP2B3	-1.52979	-1.52979	-1.52979	-0.17344	0.80211	0.800661	0	4.72166	0.338288	0.0334316	0
ENSG00000067900	6093	ROCK1	7.36461	6.74921	6.86434	7.49641	6.14794	7.55765	0	0.178296	7.11412	0.58112	1
ENSG00000067955	865	CBFB	4.95759	5.4658	4.98493	4.62435	4.65242	4.83828	0	-0.45186	4.96292	0.194146	0
ENSG00000067992	5165	PDK3	2.3881	2.66121	1.44634	2.30443	3.38914	2.18048	0	0.502124	2.59895	0.468018	1
ENSG00000068001	8692	HYAL2	4.31468	5.13037	4.98493	4.4391	4.54857	4.28802	0	-0.424475	4.67218	0.26127	0
ENSG00000068024	9759	HDAC4	4.09646	3.95363	3.65957	3.40788	1.94097	4.1245	0	-0.517776	3.71971	0.308819	0
ENSG00000068028	11186	RASSF1	5.09658	4.99265	5.2928	5.44554	4.50484	5.96461	0	0.293121	5.29897	0.406155	0
ENSG00000068078	2261	FGFR3	4.78562	4.09495	3.61358	3.82033	4.2898	4.87305	0	0.139076	4.34564	0.741244	0
ENSG00000068079	3430	IFI35	2.80333	2.11521	2.35162	0.976381	1.48111	3.65049	0	0.0635794	2.56848	0.964092	0
ENSG00000068097	63897	HEATR6	4.48181	4.19253	3.1164	3.97707	3.38914	4.15307	0	-0.168997	3.99229	0.728064	0
ENSG00000068120	80347	COASY	5.31478	5.43954	5.81375	5.88214	5.22402	6.02769	0	0.215862	5.65938	0.504503	0
ENSG00000068137	79990	PLEKHH3	2.87375	3.79696	3.61358	2.82809	2.6519	3.23535	0	-0.570243	3.27255	0.277567	0
ENSG00000068305	4205	MEF2A	4.26314	4.09495	3.78935	4.2265	4.71132	4.31356	0	0.37267	4.28683	0.363582	0
ENSG00000068308	55593	OTUD5	6.55876	6.55493	6.55326	6.44874	5.82244	6.96061	0	-0.0722772	6.52546	0.816254	0
ENSG00000068323	7030	TFE3	5.57994	6.09826	5.82388	6.58085	5.5911	6.56297	0	0.467721	6.1081	0.13789	0
ENSG00000068354	4943	TBC1D25	4.94129	5.39923	5.10613	5.69165	5.37738	5.36341	0	0.329729	5.34627	0.313682	0
ENSG00000068366	2182	ACSL4	5.45918	4.95607	4.9297	6.1797	5.84891	5.37558	0	0.707126	5.54361	0.0315984	0
ENSG00000068383	3632	INPP5A	7.09667	6.65534	6.87412	7.06711	6.94615	7.39372	0	0.261472	7.0275	0.351915	0
ENSG00000068394	27238	GPKOW	3.94116	3.71174	3.74737	3.07935	3.48228	3.28783	0	-0.529722	3.60736	0.266745	0
ENSG00000068400	56850	GRIPAP1	6.04417	6.21897	6.05652	5.82828	4.89191	6.41745	0	-0.268756	5.98845	0.4173	0
ENSG00000068438	24140	FTSJ1	4.74863	4.36989	4.87227	4.4391	4.65242	4.54679	0	-0.133733	4.63475	0.73163	0
ENSG00000068489	55771	PRR11	5.7393	5.42623	4.96675	3.92669	3.12602	4.58923	1	-1.43102	4.88481	0.000237333	0
ENSG00000068615	65055	REEP1	5.05172	4.69255	6.02172	4.671	5.38945	4.7475	0	-0.400463	5.19609	0.273428	0
ENSG00000068650	23250	ATP11A	4.36444	4.25411	4.01838	5.20254	4.34043	4.80265	0	0.615959	4.57979	0.107516	0
ENSG00000068654	25885	POLR1A	4.41254	4.25411	4.87227	4.18424	2.48189	4.15307	0	-0.751197	4.23624	0.0868409	0
ENSG00000068697	9741	LAPTM4A	10.4442	10.8088	10.7259	10.4766	11.2392	10.4256	0	0.0962957	10.7171	0.734218	0
ENSG00000068724	57217	TTC7A	4.0053	3.99028	2.74197	4.00161	3.28958	3.65049	0	-0.00869178	3.72407	1	0
ENSG00000068745	51447	IP6K2	5.86563	6.15585	5.2928	6.38953	6.30279	5.76619	0	0.366509	6.01645	0.244258	0
ENSG00000068784	55133	SRBD1	3.18198	3.71174	3.56608	2.98403	2.87439	3.00396	0	-0.563522	3.29979	0.28989	0
ENSG00000068796	3796	KIF2A	5.28924	5.17881	6.13999	5.66885	4.85755	5.18119	0	-0.32597	5.45951	0.342072	0
ENSG00000068831	10235	RASGRP2	1.065	-1.52979	2.10803	1.16203	1.28825	-0.524458	0	-0.378069	1.24235	0.787918	0
ENSG00000068878	23198	PSME4	6.99766	7.1764	6.90786	6.8911	6.62217	7.02772	0	-0.175179	6.95069	0.530266	0
ENSG00000068885	57560	IFT80	1.065	0.193545	2.65384	2.88196	1.94097	2.28745	0	0.830615	2.22591	0.3059	0
ENSG00000068903	22933	SIRT2	5.26325	5.27105	5.35001	5.73621	5.23744	5.28812	0	0.147302	5.38201	0.653831	0
ENSG00000068912	27248	ERLEC1	6.15436	5.78024	6.13186	6.44428	6.23749	5.93201	0	0.189387	6.1369	0.523399	0
ENSG00000068971	5526	PPP2R5B	4.18221	4.0609	3.46611	4.00161	3.12602	4.00419	0	-0.171843	3.88842	0.72745	0
ENSG00000068976	5837	PYGM	0.801571	-1.52979	-1.52979	1.47411	-0.523551	0.478201	0	1.34669	0.707011	0.397307	0
ENSG00000069011	5307	PITX1	7.5905	7.23483	7.14455	6.39417	6.30279	7.44373	0	-0.527033	7.10113	0.0865809	0
ENSG00000069020	375449	MAST4	6.26984	6.316	5.84394	6.03858	4.80444	6.35733	0	-0.287244	6.02967	0.39342	0
ENSG00000069122	221395	ADGRF5	-0.523888	-1.52979	1.21951	-0.17344	-1.52979	-1.52979	0	-1.75955	0.212065	0.410801	0
ENSG00000069188	54549	SDK2	2.3881	3.57366	2.35162	2.7139	0.80211	3.00396	0	-0.45958	2.75426	0.495801	0
ENSG00000069248	55746	NUP133	4.52621	4.28393	4.66243	5.34362	4.92547	4.63045	0	0.506305	4.7912	0.17013	0
ENSG00000069275	64710	NUCKS1	10.2805	9.95668	10.201	9.73336	9.6254	10.2704	0	-0.247748	10.0345	0.369976	1
ENSG00000069329	55737	VPS35	7.29575	7.01681	7.29053	7.12969	7.36833	7.52249	0	0.141813	7.28292	0.607971	0
ENSG00000069345	10294	DNAJA2	6.01331	5.94799	5.61801	5.51538	5.91722	5.48077	0	-0.220959	5.77356	0.475034	1
ENSG00000069399	602	BCL3	5.14009	3.95363	5.86372	5.05791	4.97438	5.195	0	-0.105464	5.14557	0.787498	0
ENSG00000069431	10060	ABCC9	2.18153	3.30936	2.65384	2.22327	0.0634865	2.06493	0	-1.12229	2.43256	0.118085	0
ENSG00000069482	51083	GAL	1.94036	2.11521	1.96885	1.47411	1.48111	-0.524458	0	-1.04634	1.75568	0.2484	0
ENSG00000069509	139341	FUNDC1	4.95759	5.80102	5.23322	4.81644	5.48257	4.85577	0	-0.292041	5.248	0.399378	0
ENSG00000069535	4129	MAOB	3.33957	1.45315	2.97806	2.98403	1.48111	2.18048	0	-0.45965	2.6732	0.525136	0
ENSG00000069667	6095	RORA	3.28893	3.75498	3.65957	5.50683	4.48247	4.60999	0	1.39234	4.45066	0.000717737	0
ENSG00000069702	7049	TGFBR3	7.53725	7.25756	7.18835	8.54284	7.9765	8.40862	1	0.994429	7.91889	0.000356279	0
ENSG00000069712	23285	KIAA1107	2.65127	4.50266	0.618933	4.00161	2.80397	3.23535	0	0.101007	3.44106	0.897773	0
ENSG00000069764	8399	PLA2G10	3.61094	3.12389	4.27627	2.88196	3.06711	3.97247	0	-0.373458	3.61505	0.477155	0
ENSG00000069812	54626	HES2	2.18153	2.46686	0.950251	-1.52979	0.47956	0.478201	0	-2.37384	1.48097	0.0366264	0
ENSG00000069849	483	ATP1B3	8.47067	8.13635	8.13873	8.80234	8.93901	8.72045	0	0.566304	8.5695	0.0361414	0
ENSG00000069869	4734	NEDD4	4.15419	3.79696	3.74737	5.28484	5.0675	5.27518	1	1.31671	4.72896	0.000369363	0
ENSG00000069943	9488	PIGB	2.56876	0.193545	-0.428959	2.04583	2.5694	1.6496	0	0.805275	1.96725	0.39497	0
ENSG00000069956	5597	MAPK6	6.21665	6.43377	6.7253	6.43529	6.71624	6.41155	0	0.054536	6.50631	0.85523	0
ENSG00000069966	10681	GNB5	4.80377	5.1946	4.52012	4.52626	4.94195	4.92368	0	-0.0594794	4.85424	0.893666	0
ENSG00000069974	5873	RAB27A	4.94129	5.1946	4.81246	5.11527	5.25073	4.7845	0	0.0730731	5.04338	0.842147	0
ENSG00000069998	27440	HDHD5	3.18198	2.46686	2.97806	3.73508	4.2898	1.28669	0	0.672357	3.32828	0.272911	0
ENSG00000070010	7353	UFD1	6.59569	6.23433	6.58339	6.40341	6.89202	6.63564	0	0.176019	6.57702	0.538033	0
ENSG00000070018	4040	LRP6	4.69129	3.62117	4.30549	4.80254	4.94195	4.0656	0	0.383599	4.49975	0.340473	0
ENSG00000070019	2984	GUCY2C	2.3881	-1.52979	2.23496	2.22327	0.47956	1.06405	0	-0.359667	1.79236	0.742291	0
ENSG00000070047	57661	PHRF1	6.16142	6.03827	5.53409	5.95307	4.3651	6.11743	0	-0.273182	5.81492	0.443675	0
ENSG00000070061	8518	ELP1	3.61094	3.52453	3.18089	5.14862	5.26391	4.18109	1	1.51487	4.4116	0.000242984	0
ENSG00000070081	4925	NUCB2	6.03652	6.22667	6.30099	5.93407	5.53785	6.19505	0	-0.279117	6.0666	0.353179	0
ENSG00000070087	5217	PFN2	6.73462	6.59117	6.37866	6.95219	7.38953	6.01996	0	0.317567	6.7478	0.306723	0
ENSG00000070159	5774	PTPN3	0.0630373	1.22616	-1.52979	1.9482	0.80211	1.06405	0	1.28471	1.20893	0.323687	0
ENSG00000070182	6710	SPTB	0.801571	-0.424787	0.950251	0.210296	-0.523551	0.0622777	0	-0.811712	0.642457	0.547329	0
ENSG00000070214	23446	SLC44A1	6.02882	5.37171	5.17107	6.29341	6.49384	5.39963	0	0.563934	5.89103	0.0868242	0
ENSG00000070269	54916	TMEM260	3.56911	2.83246	1.96885	3.58074	2.06659	2.87267	0	0.0413515	3.02682	1	0
ENSG00000070366	23293	SMG6	5.47058	6.29418	5.24835	5.60621	5.18298	6.229	0	-0.00679441	5.74963	0.992514	0
ENSG00000070367	10640	EXOC5	5.2763	4.77887	4.63967	5.41845	5.38945	4.83828	0	0.315958	5.10742	0.360423	1
ENSG00000070371	8218	CLTCL1	2.56876	3.12389	2.23496	2.77212	2.18215	2.65019	0	-0.134484	2.70358	0.887115	0
ENSG00000070404	10272	FSTL3	6.59569	6.85732	6.34387	6.62496	6.59636	6.44082	0	-0.0576337	6.59069	0.842647	0
ENSG00000070413	9993	DGCR2	6.64182	6.71129	6.46537	6.65622	6.4484	6.41745	0	-0.0981261	6.56676	0.731198	0
ENSG00000070423	55658	RNF126	5.57994	6.09826	6.03923	5.84193	5.79547	5.71919	0	-0.136294	5.86473	0.654972	0
ENSG00000070444	4335	MNT	3.90798	4.22365	3.61358	1.9482	2.18215	2.48019	0	-1.79207	3.35305	0.000784622	0
ENSG00000070476	79364	ZXDC	3.76709	3.79696	3.4134	4.671	3.52668	3.33847	0	0.320357	3.87297	0.493399	0
ENSG00000070495	23210	JMJD6	4.0053	4.95607	3.98264	4.94855	4.56994	4.09535	0	0.198627	4.51205	0.631898	0
ENSG00000070501	5423	POLB	4.23666	4.28393	3.98264	3.64447	5.03712	4.23555	0	0.242227	4.32488	0.568788	0
ENSG00000070526	55808	ST6GALNAC1	2.94089	2.3589	0.618933	0.976381	1.06556	3.00396	0	-0.28632	2.2416	0.752554	0
ENSG00000070540	55062	WIPI1	6.02109	6.5852	5.84394	6.18507	6.25079	6.45236	0	0.115245	6.25081	0.701472	0
ENSG00000070610	57704	GBA2	4.65175	5.51694	5.15511	4.49202	4.09712	5.195	0	-0.487513	4.94222	0.190604	1
ENSG00000070614	3340	NDST1	8.73819	8.66017	8.89515	8.18125	7.6774	8.96164	0	-0.396892	8.58435	0.18304	0
ENSG00000070669	440	ASNS	5.56937	6.13145	6.01289	7.46807	7.63746	6.5361	1	1.37043	6.76808	9.8946e-06	0
ENSG00000070718	10947	AP3M2	3.72961	4.52781	4.15308	3.97707	3.43646	3.69002	0	-0.456963	3.99208	0.288909	0
ENSG00000070731	10610	ST6GALNAC2	5.85696	6.08137	6.02172	5.49823	6.35298	6.16028	0	0.0559261	6.02592	0.857375	0
ENSG00000070756	26986	PABPC1	9.49391	9.54951	9.90838	9.852	8.90472	9.78063	0	-0.0906508	9.61854	0.752514	0
ENSG00000070759	10420	TESK2	2.18153	1.22616	2.74197	3.44415	3.00569	3.33847	0	1.15368	2.91147	0.0586993	0
ENSG00000070761	29105	CFAP20	4.15419	3.30936	3.24262	3.54778	4.63224	2.18048	0	0.13858	3.74407	0.818354	0
ENSG00000070770	1459	CSNK2A2	6.41858	6.4204	6.13999	6.44874	6.21053	6.02769	0	-0.0921827	6.29314	0.752895	0
ENSG00000070778	11099	PTPN21	4.15419	3.87742	3.51696	3.54778	4.03699	4.00419	0	0.000122055	3.90908	1	0
ENSG00000070785	8891	EIF2B3	4.36444	4.47706	4.27627	3.73508	3.48228	4.63045	0	-0.346824	4.23938	0.419262	0
ENSG00000070808	815	CAMK2A	1.48052	0.956662	3.51696	0.210296	3.56976	2.28745	0	0.146446	2.57329	0.872739	0
ENSG00000070814	6949	TCOF1	5.40076	5.63736	4.96675	4.7885	3.73027	5.20868	0	-0.667958	5.08026	0.0718387	0
ENSG00000070831	998	CDC42	7.93112	7.60934	7.7839	8.00734	8.64882	7.41747	0	0.330677	7.95768	0.264346	0
ENSG00000070882	26031	OSBPL3	3.87403	5.28587	4.12056	3.9521	4.38935	4.7475	0	-0.170185	4.5031	0.695714	0
ENSG00000070950	56852	RAD18	3.12538	3.87742	2.90358	1.9482	2.87439	1.93932	0	-1.09352	2.98467	0.0687161	1
ENSG00000070961	490	ATP2B1	7.42448	7.13608	7.72293	7.33919	6.86201	7.54153	0	-0.173041	7.36674	0.54498	0
ENSG00000071051	8440	NCK2	4.71065	4.09495	4.05325	5.25453	5.08245	5.13896	0	0.848309	4.82249	0.0189345	0
ENSG00000071054	9448	MAP4K4	8.25347	8.04567	7.78908	7.84559	6.78183	8.17955	0	-0.327978	7.88935	0.284329	0
ENSG00000071073	11320	MGAT4A	4.06671	3.30936	3.61358	4.77433	5.09725	5.28812	1	1.3854	4.56632	0.000375032	1
ENSG00000071082	6160	RPL31	9.92286	10.1268	10.1108	10.5598	11.4103	10.0152	0	0.721234	10.4619	0.0177019	1
ENSG00000071127	9948	WDR1	8.28126	8.20617	8.21194	7.96272	8.03147	7.98268	0	-0.241322	8.11977	0.366403	1
ENSG00000071189	23161	SNX13	3.72961	3.30936	2.23496	3.58074	2.48189	3.52493	0	0.0611817	3.30505	0.945473	0
ENSG00000071205	79658	ARHGAP10	5.98177	6.17985	5.32169	5.67649	5.85763	5.73817	0	-0.114083	5.82531	0.719673	1
ENSG00000071242	6196	RPS6KA2	5.66182	6.00283	5.39148	5.56563	5.55939	5.37558	0	-0.20478	5.61837	0.510806	0
ENSG00000071243	54556	ING3	3.80363	3.30936	4.79196	4.2265	3.61159	2.65019	0	-0.469382	3.9206	0.340471	1
ENSG00000071246	22846	VASH1	5.56937	5.41279	5.40505	4.62435	4.21035	5.36341	0	-0.65928	5.18678	0.060062	0
ENSG00000071282	29995	LMCD1	7.48759	7.68115	7.65361	7.17085	6.93796	6.56828	0	-0.696766	7.30598	0.0124647	0
ENSG00000071462	114049	BUD23	6.94956	6.93457	6.73069	6.75336	6.92142	7.21554	0	0.100516	6.93055	0.720367	0
ENSG00000071537	6400	SEL1L	6.17542	5.99384	6.08207	6.62891	6.3155	6.28816	0	0.335805	6.26959	0.247038	1
ENSG00000071539	9319	TRIP13	2.18153	2.91102	2.65384	2.13728	3.06711	1.06405	0	-0.320745	2.54749	0.697829	0
ENSG00000071553	537	ATP6AP1	8.25016	8.44436	8.54773	8.67174	8.64252	8.96265	0	0.347372	8.60459	0.198671	1
ENSG00000071564	6929	TCF3	6.32114	6.71129	6.10718	6.3988	5.75871	6.48644	0	-0.152226	6.33361	0.61255	0
ENSG00000071575	28951	TRIB2	4.9248	5.31505	5.07253	5.08113	5.1119	5.16725	0	0.00812493	5.13076	0.988229	0
ENSG00000071626	26528	DAZAP1	7.27313	7.60344	7.46901	7.15453	6.85331	7.34192	0	-0.324684	7.30457	0.241943	0
ENSG00000071655	53615	MBD3	5.98972	6.22667	5.81375	5.8953	5.05239	6.87743	0	0.110849	6.08386	0.752492	0
ENSG00000071794	6596	HLTF	3.94116	3.99028	3.4134	4.36536	4.06737	4.1245	0	0.396035	4.04566	0.356186	0
ENSG00000071859	9130	FAM50A	6.63677	5.694	5.74075	5.99034	5.58061	7.03542	0	0.24287	6.22747	0.495557	0
ENSG00000071889	60343	FAM3A	5.06683	5.47876	5.13897	5.25453	5.72099	5.74757	0	0.352982	5.4377	0.277824	0
ENSG00000071894	29894	CPSF1	4.65175	3.47367	3.35869	4.5597	4.31534	4.23555	0	0.424623	4.21437	0.325624	0
ENSG00000071909	140469	MYO3B	-1.52979	-1.52979	0.188107	0.763262	-1.52979	0.0622777	0	1.30144	0.259678	0.497198	0
ENSG00000071967	79901	CYBRD1	1.48052	2.66121	2.23496	2.52364	3.12602	2.38704	0	0.546495	2.57009	0.452578	0
ENSG00000071994	5134	PDCD2	5.09658	4.89938	5.12264	5.10398	6.07506	5.37558	0	0.536115	5.3479	0.110762	0
ENSG00000072042	51109	RDH11	7.37071	6.88191	7.23466	7.6125	6.63237	7.31372	0	0.0657854	7.21339	0.82598	1
ENSG00000072062	5566	PRKACA	6.87427	7.28732	6.8935	7.07581	6.56477	7.39372	0	0.019889	7.04477	0.949199	0
ENSG00000072071	22859	ADGRL1	5.35226	4.69255	4.59303	5.34362	3.87469	5.0506	0	-0.0372047	4.92036	0.940752	0
ENSG00000072110	87	ACTN1	10.1811	10.4158	9.98996	9.5227	8.6463	9.70183	0	-0.848014	9.84408	0.00359513	0
ENSG00000072121	23503	ZFYVE26	4.20969	4.77887	4.46938	4.34632	3.34022	4.60999	0	-0.312186	4.37988	0.443952	0
ENSG00000072133	27330	RPS6KA6	-1.52979	-1.52979	-1.52979	0.210296	0.0634865	0.800661	0	4.54118	0.265389	0.0566116	0
ENSG00000072134	22905	EPN2	5.36454	5.35775	6.38552	5.9656	5.38945	6.28816	0	0.141069	5.86808	0.679602	0
ENSG00000072135	26469	PTPN18	3.38849	1.82183	3.30182	2.88196	3.28958	2.87267	0	0.0306438	3.07263	0.969023	1
ENSG00000072163	55679	LIMS2	7.18932	7.07768	6.94082	6.72416	6.41335	7.40267	0	-0.166517	6.99625	0.572625	0
ENSG00000072195	10290	SPEG	5.42441	5.68285	5.26332	5.05791	5.02169	5.93201	0	-0.0679772	5.44553	0.850486	0
ENSG00000072201	84708	LNX1	1.48052	2.66121	1.6423	2.9339	1.94097	2.56769	0	0.556321	2.41444	0.452735	0
ENSG00000072210	224	ALDH3A2	5.7948	4.84039	5.2928	5.62212	6.11923	5.74757	0	0.482671	5.63508	0.137055	1
ENSG00000072274	7037	TFRC	5.81284	5.4658	5.65253	6.44428	6.26397	5.83834	0	0.556638	5.96344	0.0665691	1
ENSG00000072310	6720	SREBF1	3.06647	3.57366	2.45955	3.21147	2.38873	2.06493	0	-0.47087	2.95635	0.437295	0
ENSG00000072315	7224	TRPC5	-1.52979	1.22616	1.6423	0.513112	-1.52979	1.6496	0	-0.28285	1.07034	0.857203	0
ENSG00000072364	27125	AFF4	6.72036	5.94799	6.30099	7.09018	5.91722	6.76159	0	0.312604	6.5283	0.322424	0
ENSG00000072401	7321	UBE2D1	3.76709	0.956662	3.24262	3.64447	3.87469	1.6496	0	0.282788	3.26881	0.670769	0
ENSG00000072415	64398	MPP5	5.72032	6.12322	6.17208	5.80755	5.82244	6.21552	0	-0.0579088	5.99756	0.851946	0
ENSG00000072422	9886	RHOBTB1	6.08926	6.84736	6.43924	6.02068	5.73051	6.30099	0	-0.456676	6.28725	0.128686	0
ENSG00000072501	8243	SMC1A	6.61638	6.57919	6.61875	6.44874	5.42508	6.76622	0	-0.288311	6.47348	0.35446	0
ENSG00000072506	3028	HSD17B10	6.1893	6.68359	6.86924	6.27339	6.49942	6.24899	0	-0.263393	6.48746	0.366995	0
ENSG00000072518	2011	MARK2	6.02109	6.27203	5.96791	6.43529	5.87491	6.54691	0	0.222924	6.21521	0.453471	0
ENSG00000072571	3161	HMMR	3.43581	3.05637	2.23496	2.45421	2.28913	2.06493	0	-0.749773	2.75112	0.246454	0
ENSG00000072609	55743	CHFR	3.76709	3.99028	4.54483	4.36536	3.69178	4.0656	0	-0.0663976	4.13243	0.885663	0
ENSG00000072657	29953	TRHDE	-0.523888	-1.52979	2.35162	-1.52979	-0.523551	1.80172	0	-0.548626	1.04645	0.744115	0
ENSG00000072682	8974	P4HA2	7.20306	7.30561	7.06562	7.11851	7.18999	7.16031	0	-0.0384171	7.17918	0.891189	0
ENSG00000072736	4775	NFATC3	2.87375	3.30936	3.35869	3.87449	3.18263	2.87267	0	0.193577	3.34343	0.753573	0
ENSG00000072756	51095	TRNT1	3.61094	1.64924	3.35869	3.37068	3.52668	3.23535	0	0.291882	3.30274	0.609018	0
ENSG00000072778	37	ACADVL	5.84824	5.37171	4.79196	5.95935	5.75871	5.35113	0	0.312135	5.57689	0.348704	1
ENSG00000072786	6793	STK10	4.65175	3.75498	3.9084	3.67531	2.94153	4.20858	0	-0.475788	3.97927	0.293159	1
ENSG00000072803	23291	FBXW11	4.74863	4.52781	5.15511	5.582	5.73997	5.5142	0	0.787606	5.29187	0.0172794	0
ENSG00000072818	9744	ACAP1	1.28767	3.42095	-0.428959	0.976381	3.23709	1.28669	0	-0.0115932	2.29435	1	0
ENSG00000072832	1400	CRMP1	3.43581	1.45315	3.65957	1.32649	2.18215	1.6496	0	-1.46013	2.66461	0.0350636	0
ENSG00000072840	2121	EVC	3.28893	2.98553	3.61358	2.30443	2.5694	1.6496	0	-1.14513	2.92762	0.0544385	0
ENSG00000072849	51009	DERL2	5.60085	5.32943	5.79326	5.54072	5.82244	6.01996	0	0.220141	5.71104	0.479498	1
ENSG00000072864	54820	NDE1	4.63157	5.51694	3.65957	4.24717	3.23709	4.58923	0	-0.671866	4.5179	0.12798	0
ENSG00000072952	10335	MRVI1	4.50418	4.36989	3.24262	4.24717	3.34022	4.28802	0	-0.120741	4.11144	0.798292	0
ENSG00000072954	79041	TMEM38A	3.43581	1.97597	3.18089	3.16876	4.12627	4.50306	0	1.06071	3.64751	0.0399649	0
ENSG00000072958	8907	AP1M1	6.50431	7.03007	6.2568	6.09099	6.3955	6.3877	0	-0.337589	6.48062	0.250286	1
ENSG00000073008	5817	PVR	7.48759	7.60934	7.26473	7.68249	6.77725	7.92586	0	0.0795045	7.50384	0.790295	1
ENSG00000073050	7515	XRCC1	2.80333	0.956662	2.97806	2.7139	2.18215	3.00396	0	0.193233	2.66844	0.782252	0
ENSG00000073060	949	SCARB1	6.09664	5.95728	6.37177	6.25819	6.07506	6.06576	0	-0.015648	6.15123	0.960758	1
ENSG00000073067	54905	CYP2W1	0.0630373	2.2422	-1.52979	1.73054	1.06556	1.6496	0	0.566331	1.4895	0.584742	0
ENSG00000073111	4171	MCM2	3.48163	4.16073	3.24262	3.67531	3.48228	2.06493	0	-0.456362	3.51656	0.389522	0
ENSG00000073146	54456	MOV10L1	0.801571	-1.52979	-0.428959	1.47411	0.47956	2.72822	0	2.31932	1.41676	0.0417069	0
ENSG00000073150	56666	PANX2	2.87375	2.74938	3.61358	3.92669	1.94097	3.06538	0	0.077863	3.22572	0.916938	0
ENSG00000073169	83642	SELENOO	4.18221	4.42447	4.0873	3.87449	3.87469	4.0656	0	-0.303216	4.12391	0.472487	0
ENSG00000073331	80216	ALPK1	-1.52979	-0.424787	-1.52979	1.84347	0.0634865	-1.52979	0	3.01225	0.590224	0.0878881	0
ENSG00000073350	3993	LLGL2	6.2633	6.36566	6.48466	6.81697	6.60674	6.42333	0	0.25278	6.51082	0.37467	0
ENSG00000073417	5151	PDE8A	1.94036	1.97597	-1.52979	1.32649	1.94097	-0.524458	0	-0.236906	1.52624	0.881476	1
ENSG00000073464	1183	CLCN4	2.94089	2.46686	2.45955	3.61295	2.72994	2.72822	0	0.47184	2.96202	0.449073	0
ENSG00000073536	54475	NLE1	3.28893	3.42095	3.35869	3.33249	2.6519	3.00396	0	-0.338922	3.25216	0.527922	0
ENSG00000073578	6389	SDHA	5.41263	5.75916	5.99507	5.66885	5.54866	5.79367	0	-0.0670747	5.71722	0.833025	1
ENSG00000073584	6605	SMARCE1	4.85689	4.69255	4.77116	4.60846	4.2638	4.15307	0	-0.422218	4.60038	0.257913	0
ENSG00000073605	55876	GSDMB	0.479055	-1.52979	-1.52979	1.16203	-0.523551	-0.524458	0	1.1898	0.439605	0.474641	0
ENSG00000073614	5927	KDM5A	7.22006	6.94394	7.11597	7.33195	6.57538	7.3512	0	0.0311908	7.11707	0.917242	0
ENSG00000073711	5523	PPP2R3A	3.76709	4.45101	4.49497	5.48958	4.54857	5.39963	0	0.946455	4.83452	0.0123068	0
ENSG00000073712	10979	FERMT2	7.37981	7.1604	7.40295	7.81129	7.31869	7.03925	0	0.108471	7.37648	0.704935	0
ENSG00000073737	10170	DHRS9	-0.523888	1.64924	-0.428959	-0.697765	1.48111	-1.52979	0	-0.376065	0.762855	0.909118	1
ENSG00000073756	5743	PTGS2	1.80275	2.11521	-0.428959	2.82809	2.72994	2.56769	0	1.28971	2.35699	0.0943247	0
ENSG00000073792	10644	IGF2BP2	6.17542	6.43377	6.28641	6.56447	5.15497	7.11382	0	0.184148	6.40299	0.603207	0
ENSG00000073803	9175	MAP3K13	6.65188	6.16389	6.84953	6.00255	6.25739	6.82512	0	-0.181658	6.50101	0.55361	0
ENSG00000073849	6480	ST6GAL1	5.89131	5.59039	6.05652	5.56563	5.88347	5.18119	0	-0.289015	5.73116	0.358702	1
ENSG00000073910	10129	FRY	2.87375	3.1884	2.82504	3.82033	3.12602	3.28783	0	0.494773	3.28749	0.362913	0
ENSG00000073921	8301	PICALM	6.70112	6.75454	6.67581	7.04956	6.87923	6.48081	0	0.112843	6.77264	0.695933	0
ENSG00000073969	4905	NSF	5.19613	4.69255	5.50919	4.671	5.28991	4.43488	0	-0.330709	5.03089	0.367974	0
ENSG00000074047	2736	GLI2	2.87375	0.193545	1.44634	2.7139	1.48111	2.56769	0	0.472024	2.27398	0.552498	0
ENSG00000074054	23332	CLASP1	4.436	4.62423	4.9297	4.81644	4.82236	4.45797	0	0.0339744	4.71259	0.942015	0
ENSG00000074071	65993	MRPS34	7.01724	7.02566	6.6702	7.24725	7.32499	6.96061	0	0.272921	7.06029	0.327916	0
ENSG00000074181	4854	NOTCH3	4.65175	3.25015	4.38976	4.45696	4.3651	4.82057	0	0.348965	4.42346	0.398034	0
ENSG00000074201	1207	CLNS1A	5.69137	6.25707	5.47101	5.62212	6.49384	5.30094	0	0.0510402	5.87959	0.88214	1
ENSG00000074211	5522	PPP2R2C	-1.52979	-1.52979	0.188107	0.763262	0.0634865	-0.524458	0	1.50757	0.327502	0.386438	0
ENSG00000074219	8463	TEAD2	7.41566	7.65571	7.21939	6.76416	7.18307	7.21215	0	-0.375843	7.26907	0.179302	0
ENSG00000074266	8726	EED	4.28914	4.62423	4.70691	4.20552	4.50484	3.60984	0	-0.402073	4.38702	0.3177	0
ENSG00000074319	7251	TSG101	5.08178	5.04585	4.70691	4.4746	5.64245	3.94005	0	-0.0922023	4.92655	0.82704	0
ENSG00000074356	55421	NCBP3	5.44768	5.8517	5.48385	5.582	5.5911	6.27522	0	0.248576	5.74479	0.429588	0
ENSG00000074410	771	CA12	1.28767	0.956662	-1.52979	-1.52979	0.47956	-1.52979	0	-1.75734	0.543694	0.304236	0
ENSG00000074416	11343	MGLL	5.11123	4.50266	4.94835	3.97707	3.83991	4.28802	0	-0.843163	4.53891	0.0282333	0
ENSG00000074527	59277	NTN4	3.12538	0.956662	0.188107	2.52364	2.06659	1.6496	0	0.148492	2.19088	0.870618	0
ENSG00000074582	617	BCS1L	3.38849	3.62117	2.82504	3.33249	4.00596	2.65019	0	0.119949	3.42355	0.844682	0
ENSG00000074590	9891	NUAK1	5.84824	5.8113	5.54638	6.19574	5.50494	6.14614	0	0.242177	5.87598	0.43699	0
ENSG00000074603	54878	DPP8	4.69129	4.39744	5.07253	4.68622	4.78629	4.69017	0	-0.025816	4.7527	0.957506	0
ENSG00000074621	9187	SLC24A1	2.80333	1.64924	1.44634	2.77212	0.80211	1.93932	0	-0.0455674	2.2081	1	0
ENSG00000074657	55205	ZNF532	4.36444	3.71174	3.946	4.24717	2.28913	4.63045	0	-0.0137067	4.05924	0.982253	0
ENSG00000074695	3998	LMAN1	7.87644	7.34151	7.72834	8.06379	7.69696	7.79825	0	0.19592	7.76956	0.478852	1
ENSG00000074696	51495	HACD3	7.30215	7.6614	7.54754	7.8574	7.70181	7.44373	0	0.167284	7.59961	0.544583	1
ENSG00000074755	23140	ZZEF1	3.43581	3.71174	3.70414	4.4391	3.23709	3.80252	0	0.302787	3.81551	0.5248	0
ENSG00000074800	2023	ENO1	9.86245	10.1087	10.0056	9.8837	10.1143	9.92431	0	-0.0181302	9.98721	0.946319	0
ENSG00000074842	56005	MYDGF	7.56146	8.35761	8.11211	7.46145	8.11018	7.36653	0	-0.362255	7.87943	0.213822	0
ENSG00000074855	57719	ANO8	0.479055	0.956662	0.950251	1.84347	1.65121	0.0622777	0	0.672138	1.3552	0.576147	0
ENSG00000074935	51175	TUBE1	1.48052	2.11521	-0.428959	1.16203	-1.52979	0.0622777	0	-1.31171	1.17236	0.283452	0
ENSG00000074964	55160	ARHGEF10L	4.03633	3.99028	4.15308	3.12474	3.06711	3.06538	0	-1.00052	3.68647	0.0313188	0
ENSG00000075089	64431	ACTR6	4.0053	3.1884	4.38976	4.02575	4.09712	3.38739	0	-0.0728003	3.94073	0.897585	0
ENSG00000075131	54962	TIPIN	2.18153	2.91102	2.82504	1.32649	1.06556	1.28669	0	-1.56541	2.21053	0.0366597	0
ENSG00000075142	6717	SRI	5.67174	5.1467	5.27813	4.84385	5.9338	3.87292	0	-0.265917	5.27078	0.501888	0
ENSG00000075151	8672	EIF4G3	6.02109	5.8517	5.90248	5.91482	4.80444	5.91542	0	-0.295925	5.79539	0.363789	0
ENSG00000075188	79023	NUP37	3.76709	1.45315	2.82504	3.40788	3.69178	1.80172	0	0.206994	3.14075	0.75591	0
ENSG00000075213	10371	SEMA3A	5.40076	5.17881	5.05543	5.56563	5.03712	6.11743	0	0.422875	5.45745	0.207619	0
ENSG00000075218	51512	GTSE1	4.36444	4.0609	3.65957	3.92669	2.5694	2.80225	0	-0.835347	3.73934	0.0841495	1
ENSG00000075223	10512	SEMA3C	4.06671	2.46686	3.51696	4.4746	3.61159	3.06538	0	0.355863	3.7239	0.495815	0
ENSG00000075234	55020	TTC38	4.69129	4.50266	4.77116	4.65562	5.23744	4.20858	0	0.102804	4.7308	0.792545	0
ENSG00000075239	38	ACAT1	3.72961	2.91102	3.4134	4.02575	3.76775	3.38739	0	0.370396	3.62938	0.441077	0
ENSG00000075240	23151	GRAMD4	-0.523888	-1.52979	-1.52979	1.16203	-0.523551	1.06405	0	3.04773	0.556602	0.0696687	0
ENSG00000075275	9620	CELSR1	0.0630373	1.82183	0.188107	-1.52979	1.06556	1.06405	0	-0.431079	1.0013	0.84244	0
ENSG00000075292	27332	ZNF638	5.55872	5.76974	5.82388	5.60621	4.67232	6.22227	0	-0.0890591	5.68738	0.799572	0
ENSG00000075303	55972	SLC25A40	1.28767	-1.52979	2.45955	0.513112	1.80335	1.06405	0	-0.285644	1.51791	0.823789	0
ENSG00000075336	29090	TIMM21	3.80363	2.3589	3.74737	3.29327	4.15485	2.38704	0	0.00924593	3.49163	1	0
ENSG00000075340	119	ADD2	0.479055	-1.52979	1.44634	-0.697765	0.0634865	-0.524458	0	-1.31513	0.542933	0.447204	0
ENSG00000075391	9462	RASAL2	4.09646	3.05637	4.61654	4.1407	3.65224	4.65063	0	0.148814	4.16215	0.75467	0
ENSG00000075399	9605	VPS9D1	2.94089	3.12389	2.65384	2.88196	3.06711	2.87267	0	0.0241922	2.995	1	0
ENSG00000075407	7587	ZNF37A	4.26314	3.52453	3.74737	4.68622	2.87439	4.28802	0	0.26222	4.04933	0.591505	0
ENSG00000075413	4140	MARK3	5.33987	5.25608	5.86372	5.61419	5.38945	5.69995	0	0.0626723	5.55416	0.854215	0
ENSG00000075415	5250	SLC25A3	8.42889	8.53708	8.6193	8.9237	9.55814	8.17955	0	0.463603	8.7819	0.12295	0
ENSG00000075420	64778	FNDC3B	7.22006	7.21174	7.03977	7.41195	6.84895	7.50043	0	0.122237	7.22526	0.666	0
ENSG00000075426	2355	FOSL2	7.7581	7.99021	7.55972	7.82683	7.50223	7.84497	0	-0.0468459	7.75908	0.865721	0
ENSG00000075461	27092	CACNG4	3.06647	3.91603	3.74737	3.33249	0.47956	2.65019	0	-1.0735	3.23374	0.069474	0
ENSG00000075539	285527	FRYL	4.65175	5.16284	4.9297	4.09581	4.56994	5.195	0	-0.245403	4.82965	0.51165	0
ENSG00000075568	23505	TMEM131	3.72961	4.62423	3.46611	4.4746	2.87439	3.80252	0	-0.162445	3.98066	0.736956	1
ENSG00000075618	6624	FSCN1	8.87323	9.34186	9.00277	8.77413	8.75178	8.84498	0	-0.295654	8.94709	0.273929	0
ENSG00000075624	60	ACTB	11.3549	10.667	10.8232	10.5316	10.5023	10.8564	0	-0.340302	10.8196	0.220985	0
ENSG00000075643	55034	MOCOS	2.65127	2.83246	2.97806	2.58989	2.38873	2.87267	0	-0.204406	2.80147	0.748283	1
ENSG00000075651	5337	PLD1	4.69129	4.50266	4.70691	4.38415	3.83991	4.09535	0	-0.516675	4.42489	0.185153	0
ENSG00000075702	284403	WDR62	1.28767	-1.52979	1.21951	0.976381	0.0634865	2.06493	0	0.564716	1.27158	0.662157	0
ENSG00000075711	1739	DLG1	5.54799	5.5784	4.61654	5.27481	5.42508	5.37558	0	0.0472304	5.34826	0.88981	1
ENSG00000075785	7879	RAB7A	8.55612	8.69943	8.7204	8.75169	8.73414	9.05733	0	0.195152	8.76246	0.468207	1
ENSG00000075790	55973	BCAP29	5.50427	5.61407	5.32169	5.50683	5.6525	5.23564	0	-0.00969895	5.49131	0.980743	0
ENSG00000075856	9733	SART3	5.86563	5.54184	5.43179	5.29481	4.67232	5.62033	0	-0.381176	5.4594	0.249739	0
ENSG00000075886	113457	TUBA3D	2.56876	3.47367	4.0873	2.9339	4.15485	2.28745	0	-0.170995	3.46166	0.787723	0
ENSG00000075914	23016	EXOSC7	4.94129	5.25608	4.77116	4.88401	5.25073	4.26202	0	-0.150036	4.94667	0.684901	0
ENSG00000075945	22920	KIFAP3	3.00504	4.60072	3.8698	3.79247	3.43646	3.33847	0	-0.431583	3.79887	0.371077	0
ENSG00000075975	23609	MKRN2	2.65127	3.47367	4.21599	2.82809	3.61159	2.80225	0	-0.465374	3.41311	0.38267	0
ENSG00000076003	4175	MCM6	4.03633	3.66717	3.61358	3.7055	4.21035	3.90687	0	0.169002	3.90725	0.723431	0
ENSG00000076043	25996	REXO2	5.65184	6.09826	6.0305	6.05039	6.76803	5.56824	0	0.275641	6.09077	0.386177	0
ENSG00000076053	10179	RBM7	2.48126	1.82183	3.65957	3.44415	3.69178	3.12429	0	0.604072	3.23617	0.284696	0
ENSG00000076067	5939	RBMS2	3.18198	3.57366	4.01838	2.88196	3.38914	3.7285	0	-0.268526	3.54481	0.613405	0
ENSG00000076108	11176	BAZ2A	6.33992	6.06428	6.37177	6.06793	5.27697	6.69999	0	-0.138127	6.20479	0.671191	0
ENSG00000076201	25930	PTPN23	5.97378	6.68917	5.88323	5.63002	4.54857	5.9484	0	-0.74298	5.91254	0.0284223	1
ENSG00000076242	4292	MLH1	4.03633	5.21021	4.91081	4.52626	4.50484	4.45797	0	-0.302091	4.67253	0.429866	1
ENSG00000076248	7374	UNG	5.7487	5.59039	6.01289	5.48088	6.02949	5.83834	0	0.00391711	5.8059	1	0
ENSG00000076258	2329	FMO4	2.65127	1.97597	0.188107	2.30443	2.28913	2.06493	0	0.317137	2.2063	0.732321	1
ENSG00000076321	27252	KLHL20	4.03633	3.52453	3.04889	4.18424	4.03699	3.33847	0	0.311409	3.7962	0.520561	0
ENSG00000076344	8786	RGS11	-1.52979	2.11521	0.188107	-1.52979	-1.52979	-1.52979	0	-5.22864	0.504001	0.025941	0
ENSG00000076351	113235	SLC46A1	5.26325	5.5784	5.57065	5.63002	5.48257	5.39963	0	0.0315215	5.50387	0.932903	1
ENSG00000076356	5362	PLXNA2	3.12538	3.25015	3.35869	2.88196	2.28913	3.7285	0	-0.167295	3.2208	0.772055	1
ENSG00000076382	10615	SPAG5	3.28893	2.3589	4.66243	2.77212	0.80211	2.28745	0	-1.62859	3.20242	0.00852115	0
ENSG00000076513	88455	ANKRD13A	5.92487	5.71605	5.91201	6.50133	6.08251	6.6101	0	0.563782	6.16995	0.0563989	0
ENSG00000076554	7163	TPD52	4.76724	4.84039	5.20248	4.49202	5.4938	4.41142	0	-0.0644208	4.93388	0.878189	0
ENSG00000076555	32	ACACB	2.18153	-1.52979	3.46611	1.32649	0.0634865	0.0622777	0	-1.9947	1.89069	0.0529822	1
ENSG00000076604	9618	TRAF4	6.05179	5.79067	5.26332	6.50562	6.87494	5.68046	0	0.69892	6.13669	0.0309362	0
ENSG00000076641	55824	PAG1	6.68652	7.32008	6.58339	6.62891	6.06003	7.01999	0	-0.28001	6.77267	0.357729	0
ENSG00000076650	55094	GPATCH1	3.87403	4.0609	3.78935	2.38126	2.06659	3.00396	0	-1.42633	3.41749	0.0059639	0
ENSG00000076662	3385	ICAM3	5.18232	4.39744	5.49657	4.73095	5.4133	4.67053	0	-0.119382	5.05257	0.753184	1
ENSG00000076685	22978	NT5C2	6.30849	6.25707	6.41933	6.55206	6.74001	6.75228	0	0.355087	6.52369	0.208343	0
ENSG00000076706	4162	MCAM	4.85689	3.57366	3.78935	3.47953	1.48111	4.26202	0	-0.743312	3.90474	0.168576	0
ENSG00000076716	2239	GPC4	5.36454	5.73777	5.36397	5.84871	5.57004	5.62033	0	0.188301	5.60629	0.556782	0
ENSG00000076770	55796	MBNL3	5.16838	5.45273	5.74075	5.99646	6.01398	5.45805	0	0.376721	5.68152	0.238705	0
ENSG00000076826	57662	CAMSAP3	2.18153	3.42095	3.46611	3.47953	3.18263	3.60984	0	0.320404	3.34167	0.55672	0
ENSG00000076864	5909	RAP1GAP	1.65061	3.47367	2.55996	2.65322	2.28913	2.72822	0	-0.178	2.73114	0.788142	0
ENSG00000076928	9138	ARHGEF1	2.18153	0.193545	2.97806	1.73054	0.80211	1.06405	0	-1.00442	1.91707	0.246858	0
ENSG00000076944	6813	STXBP2	1.80275	1.45315	0.950251	1.16203	1.65121	0.0622777	0	-0.398199	1.47205	0.728851	0
ENSG00000076984	5609	MAP2K7	5.54799	4.95607	5.78291	5.8214	5.68225	6.05066	0	0.392041	5.68811	0.217881	0
ENSG00000077009	27231	NMRK2	2.06598	1.22616	1.96885	-1.52979	1.06556	-0.524458	0	-2.15307	1.34707	0.0696881	1
ENSG00000077044	8527	DGKD	3.90798	4.22365	4.21599	3.54778	2.87439	4.23555	0	-0.47529	3.93749	0.298277	0
ENSG00000077063	83992	CTTNBP2	1.065	2.46686	-1.52979	1.32649	2.18215	2.06493	0	0.545669	1.82234	0.606394	0
ENSG00000077092	5915	RARB	0.801571	0.624983	-0.428959	0.210296	-1.52979	-0.524458	0	-1.22564	0.469326	0.376705	1
ENSG00000077097	7155	TOP2B	5.7393	5.4658	5.40505	5.4093	5.1119	5.35113	0	-0.249433	5.43711	0.431154	0
ENSG00000077147	56889	TM9SF3	9.50158	9.38808	9.38114	9.53062	9.35841	9.54155	0	0.0546238	9.45296	0.837918	1
ENSG00000077150	4791	NFKB2	3.06647	1.82183	3.1164	2.7139	1.80335	2.38704	0	-0.447687	2.6624	0.508385	0
ENSG00000077152	29089	UBE2T	3.76709	-1.52979	2.90358	3.07935	2.48189	2.38704	0	-0.164614	2.8462	0.858612	0
ENSG00000077157	4660	PPP1R12B	2.80333	2.2422	3.24262	2.13728	0.47956	3.65049	0	-0.222726	2.78684	0.748057	0
ENSG00000077232	54431	DNAJC10	7.11132	7.11134	7.51976	7.05836	7.25742	7.04688	0	-0.13677	7.19723	0.623244	0
ENSG00000077235	2975	GTF3C1	6.32114	5.8517	5.85386	5.84871	4.61177	5.71919	0	-0.538042	5.79167	0.102483	0
ENSG00000077238	3566	IL4R	5.32738	5.17881	5.45806	5.05791	4.56994	5.15318	0	-0.37928	5.16269	0.261918	0
ENSG00000077254	23032	USP33	5.70108	6.05566	6.2493	6.19574	6.34059	6.53066	0	0.344437	6.20786	0.244334	0
ENSG00000077264	5063	PAK3	0.479055	-1.52979	-0.428959	0.513112	0.0634865	1.6496	0	1.53966	0.781893	0.277233	0
ENSG00000077274	827	CAPN6	2.65127	3.71174	0.950251	3.54778	4.18287	3.56801	0	0.999756	3.44498	0.0753708	0
ENSG00000077312	6626	SNRPA	5.66182	5.71605	5.52169	5.05791	4.95826	6.03539	0	-0.202233	5.54929	0.553169	1
ENSG00000077348	56915	EXOSC5	2.18153	2.66121	1.44634	-0.17344	2.5694	0.478201	0	-0.817358	1.96776	0.368002	0
ENSG00000077380	1781	DYNC1I2	7.59571	7.53687	7.22704	6.90418	6.93796	7.07702	0	-0.48853	7.24191	0.0760207	0
ENSG00000077420	54518	APBB1IP	-1.52979	-1.52979	0.618933	0.976381	0.0634865	0.800661	0	1.57877	0.623368	0.272938	0
ENSG00000077454	4034	LRCH4	6.1893	6.37262	6.56539	6.63284	5.26391	6.71923	0	-0.0421908	6.36842	0.898936	0
ENSG00000077458	143684	FAM76B	3.18198	2.98553	-0.428959	4.00161	3.73027	3.60984	0	1.26361	3.3689	0.0307004	0
ENSG00000077463	51548	SIRT6	5.08178	5.75916	4.9297	4.71619	5.0675	5.09546	0	-0.338279	5.15831	0.332733	0
ENSG00000077514	10714	POLD3	3.69113	3.52453	2.97806	3.47953	2.28913	3.18089	0	-0.369272	3.31158	0.483894	0
ENSG00000077549	832	CAPZB	8.66438	7.67272	7.85973	8.27861	7.96646	7.21892	0	-0.246951	8.01683	0.424462	0
ENSG00000077585	7107	GPR137B	1.80275	2.56731	2.23496	0.210296	2.72994	2.06493	0	-0.272118	2.20984	0.782337	0
ENSG00000077616	10003	NAALAD2	3.33957	3.05637	3.46611	5.13759	4.61177	3.06538	0	1.23745	4.06688	0.00949526	0
ENSG00000077684	79960	JADE1	5.8828	5.76974	6.13999	5.99646	5.42508	6.2019	0	-0.0283682	5.9331	0.934762	0
ENSG00000077713	203427	SLC25A43	1.48052	0.193545	3.04889	2.30443	2.48189	1.93932	0	0.256528	2.25686	0.787519	0
ENSG00000077721	7319	UBE2A	5.18232	4.95607	5.12264	5.59818	5.66249	4.94017	0	0.348485	5.28748	0.299636	0
ENSG00000077782	2260	FGFR1	5.77654	5.50432	5.39148	5.61419	5.00609	5.50314	0	-0.169093	5.49618	0.601377	1
ENSG00000077942	2192	FBLN1	8.47633	8.45095	8.43657	8.60423	7.38048	9.131	0	0.0851645	8.4993	0.794664	0
ENSG00000077943	8516	ITGA8	4.63157	4.39744	4.63967	4.92308	4.00596	4.60999	0	0.0048957	4.58386	1	0
ENSG00000078018	4133	MAP2	5.67174	6.39329	5.93089	4.38415	5.61186	4.31356	0	-1.1399	5.57994	0.00136149	0
ENSG00000078043	9063	PIAS2	3.43581	3.25015	2.55996	3.07935	4.31534	3.38739	0	0.572654	3.48526	0.26318	0
ENSG00000078061	369	ARAF	5.23677	5.16284	5.12264	5.39084	5.00609	5.53606	0	0.154425	5.26718	0.64258	0
ENSG00000078070	56922	MCCC1	3.52603	4.0609	3.946	3.33249	3.87469	3.06538	0	-0.407205	3.71007	0.392291	0
ENSG00000078098	2191	FAP	4.28914	4.28393	1.96885	3.64447	1.80335	3.23535	0	-0.771282	3.55387	0.179073	0
ENSG00000078114	10529	NEBL	3.48163	3.83775	4.12056	3.73508	1.94097	3.43471	0	-0.620199	3.6002	0.221286	0
ENSG00000078124	55331	ACER3	4.59035	4.62423	4.59303	5.54907	4.89191	5.39963	0	0.713213	5.01617	0.0404274	0
ENSG00000078140	3093	UBE2K	6.67178	6.50515	6.20346	6.71677	6.78641	6.63564	0	0.241436	6.60422	0.393718	0
ENSG00000078142	5289	PIK3C3	4.20969	4.55252	5.05543	4.11843	3.61159	4.03522	0	-0.715943	4.35659	0.0754757	0
ENSG00000078177	55728	N4BP2	5.53719	4.97447	5.49657	5.13759	4.50484	6.05823	0	0.0154237	5.37855	0.97251	0
ENSG00000078237	57103	TIGAR	3.65159	3.62117	2.74197	3.33249	3.61159	2.56769	0	-0.166924	3.3668	0.785416	0
ENSG00000078246	7289	TULP3	4.95759	4.84039	4.41679	4.76001	4.2638	4.54679	0	-0.219683	4.67137	0.565982	0
ENSG00000078269	8871	SYNJ2	4.26314	5.13037	4.68484	5.62212	4.50484	5.38766	0	0.520467	5.0314	0.159872	0
ENSG00000078295	108	ADCY2	1.94036	0.624983	1.6423	1.60801	2.06659	2.65019	0	0.715949	2.01084	0.367574	0
ENSG00000078304	5527	PPP2R5C	6.18238	6.27203	5.91201	5.9842	6.41335	6.3137	0	0.117269	6.19716	0.692023	0
ENSG00000078328	54715	RBFOX1	-1.52979	0.193545	2.23496	-0.697765	1.65121	0.478201	0	-0.326817	1.12456	0.86442	0
ENSG00000078369	2782	GNB1	8.718	8.53398	8.84628	8.61023	8.81804	8.67929	0	-6.88596e-05	8.70627	1	1
ENSG00000078401	1906	EDN1	4.54791	4.25411	3.24262	4.38415	3.69178	4.70953	0	0.207977	4.25069	0.634433	0
ENSG00000078403	8028	MLLT10	3.94116	4.02602	4.36221	3.92669	3.73027	3.48052	0	-0.40094	3.96649	0.350414	1
ENSG00000078487	55063	ZCWPW1	2.94089	0.956662	0.188107	1.73054	1.65121	2.80225	0	0.32315	2.14115	0.736599	0
ENSG00000078596	9452	ITM2A	3.33957	3.12389	2.97806	4.02575	4.50484	4.23555	0	1.136	3.85782	0.0112889	0
ENSG00000078618	4898	NRDC	6.75342	6.35165	6.64756	7.20031	6.89202	7.14971	0	0.494067	6.86641	0.0775701	0
ENSG00000078668	7419	VDAC3	6.80388	6.37955	6.6361	6.28843	7.2803	6.30099	0	0.0839612	6.66514	0.783473	0
ENSG00000078674	5108	PCM1	6.38883	6.46666	6.50369	6.27842	5.37738	6.38168	0	-0.376518	6.28389	0.214296	1
ENSG00000078687	57690	TNRC6C	2.18153	2.83246	-0.428959	3.07935	1.28825	3.56801	0	0.927386	2.64794	0.228491	0
ENSG00000078699	9139	CBFA2T2	2.48126	2.3589	2.45955	3.9521	3.61159	3.28783	0	1.2598	3.23224	0.0200781	0
ENSG00000078725	1620	BRINP1	1.065	0.193545	1.21951	0.763262	1.28825	0.800661	0	0.0867289	1.17199	1	0
ENSG00000078747	83737	ITCH	4.0053	4.91853	4.66243	4.60846	4.56994	4.09535	0	-0.131317	4.53216	0.74044	0
ENSG00000078804	58476	TP53INP2	3.76709	3.12389	3.4134	4.52626	3.34022	2.72822	0	0.287514	3.65338	0.590378	0
ENSG00000078808	51150	SDF4	7.62408	8.35761	8.09756	7.86076	7.79553	7.79372	0	-0.240225	7.94404	0.386249	0
ENSG00000078902	54472	TOLLIP	8.05941	8.27276	7.81978	7.74197	7.59378	8.26548	0	-0.166147	7.98382	0.554497	0
ENSG00000078967	51619	UBE2D4	2.7293	1.82183	1.6423	3.12474	3.43646	1.47953	0	0.785877	2.66857	0.245443	0
ENSG00000079101	27098	CLUL1	-0.523888	1.45315	-1.52979	0.763262	0.47956	1.06405	0	0.586646	0.882633	0.735522	0
ENSG00000079102	862	RUNX1T1	6.1893	6.79653	6.11545	6.0967	5.38945	6.45809	0	-0.354879	6.24029	0.258156	0
ENSG00000079112	1015	CDH17	3.28893	3.36623	4.52012	4.34632	3.48228	3.60984	0	0.0340958	3.8904	0.95902	0
ENSG00000079134	9984	THOC1	3.43581	3.83775	2.10803	2.7139	3.06711	1.47953	0	-0.7596	3.0309	0.221066	0
ENSG00000079150	51661	FKBP7	4.74863	3.91603	4.33413	4.71619	4.78629	4.52509	0	0.308472	4.55856	0.421578	0
ENSG00000079156	114880	OSBPL6	2.06598	2.2422	3.8698	3.76406	2.5694	2.80225	0	0.193421	3.12529	0.774203	0
ENSG00000079215	6507	SLC1A3	5.41263	5.32943	5.76198	6.77131	6.59114	6.64069	1	1.16219	6.21332	8.39172e-05	0
ENSG00000079246	7520	XRCC5	8.19106	8.2653	7.95962	7.87079	7.85333	7.84059	0	-0.28983	8.00876	0.28137	0
ENSG00000079257	56925	LXN	2.65127	2.98553	1.96885	0.976381	1.48111	0.478201	0	-1.71714	2.1112	0.0285234	0
ENSG00000079263	11262	SP140	0.479055	-1.52979	-1.52979	-0.17344	-0.523551	0.0622777	0	0.490399	0.199792	0.819812	0
ENSG00000079277	8569	MKNK1	4.18221	4.39744	4.21599	4.32703	3.87469	3.76599	0	-0.256733	4.17299	0.54853	0
ENSG00000079308	7145	TNS1	2.87375	3.42095	0.188107	2.7139	0.80211	2.80225	0	-0.341007	2.60802	0.668849	1
ENSG00000079313	57455	REXO1	3.00504	2.3589	1.6423	2.38126	2.18215	3.28783	0	0.263375	2.66184	0.708849	0
ENSG00000079332	56681	SAR1A	7.38886	7.14829	7.42642	7.66531	7.89839	7.36348	0	0.332929	7.50516	0.229078	0
ENSG00000079335	8556	CDC14A	-1.52979	0.956662	-1.52979	0.976381	1.80335	-1.52979	0	1.52986	0.827521	0.377929	0
ENSG00000079337	10411	RAPGEF3	1.65061	-1.52979	0.618933	-1.52979	1.94097	1.6496	0	0.604669	1.25673	0.619149	0
ENSG00000079385	634	CEACAM1	1.65061	1.22616	0.188107	1.47411	-1.52979	0.0622777	0	-0.771471	1.11784	0.555275	1
ENSG00000079387	29843	SENP1	4.38869	4.69255	4.46938	4.57614	4.71132	4.15307	0	-0.021957	4.53258	0.968026	0
ENSG00000079393	51207	DUSP13	1.80275	2.2422	2.10803	3.21147	1.06556	2.56769	0	0.511308	2.42941	0.500175	0
ENSG00000079432	23152	CIC	4.436	4.77887	4.63967	3.92669	3.56976	4.94017	0	-0.365111	4.47634	0.370949	0
ENSG00000079435	3991	LIPE	2.06598	1.45315	1.44634	1.73054	1.06556	1.47953	0	-0.259473	1.737	0.824491	0
ENSG00000079459	2222	FDFT1	7.7511	7.89436	7.80707	8.29608	8.84788	8.22231	0	0.665299	8.19093	0.0163561	1
ENSG00000079462	5050	PAFAH1B3	6.86566	6.75986	6.48466	6.36136	6.71144	6.76159	0	-0.0918461	6.67249	0.751334	0
ENSG00000079482	4983	OPHN1	0.0630373	-1.52979	2.55996	-1.52979	2.28913	0.800661	0	-0.0849229	1.41201	1	0
ENSG00000079557	173	AFM	-0.523888	-1.52979	1.81479	0.210296	1.06556	-1.52979	0	-0.434626	0.752788	0.812464	1
ENSG00000079616	3835	KIF22	4.12561	4.71462	4.30549	3.44415	3.94181	3.28783	0	-0.834529	4.07473	0.0522929	0
ENSG00000079689	10590	SCGN	2.56876	1.64924	3.04889	1.16203	2.38873	2.56769	0	-0.411049	2.43828	0.573556	0
ENSG00000079691	55604	CARMIL1	4.0053	4.31316	4.21599	4.02575	3.06711	4.50306	0	-0.205487	4.11309	0.654768	0
ENSG00000079739	5236	PGM1	5.12573	5.1467	5.2928	6.0445	6.37136	5.89018	0	0.93151	5.73748	0.00262243	0
ENSG00000079785	1653	DDX1	7.30533	7.32008	7.58972	7.33919	7.13009	7.43212	0	-0.105083	7.3624	0.703012	0
ENSG00000079805	1785	DNM2	6.20986	6.5488	6.22656	6.42626	5.96641	7.07702	0	0.226063	6.45989	0.458415	0
ENSG00000079819	2037	EPB41L2	5.87424	4.62423	5.26332	5.43656	3.80428	5.27518	0	-0.343907	5.19664	0.381904	0
ENSG00000079841	22999	RIMS1	3.18198	2.46686	3.74737	3.07935	3.52668	2.87267	0	-0.0410282	3.25692	0.971352	0
ENSG00000079931	26002	MOXD1	1.94036	1.45315	-0.428959	1.32649	2.80397	0.800661	0	0.669215	1.78814	0.497922	0
ENSG00000079950	8417	STX7	4.85689	4.02602	5.24835	4.98593	5.31545	4.28802	0	0.130006	4.87869	0.746031	0
ENSG00000079974	11158	RABL2B	5.23677	5.47876	4.94835	4.26756	4.56994	4.82057	0	-0.677546	4.95504	0.0562264	0
ENSG00000079999	9817	KEAP1	5.57994	5.73777	6.00401	6.14707	6.28996	5.82064	0	0.317032	5.95893	0.297096	0
ENSG00000080031	5794	PTPRH	1.65061	0.193545	-1.52979	-1.52979	0.0634865	-1.52979	0	-2.24293	0.479745	0.235514	0
ENSG00000080189	51006	SLC35C2	6.04417	5.96651	6.27906	5.72151	6.01398	5.74757	0	-0.270867	5.98176	0.366866	0
ENSG00000080200	131544	CRYBG3	0.0630373	1.22616	-1.52979	0.976381	0.0634865	-0.524458	0	0.020324	0.681375	1	0
ENSG00000080224	285220	EPHA6	-1.52979	0.624983	-0.428959	-0.697765	0.47956	-1.52979	0	-0.243489	0.215328	1	0
ENSG00000080298	5991	RFX3	1.80275	3.1884	1.6423	2.88196	1.28825	2.65019	0	0.0494667	2.50222	1	0
ENSG00000080345	55183	RIF1	5.83947	6.50515	6.35789	6.07951	4.2898	6.44082	0	-0.402842	6.08046	0.299254	0
ENSG00000080371	23011	RAB21	5.18232	4.3418	4.75006	5.20254	4.95826	4.83828	0	0.21028	4.92599	0.553775	0
ENSG00000080493	8671	SLC4A4	2.48126	1.45315	2.10803	1.32649	2.18215	0.478201	0	-0.64724	1.94095	0.473771	0
ENSG00000080503	6595	SMARCA2	6.16844	6.53647	6.39914	6.06793	5.26391	6.51973	0	-0.33753	6.22327	0.283947	1
ENSG00000080546	27244	SESN1	4.09646	3.52453	4.59303	2.82809	3.18263	3.23535	0	-1.0751	3.73567	0.0229781	0
ENSG00000080561	11043	MID2	1.65061	0.956662	0.188107	3.16876	2.72994	2.06493	0	1.82274	2.2652	0.0196746	0
ENSG00000080573	50509	COL5A3	-0.523888	-0.424787	-1.52979	-1.52979	0.0634865	0.0622777	0	0.740027	0.0604382	0.778888	1
ENSG00000080603	10847	SRCAP	4.90812	4.19253	4.52012	4.52626	3.97424	5.31365	0	0.137936	4.66247	0.727128	0
ENSG00000080608	9933	PUM3	6.44195	7.13199	6.71988	6.3988	5.9338	6.09551	0	-0.6368	6.51371	0.0298604	0
ENSG00000080644	1136	CHRNA3	0.801571	2.2422	0.950251	0.513112	2.28913	1.47953	0	0.120177	1.68904	0.942431	0
ENSG00000080709	3781	KCNN2	1.28767	1.45315	1.21951	2.77212	1.28825	1.80172	0	0.859521	1.92798	0.347868	0
ENSG00000080802	4850	CNOT4	4.12561	3.66717	4.24644	4.64007	3.61159	4.82057	0	0.420861	4.28469	0.317033	0
ENSG00000080815	5663	PSEN1	6.6215	6.80684	6.32972	6.83074	7.21395	6.80275	0	0.362979	6.79656	0.202102	0
ENSG00000080819	1371	CPOX	3.00504	3.52453	4.27627	3.47953	3.12602	2.87267	0	-0.521283	3.50159	0.307128	0
ENSG00000080822	56650	CLDND1	2.28851	3.1884	3.4134	3.58074	3.43646	2.06493	0	0.146782	3.1653	0.855845	0
ENSG00000080823	5891	MOK	2.87375	2.91102	2.65384	3.07935	4.00596	3.48052	0	0.774753	3.29786	0.1463	0
ENSG00000080824	3320	HSP90AA1	10.4212	10.3761	10.5456	10.2733	9.65008	10.3855	0	-0.312134	10.3022	0.25915	1
ENSG00000080839	5933	RBL1	2.18153	3.42095	1.44634	0.976381	2.48189	1.6496	0	-0.814178	2.33516	0.289623	0
ENSG00000080845	22839	DLGAP4	6.66186	6.25707	6.13186	6.17431	5.63232	6.82067	0	-0.0794911	6.3363	0.802954	0
ENSG00000080986	10403	NDC80	3.33957	3.42095	4.30549	3.03247	2.38873	2.18048	0	-1.20524	3.32697	0.0225782	0
ENSG00000081014	23431	AP4E1	2.94089	2.56731	3.83013	3.21147	3.52668	3.56801	0	0.236633	3.38119	0.683912	0
ENSG00000081019	54665	RSBN1	5.08178	5.62576	4.59303	6.00255	5.6525	5.35113	0	0.538364	5.46548	0.112396	0
ENSG00000081026	260425	MAGI3	3.80363	2.66121	4.46938	3.97707	3.23709	4.69017	0	0.2689	3.99376	0.59312	0
ENSG00000081041	2920	CXCL2	0.801571	-1.52979	-0.428959	1.9482	0.80211	0.478201	0	1.64367	1.04953	0.209181	0
ENSG00000081051	174	AFP	11.3263	9.96993	10.9105	12.5798	11.0461	10.6542	0	0.84176	11.3207	0.104294	0
ENSG00000081052	1286	COL4A4	0.0630373	-1.52979	-0.428959	1.9482	0.47956	0.800661	0	2.30015	0.967627	0.0966804	0
ENSG00000081059	6932	TCF7	2.94089	3.62117	2.90358	2.58989	0.47956	3.90687	0	-0.306514	3.10719	0.637137	1
ENSG00000081087	28962	OSTM1	5.06683	5.08025	4.77116	5.04616	5.42508	5.31365	0	0.290737	5.14682	0.388951	0
ENSG00000081138	1005	CDH7	0.801571	2.2422	0.950251	2.13728	1.06556	3.23535	0	1.00577	2.14328	0.224155	0
ENSG00000081154	57092	PCNP	5.91655	4.73635	5.48385	5.95935	5.53785	5.492	0	0.222442	5.58482	0.511896	0
ENSG00000081177	55218	EXD2	2.65127	2.56731	2.23496	3.40788	2.72994	0.478201	0	0.161315	2.6652	0.859683	0
ENSG00000081181	384	ARG2	4.59035	4.09495	3.70414	5.94043	5.78637	4.63045	1	1.3965	5.04896	0.000264479	0
ENSG00000081189	4208	MEF2C	3.06647	2.11521	2.74197	2.13728	2.48189	3.00396	0	-0.124689	2.7154	0.851975	0
ENSG00000081277	5317	PKP1	1.065	-1.52979	0.950251	-1.52979	-1.52979	-1.52979	0	-4.74539	0.290995	0.0519356	0
ENSG00000081307	79876	UBA5	4.48181	4.42447	4.24644	4.28766	4.65242	3.90687	0	-0.0756443	4.37542	0.863055	0
ENSG00000081320	9262	STK17B	4.76724	3.57366	4.30549	4.5597	3.61159	3.80252	0	-0.24371	4.20975	0.579377	1
ENSG00000081377	8555	CDC14B	3.83926	3.79696	3.8698	3.79247	2.94153	4.50306	0	0.0456888	3.89257	0.937781	0
ENSG00000081386	22869	ZNF510	-0.523888	-1.52979	-1.52979	1.16203	0.47956	2.48019	0	4.04121	1.11158	0.00799362	0
ENSG00000081479	4036	LRP2	5.35226	5.43954	5.24835	6.09099	4.65242	6.15323	0	0.43287	5.59106	0.216255	0
ENSG00000081665	440515	ZNF506	-0.523888	-1.52979	1.44634	2.52364	0.80211	1.6496	0	1.79287	1.506	0.112595	0
ENSG00000081692	65094	JMJD4	5.68158	5.21021	5.41848	4.30748	5.27697	5.0199	0	-0.537516	5.22142	0.122884	0
ENSG00000081721	11266	DUSP12	3.00504	3.66717	3.74737	3.51406	4.00596	2.65019	0	-0.0132817	3.54255	1	0
ENSG00000081760	65985	AACS	5.56937	4.62423	4.44332	5.15957	5.28991	5.27518	0	0.272071	5.12819	0.442311	0
ENSG00000081791	9812	DELE1	4.54791	4.31316	4.0873	4.93587	4.74929	4.63045	0	0.454765	4.59455	0.225265	0
ENSG00000081803	93664	CADPS2	3.18198	0.624983	2.10803	4.00161	2.28913	3.23535	0	1.06372	3.00711	0.0995829	0
ENSG00000081870	51668	HSPB11	4.74863	4.3418	4.12056	5.35319	5.45985	3.56801	0	0.591077	4.77195	0.155943	0
ENSG00000081913	23239	PHLPP1	4.94129	4.45101	5.37779	4.92308	2.28913	4.67053	0	-0.635284	4.70868	0.175198	1
ENSG00000081923	5205	ATP8B1	1.48052	0.624983	2.65384	1.16203	1.28825	1.28669	0	-0.64519	1.70935	0.503051	1
ENSG00000082014	6604	SMARCD3	5.16838	5.16284	5.35001	3.97707	4.06737	4.82057	0	-0.903702	4.86532	0.0129572	0
ENSG00000082068	55100	WDR70	4.41254	4.95607	4.63967	4.49202	4.69195	4.87305	0	0.00697052	4.7083	1	0
ENSG00000082074	2533	FYB1	-1.52979	-0.424787	-1.52979	-0.697765	0.0634865	0.0622777	0	1.77938	0.0548768	0.377256	1
ENSG00000082146	55437	STRADB	4.65175	4.45101	5.24835	4.60846	5.66249	4.20858	0	0.137241	4.91101	0.722465	0
ENSG00000082153	9689	BZW1	6.55341	6.6667	7.05706	6.30824	6.85331	6.94435	0	-0.0487357	6.75609	0.87147	1
ENSG00000082175	5241	PGR	0.0630373	-1.52979	0.188107	-1.52979	-1.52979	-1.52979	0	-3.65214	-0.107728	0.237859	0
ENSG00000082196	114899	C1QTNF3	-0.523888	1.45315	-1.52979	0.513112	0.0634865	-1.52979	0	-0.545849	0.52858	0.762285	1
ENSG00000082212	4200	ME2	3.43581	3.05637	3.74737	2.98403	2.6519	2.80225	0	-0.6403	3.21293	0.240416	0
ENSG00000082213	55322	C5orf22	3.52603	4.77887	3.83013	2.88196	4.00596	3.33847	0	-0.684178	3.87829	0.153934	0
ENSG00000082258	905	CCNT2	3.00504	2.98553	2.82504	3.67531	3.76775	3.00396	0	0.600407	3.31807	0.247748	0
ENSG00000082269	57579	FAM135A	3.52603	1.64924	3.04889	4.1407	3.65224	3.7285	0	0.945309	3.5259	0.0668757	0
ENSG00000082397	23136	EPB41L3	3.87403	3.05637	3.24262	3.61295	2.48189	2.18048	0	-0.543801	3.24984	0.321127	0
ENSG00000082438	22837	COBLL1	6.59047	7.1764	6.91735	7.44364	6.48824	7.32946	0	0.233058	7.03869	0.43509	0
ENSG00000082458	1741	DLG3	3.48163	4.22365	4.59303	3.79247	3.90864	4.28802	0	-0.159	4.1181	0.720005	0
ENSG00000082497	56256	SERTAD4	0.801571	2.56731	1.81479	3.47953	3.12602	2.72822	0	1.33406	2.74689	0.0420274	0
ENSG00000082512	7188	TRAF5	3.18198	3.05637	0.950251	1.73054	2.06659	2.87267	0	-0.417346	2.58837	0.57392	0
ENSG00000082515	29093	MRPL22	4.89125	5.37171	5.10613	4.24717	5.30273	4.20858	0	-0.463216	4.93956	0.215301	0
ENSG00000082516	25929	GEMIN5	2.80333	3.75498	2.45955	3.51406	3.00569	2.06493	0	-0.128485	3.11007	0.852266	0
ENSG00000082641	4779	NFE2L1	5.72984	5.56632	5.68625	5.73621	4.67232	5.26212	0	-0.373028	5.4985	0.257049	0
ENSG00000082701	2932	GSK3B	5.67174	5.95728	5.39148	6.06793	5.8135	6.00436	0	0.276311	5.84492	0.366522	0
ENSG00000082781	3693	ITGB5	8.34926	8.80478	8.6481	8.04029	8.17962	8.1102	0	-0.502108	8.38494	0.0638773	0
ENSG00000082805	23085	ERC1	6.27636	5.694	6.33682	6.24283	5.40142	6.81621	0	0.134759	6.20614	0.687366	0
ENSG00000082898	7514	XPO1	5.1543	5.1946	5.32169	5.66116	5.68225	5.28812	0	0.333225	5.41239	0.297866	0
ENSG00000082996	11342	RNF13	4.06671	3.99028	2.90358	4.80254	5.00609	4.33865	0	1.01394	4.35774	0.0138549	0
ENSG00000083093	79728	PALB2	1.28767	1.22616	1.44634	1.73054	1.06556	1.6496	0	0.217602	1.60365	0.873062	0
ENSG00000083097	23033	DOPEY1	2.06598	1.82183	3.65957	1.84347	2.18215	2.28745	0	-0.685849	2.54674	0.330955	0
ENSG00000083099	57226	LYRM2	6.78574	6.60896	6.92679	6.33746	6.00616	6.98465	0	-0.279887	6.6517	0.350205	0
ENSG00000083123	594	BCKDHB	1.65061	1.22616	0.188107	2.45421	0.80211	0.478201	0	0.448926	1.56868	0.692192	0
ENSG00000083168	7994	KAT6A	6.78574	6.37262	6.55326	6.57677	5.43676	6.76159	0	-0.215707	6.48252	0.49388	0
ENSG00000083223	79670	ZCCHC6	5.36454	4.62423	4.81246	4.76001	3.38914	5.52517	0	-0.172142	4.90443	0.685743	0
ENSG00000083290	9706	ULK2	2.18153	3.05637	3.18089	3.58074	3.69178	3.12429	0	0.645513	3.26807	0.241945	0
ENSG00000083307	79977	GRHL2	0.479055	2.11521	3.56608	2.22327	0.0634865	3.00396	0	-0.369132	2.46269	0.658632	0
ENSG00000083312	3842	TNPO1	8.4664	8.16468	8.12241	9.05628	8.58463	9.20707	0	0.713745	8.66129	0.0100441	1
ENSG00000083444	5351	PLOD1	8.04993	8.17268	7.80451	7.97052	7.13368	8.26056	0	-0.15508	7.94359	0.596417	0
ENSG00000083454	5026	P2RX5	0.801571	-1.52979	-1.52979	0.976381	0.80211	0.0622777	0	1.28995	0.6698	0.385719	0
ENSG00000083457	3682	ITGAE	4.67166	5.1946	4.98493	5.10398	5.98244	4.41142	0	0.345479	5.16159	0.361281	0
ENSG00000083520	22894	DIS3	5.35226	5.62576	5.86372	5.52388	4.82236	5.8645	0	-0.162865	5.55957	0.619335	0
ENSG00000083535	10464	PIBF1	2.7293	-0.424787	0.188107	1.73054	1.06556	1.06405	0	-0.216818	1.61687	0.886401	1
ENSG00000083544	81550	TDRD3	1.28767	0.193545	2.23496	1.73054	1.06556	2.06493	0	0.237308	1.73835	0.831174	0
ENSG00000083635	26747	NUFIP1	3.65159	1.45315	3.56608	3.25295	3.12602	2.06493	0	-0.283346	3.11072	0.639377	0
ENSG00000083642	23047	PDS5B	5.50427	5.38553	5.41848	5.77943	5.09725	5.83834	0	0.173768	5.53711	0.595334	0
ENSG00000083720	5019	OXCT1	3.87403	3.75498	3.56608	3.07935	4.03699	3.48052	0	-0.162633	3.69901	0.745216	0
ENSG00000083750	10325	RRAGB	1.65061	1.45315	1.44634	1.60801	1.06556	0.478201	0	-0.437577	1.52409	0.677069	0
ENSG00000083799	1540	CYLD	4.23666	3.12389	4.54483	4.671	4.73043	4.26202	0	0.49105	4.37512	0.236595	0
ENSG00000083807	10998	SLC27A5	1.80275	2.46686	1.6423	2.98403	2.6519	2.72822	0	0.832841	2.55854	0.214419	0
ENSG00000083812	25799	ZNF324	2.48126	1.97597	2.10803	1.73054	0.80211	1.93932	0	-0.692212	2.0425	0.370886	0
ENSG00000083814	79891	ZNF671	1.28767	0.624983	-1.52979	-0.697765	0.80211	0.0622777	0	-0.49425	0.700521	0.893574	0
ENSG00000083817	55659	ZNF416	1.28767	2.11521	1.44634	-0.17344	1.48111	1.6496	0	-0.559799	1.58889	0.582628	0
ENSG00000083828	54807	ZNF586	0.801571	1.22616	0.188107	2.13728	-1.52979	-0.524458	0	0.113712	1.13117	1	0
ENSG00000083838	55663	ZNF446	4.18221	4.47706	4.63967	3.97707	3.90864	3.60984	0	-0.611428	4.19787	0.132144	0
ENSG00000083844	9422	ZNF264	0.801571	0.193545	1.21951	-1.52979	0.0634865	-0.524458	0	-1.92973	0.607096	0.219259	0
ENSG00000083845	6193	RPS5	9.70599	9.6737	9.66801	9.84438	10.6682	9.78006	0	0.474575	9.93989	0.0951944	0
ENSG00000083857	2195	FAT1	5.26325	5.50432	5.07253	5.4093	4.59101	5.77541	0	0.0485929	5.32759	0.890883	1
ENSG00000083896	91746	YTHDC1	6.58524	6.8323	6.55934	6.43529	5.6724	6.91545	0	-0.23714	6.55579	0.43893	0
ENSG00000083937	25978	CHMP2B	5.09658	4.97447	5.35001	6.16891	6.09731	4.82057	0	0.671306	5.53257	0.0522771	0
ENSG00000084070	64744	SMAP2	3.90798	3.79696	3.78935	3.25295	3.87469	3.76599	0	-0.187212	3.78017	0.70619	0
ENSG00000084072	10450	PPIE	5.02102	5.4916	5.02061	4.4027	4.34043	4.52509	0	-0.778489	4.87453	0.0283071	0
ENSG00000084073	10269	ZMPSTE24	6.6215	6.76516	6.38552	6.62101	7.48264	7.10654	0	0.513178	6.88274	0.0773533	0
ENSG00000084090	56910	STARD7	8.40382	8.16067	8.52307	8.39319	9.01599	8.27363	0	0.228776	8.49065	0.415483	0
ENSG00000084092	84273	NOA1	2.87375	3.71174	2.82504	4.26756	4.00596	3.56801	0	0.805668	3.68576	0.0933717	0
ENSG00000084093	5978	REST	6.2234	6.12322	6.2189	5.99034	5.72099	6.42333	0	-0.116099	6.13972	0.70279	0
ENSG00000084112	54434	SSH1	5.93314	6.14776	6.0736	5.95935	5.16904	5.5142	0	-0.468841	5.84643	0.12818	0
ENSG00000084207	2950	GSTP1	12.2812	12.599	12.4872	12.1455	12.5596	12.5423	0	-0.0336995	12.4451	0.901156	0
ENSG00000084234	334	APLP2	10.215	10.1472	9.91254	10.6761	9.5668	10.557	0	0.247529	10.2268	0.39531	0
ENSG00000084444	57613	FAM234B	-0.523888	1.22616	1.96885	0.513112	1.28825	1.06405	0	-0.255898	1.29737	0.858584	0
ENSG00000084453	6579	SLCO1A2	3.65159	3.30936	3.61358	3.87449	3.97424	3.69002	0	0.324918	3.74165	0.493958	1
ENSG00000084463	51729	WBP11	5.93314	5.71605	5.83394	5.93407	5.35292	6.06576	0	-0.0142114	5.8323	0.968892	0
ENSG00000084623	8668	EIF3I	7.48197	7.28363	7.61036	7.54523	8.06949	7.71924	0	0.329831	7.64177	0.232434	1
ENSG00000084628	79570	NKAIN1	0.0630373	0.624983	-1.52979	0.763262	-1.52979	1.47953	0	0.95509	0.73251	0.508266	0
ENSG00000084636	1307	COL16A1	2.3881	2.46686	0.188107	2.30443	1.28825	2.18048	0	0.00354374	2.1188	1	0
ENSG00000084652	200081	TXLNA	6.04417	6.21123	5.86372	5.38152	4.2898	5.48077	0	-0.90827	5.67211	0.00607275	0
ENSG00000084674	338	APOB	9.54066	8.72955	10.0034	9.87044	8.06196	9.91912	0	-0.0158997	9.50826	0.971969	1
ENSG00000084676	8648	NCOA1	4.71065	3.83775	4.49497	4.89715	3.52668	5.20868	0	0.316586	4.58236	0.459184	0
ENSG00000084693	60509	AGBL5	4.90812	5.56632	5.21793	5.24428	5.50494	5.43497	0	0.144645	5.34103	0.667995	0
ENSG00000084710	22979	EFR3B	-1.52979	0.193545	0.618933	-1.52979	-1.52979	-1.52979	0	-4.00589	-0.012045	0.120093	0
ENSG00000084731	3797	KIF3C	4.36444	4.09495	4.30549	3.76406	4.09712	4.72864	0	-0.012366	4.2805	1	0
ENSG00000084733	10890	RAB10	6.98181	7.08616	6.90309	6.98641	7.20715	6.78916	0	0.0120355	7.00223	0.96914	0
ENSG00000084754	3030	HADHA	7.59311	7.59751	7.70111	7.6576	7.03722	7.99851	0	-0.0141671	7.62685	0.962405	0
ENSG00000084764	22924	MAPRE3	2.94089	1.97597	1.81479	2.22327	2.38873	1.28669	0	-0.318019	2.30491	0.693778	0
ENSG00000084774	790	CAD	6.72036	6.72766	6.18786	6.18507	5.50494	6.93204	0	-0.244621	6.45547	0.450773	0
ENSG00000085063	966	CD59	8.16322	8.22359	8.22919	8.1596	8.34838	8.13727	0	0.0125544	8.21361	0.964188	0
ENSG00000085117	3732	CD82	7.36461	7.55533	7.64506	7.81129	7.43974	8.25728	0	0.349153	7.71363	0.21648	1
ENSG00000085185	63035	BCORL1	4.80377	4.39744	4.27627	4.32703	2.38873	4.69017	0	-0.424937	4.34077	0.341699	0
ENSG00000085224	546	ATRX	6.66186	7.19614	6.88868	7.07291	6.10465	7.23905	0	-0.0464235	6.91285	0.879617	0
ENSG00000085231	102157402	AK6	6.00549	6.12322	6.2493	7.10442	7.15506	6.11743	0	0.738814	6.54986	0.0151646	0
ENSG00000085274	55892	MYNN	3.00504	2.91102	3.65957	2.82809	2.38873	2.56769	0	-0.645298	3.0096	0.246539	0
ENSG00000085276	2122	MECOM	2.7293	3.99028	2.90358	3.67531	3.34022	3.23535	0	0.119013	3.42511	0.843788	0
ENSG00000085365	9522	SCAMP1	5.77654	5.7485	6.41933	5.99034	6.37743	5.96461	0	0.107831	6.07803	0.727476	0
ENSG00000085377	5550	PREP	4.18221	5.09715	5.13897	4.1407	4.95826	4.18109	0	-0.395219	4.70142	0.314021	0
ENSG00000085382	57531	HACE1	0.0630373	-1.52979	-1.52979	1.32649	0.80211	1.06405	0	2.65309	0.809355	0.0774062	0
ENSG00000085415	81929	SEH1L	3.48163	4.52781	3.56608	4.71619	4.82236	3.43471	0	0.519497	4.24588	0.242061	0
ENSG00000085433	22911	WDR47	3.61094	2.3589	2.45955	2.9339	2.87439	2.48019	0	-0.16467	2.92776	0.802693	0
ENSG00000085449	57590	WDFY1	4.59035	4.39744	4.72865	4.59239	4.54857	3.18089	0	-0.340986	4.44127	0.404531	0
ENSG00000085465	5016	OVGP1	0.479055	0.193545	1.21951	-0.697765	1.65121	0.478201	0	0.0799771	0.990145	1	0
ENSG00000085491	29957	SLC25A24	5.83947	5.68285	5.10613	5.91482	6.6119	5.74757	0	0.566976	5.89581	0.0754787	0
ENSG00000085511	4216	MAP3K4	4.48181	4.31316	4.38976	4.20552	4.3651	4.1245	0	-0.164944	4.34222	0.687829	1
ENSG00000085552	57549	IGSF9	3.97358	3.79696	2.97806	3.40788	3.18263	4.0656	0	-0.0476369	3.66293	0.952766	0
ENSG00000085563	5243	ABCB1	-1.52979	-0.424787	1.96885	-1.52979	1.65121	1.47953	0	0.383531	1.12255	0.80009	0
ENSG00000085644	7760	ZNF213	3.12538	2.11521	2.82504	2.38126	2.38873	2.65019	0	-0.288889	2.69726	0.669757	0
ENSG00000085662	231	AKR1B1	5.41263	4.82017	4.98493	5.82828	6.00616	4.97259	0	0.576183	5.42362	0.0900775	0
ENSG00000085719	8895	CPNE3	5.18232	5.54184	5.74075	5.20254	5.72099	5.27518	0	-0.0890312	5.47319	0.792221	1
ENSG00000085721	54700	RRN3	5.64178	5.43954	5.50919	6.03264	5.50494	4.82057	0	0.0066128	5.54628	1	0
ENSG00000085733	2017	CTTN	7.75344	7.92545	7.77348	8.02541	7.46563	7.31056	0	-0.184303	7.73234	0.509245	0
ENSG00000085741	7481	WNT11	2.7293	2.83246	1.21951	3.12474	1.94097	0.478201	0	-0.19939	2.43599	0.806415	0
ENSG00000085760	4528	MTIF2	5.16838	5.47876	5.18686	4.4746	4.34043	4.58923	0	-0.821424	4.94796	0.0182453	1
ENSG00000085788	23259	DDHD2	3.23645	2.56731	3.18089	3.67531	3.94181	2.72822	0	0.525608	3.3593	0.318911	0
ENSG00000085831	22996	TTC39A	3.56911	3.79696	4.01838	3.84767	4.12627	3.60984	0	0.0732595	3.87594	0.889885	0
ENSG00000085832	2060	EPS15	4.80377	3.99028	4.70691	5.41845	4.95826	4.97259	0	0.596532	4.88897	0.102161	0
ENSG00000085840	4998	ORC1	1.065	-0.424787	0.188107	1.60801	1.80335	-1.52979	0	0.954559	1.14352	0.430759	0
ENSG00000085871	4258	MGST2	6.57998	6.26457	6.17999	5.48088	6.14794	4.69017	0	-0.798649	6.01563	0.0151006	0
ENSG00000085872	10523	CHERP	4.59035	5.22567	5.35001	4.81644	3.65224	5.195	0	-0.403512	4.91876	0.294954	0
ENSG00000085978	55054	ATG16L1	3.38849	3.05637	4.27627	4.11843	4.54857	2.87267	0	0.34387	3.88249	0.481351	0
ENSG00000085982	55230	USP40	5.1543	4.97447	5.18686	4.60846	5.16904	5.12461	0	-0.124256	5.06341	0.72799	0
ENSG00000085998	55624	POMGNT1	4.03633	2.74938	4.27627	3.87449	4.34043	3.38739	0	0.0940275	3.90778	0.858753	0
ENSG00000085999	8438	RAD54L	0.479055	-1.52979	0.188107	-0.17344	0.47956	-1.52979	0	-0.213266	0.343118	1	0
ENSG00000086015	23139	MAST2	4.09646	4.50266	4.24644	4.49202	3.18263	5.75691	0	0.550066	4.61031	0.238037	0
ENSG00000086061	3301	DNAJA1	7.05182	7.09881	7.06989	7.43691	7.34372	6.54151	0	0.0869573	7.12107	0.766997	0
ENSG00000086062	2683	B4GALT1	8.89244	9.36734	9.15801	8.89533	9.15685	8.77432	0	-0.201159	9.05602	0.460572	0
ENSG00000086065	51510	CHMP5	5.96574	6.17985	5.08943	6.02667	6.67245	5.0043	0	0.238142	5.94856	0.514823	0
ENSG00000086102	4799	NFX1	5.83065	5.25608	5.66386	5.0926	4.94195	5.89018	0	-0.236675	5.50211	0.48136	0
ENSG00000086189	27292	DIMT1	3.28893	3.95363	3.56608	3.29327	4.31534	3.48052	0	0.139822	3.73491	0.77486	0
ENSG00000086200	51194	IPO11	3.56911	2.91102	2.97806	3.33249	4.03699	3.38739	0	0.443092	3.46908	0.371286	0
ENSG00000086232	27102	EIF2AK1	7.0442	7.39374	7.19617	7.50716	7.47132	7.05448	0	0.141003	7.29351	0.614585	0
ENSG00000086289	54749	EPDR1	3.65159	3.12389	4.70691	3.03247	2.72994	2.56769	0	-1.22163	3.53888	0.017925	1
ENSG00000086300	29887	SNX10	3.80363	4.31316	3.78935	3.92669	1.94097	4.41142	0	-0.2429	3.90679	0.62954	0
ENSG00000086475	22929	SEPHS1	5.28924	4.69255	5.59453	5.582	5.53785	5.23564	0	0.223316	5.36681	0.504484	1
ENSG00000086504	10573	MRPL28	5.30207	5.87148	5.24835	5.51538	5.7114	5.5142	0	0.0817548	5.55398	0.800491	0
ENSG00000086506	3049	HBQ1	2.65127	1.45315	2.45955	0.513112	2.28913	2.65019	0	-0.242971	2.2699	0.7887	1
ENSG00000086544	80271	ITPKC	5.22335	5.16284	5.15511	5.50683	5.31545	5.53606	0	0.277584	5.33839	0.394444	0
ENSG00000086548	4680	CEACAM6	3.38849	3.36623	4.85261	1.32649	1.94097	-0.524458	1	-2.9847	3.26679	4.01024e-06	1
ENSG00000086589	55696	RBM22	5.7948	5.82151	5.58264	5.9842	6.01398	5.65071	0	0.156479	5.82599	0.610278	0
ENSG00000086598	10959	TMED2	6.74405	5.99384	6.37177	6.77843	7.05628	6.58934	0	0.418579	6.6324	0.15192	0
ENSG00000086619	56605	ERO1B	3.80363	3.42095	3.61358	2.38126	3.34022	3.65049	0	-0.42861	3.47167	0.418213	0
ENSG00000086666	54469	ZFAND6	5.12573	5.73777	6.2189	5.59818	6.10465	5.54687	0	0.0119518	5.7754	0.984666	0
ENSG00000086696	3294	HSD17B2	4.41254	2.46686	3.8698	4.32703	5.00609	3.69002	0	0.656307	4.18344	0.160121	0
ENSG00000086712	55787	TXLNG	3.43581	2.66121	1.44634	3.87449	2.72994	3.33847	0	0.683338	3.17022	0.244116	0
ENSG00000086717	5475	PPEF1	0.479055	1.22616	0.618933	-1.52979	-1.52979	-1.52979	0	-5.06511	0.432633	0.0199664	0
ENSG00000086758	10075	HUWE1	7.52089	7.21174	7.5506	7.43466	6.02949	7.89658	0	-0.124014	7.37807	0.718034	0
ENSG00000086827	9183	ZW10	5.09658	5.5784	5.85386	5.38152	5.19679	5.64065	0	-0.124079	5.49174	0.706306	0
ENSG00000086848	79796	ALG9	2.3881	2.11521	2.97806	2.9339	3.48228	3.12429	0	0.685238	2.97508	0.237502	0
ENSG00000086991	50507	NOX4	3.23645	3.12389	2.23496	3.12474	3.80428	3.48052	0	0.578277	3.29554	0.283199	0
ENSG00000087008	8310	ACOX3	4.09646	3.91603	4.41679	4.38415	4.71132	4.33865	0	0.333985	4.35805	0.391179	1
ENSG00000087053	8898	MTMR2	5.72984	5.5784	4.91081	5.66885	5.85763	5.48077	0	0.229443	5.5785	0.474403	0
ENSG00000087074	23645	PPP1R15A	6.11856	6.3375	5.79326	6.08526	5.76799	5.57881	0	-0.273496	5.97747	0.364955	0
ENSG00000087076	51171	HSD17B14	5.69137	4.36989	5.57065	4.84385	5.50494	5.0199	0	-0.175435	5.25078	0.640436	0
ENSG00000087077	7205	TRIP6	6.41858	6.60305	6.27168	6.48401	6.91308	5.94023	0	0.0621879	6.47449	0.837721	0
ENSG00000087085	43	ACHE	1.65061	1.97597	0.188107	2.9339	2.18215	1.28669	0	0.91793	2.08452	0.298577	0
ENSG00000087086	2512	FTL	12.2085	12.1827	12.3783	12.2083	12.6123	12.2796	0	0.118589	12.3198	0.660044	1
ENSG00000087087	51593	SRRT	5.65184	5.8517	5.83394	5.90184	5.43676	6.3137	0	0.147179	5.86552	0.643108	0
ENSG00000087088	581	BAX	5.44768	4.52781	5.12264	4.52626	3.90864	5.06571	0	-0.513195	4.8667	0.179212	0
ENSG00000087095	51701	NLK	4.33977	4.77887	4.79196	4.34632	4.97438	4.33865	0	-0.0679755	4.63706	0.86677	0
ENSG00000087111	94005	PIGS	6.61123	6.61484	6.3509	6.73518	6.80455	6.63057	0	0.19476	6.63662	0.487033	0
ENSG00000087116	9509	ADAMTS2	4.67166	4.09495	4.27627	5.01033	3.12602	5.13896	0	0.303794	4.55076	0.487141	0
ENSG00000087152	56970	ATXN7L3	6.87856	7.46708	7.03542	6.84098	6.90048	7.05448	0	-0.214528	7.04924	0.445958	0
ENSG00000087157	9489	PGS1	3.12538	4.52781	4.0873	4.02575	4.23732	3.06538	0	-0.161326	3.97292	0.750357	0
ENSG00000087191	5705	PSMC5	7.27963	7.53687	7.21555	7.29519	7.06759	7.8667	0	0.0992483	7.40423	0.729445	0
ENSG00000087206	51720	UIMC1	4.9248	3.87742	4.46938	4.52626	3.94181	4.67053	0	-0.0767665	4.47388	0.858593	0
ENSG00000087245	4313	MMP2	6.26984	5.51694	5.41848	5.8953	5.42508	6.3137	0	0.133734	5.86639	0.683651	0
ENSG00000087253	54947	LPCAT2	1.80275	-1.52979	2.45955	3.12474	3.43646	2.87267	0	1.61934	2.69181	0.0222888	0
ENSG00000087258	2775	GNAO1	-1.52979	0.624983	0.188107	0.210296	0.80211	-0.524458	0	0.364701	0.530961	1	0
ENSG00000087263	55239	OGFOD1	7.25015	6.96711	7.03542	6.84437	6.58591	7.34502	0	-0.130177	7.02993	0.651568	0
ENSG00000087266	6452	SH3BP2	4.0053	4.12822	3.61358	4.42101	3.94181	4.43488	0	0.359006	4.15002	0.395429	0
ENSG00000087269	8602	NOP14	5.82177	6.19562	6.4059	5.48088	4.97438	5.9965	0	-0.619969	5.89175	0.0512139	1
ENSG00000087274	118	ADD1	7.19621	7.08616	6.9501	7.04662	6.41925	6.72399	0	-0.327999	6.93025	0.244711	0
ENSG00000087299	79944	L2HGDH	3.33957	2.11521	2.23496	1.73054	-0.523551	3.28783	0	-0.516694	2.54138	0.508602	0
ENSG00000087301	57544	TXNDC16	1.65061	1.64924	3.56608	3.33249	2.87439	3.43471	0	0.674616	3.01786	0.28069	0
ENSG00000087302	51637	RTRAF	7.08187	7.11549	7.52908	7.11289	7.74709	7.23238	0	0.134169	7.3286	0.637958	0
ENSG00000087303	22795	NID2	5.83947	5.72695	5.03812	5.7141	4.12627	5.06571	0	-0.466253	5.3736	0.195183	1
ENSG00000087338	64395	GMCL1	4.61111	4.69255	4.9297	5.3627	5.50494	5.23564	0	0.627675	5.11098	0.0644358	0
ENSG00000087365	10992	SF3B2	7.98779	7.91833	7.76562	7.51571	6.68719	7.9008	0	-0.442811	7.69152	0.133205	1
ENSG00000087448	57542	KLHL42	5.96574	6.17985	5.54638	5.87552	5.85763	5.9484	0	-0.0266874	5.91584	0.940221	0
ENSG00000087460	2778	GNAS	8.19278	7.44745	7.8986	8.7408	7.49666	7.65576	0	0.199891	7.9835	0.526725	1
ENSG00000087470	10059	DNM1L	6.9249	6.01177	6.47826	6.72416	6.08251	7.24238	0	0.239049	6.64963	0.447669	1
ENSG00000087502	51290	ERGIC2	5.65184	5.32943	5.30732	5.64567	5.88347	4.98853	0	0.115019	5.50866	0.737645	1
ENSG00000087510	7022	TFAP2C	0.801571	0.624983	-1.52979	0.210296	1.28825	2.18048	0	1.38066	1.20902	0.234614	1
ENSG00000087586	6790	AURKA	5.16838	5.55413	5.05543	4.68622	4.63224	5.12461	0	-0.448844	5.08327	0.193822	0
ENSG00000087842	8544	PIR	1.065	2.46686	1.44634	2.22327	2.94153	1.6496	0	0.633458	2.2205	0.45521	0
ENSG00000087884	28971	AAMDC	7.02112	6.79135	6.84456	6.72784	7.36222	7.32004	0	0.274309	7.03701	0.33205	0
ENSG00000087903	5990	RFX2	1.48052	-1.52979	-1.52979	1.16203	0.0634865	1.93932	0	1.22865	1.11164	0.374255	0
ENSG00000087995	339175	METTL2A	4.09646	4.12822	4.05325	3.58074	3.28958	3.06538	0	-0.778591	3.79264	0.0831899	0
ENSG00000088035	29929	ALG6	3.18198	3.91603	3.35869	3.37068	3.61159	2.56769	0	-0.276297	3.43432	0.619298	0
ENSG00000088038	4849	CNOT3	3.06647	1.64924	2.97806	2.77212	0.80211	3.56801	0	0.0752449	2.80795	0.935879	0
ENSG00000088053	51206	GP6	0.0630373	-1.52979	2.55996	-1.52979	-1.52979	-1.52979	0	-5.61274	0.729673	0.0125164	0
ENSG00000088179	5775	PTPN4	2.80333	2.66121	2.35162	3.51406	3.28958	3.23535	0	0.763537	3.10115	0.167782	0
ENSG00000088205	8886	DDX18	6.2633	6.17189	6.54715	6.19042	6.22407	6.28171	0	-0.104338	6.29156	0.722511	0
ENSG00000088247	8570	KHSRP	9.11407	9.16882	8.96778	8.74171	7.77036	9.37263	0	-0.316643	8.93741	0.312012	0
ENSG00000088256	2767	GNA11	7.2268	7.26506	7.01787	7.49425	7.13009	7.62804	0	0.259044	7.31236	0.35065	0
ENSG00000088280	55616	ASAP3	4.18221	4.67013	3.78935	2.88196	4.06737	4.20858	0	-0.447645	4.08294	0.334369	1
ENSG00000088298	55741	EDEM2	3.87403	3.12389	4.36221	3.64447	3.00569	2.56769	0	-0.7413	3.59244	0.137653	0
ENSG00000088305	1789	DNMT3B	3.69113	3.47367	3.4134	3.54778	3.28958	3.80252	0	0.029751	3.58954	0.974553	0
ENSG00000088325	22974	TPX2	6.36459	6.25707	6.35789	5.43656	5.0675	5.82064	0	-0.857998	5.96932	0.00482683	1
ENSG00000088356	81572	PDRG1	5.90819	6.01177	5.86372	5.84871	5.6724	5.89018	0	-0.122626	5.87764	0.688608	0
ENSG00000088367	2036	EPB41L1	4.87417	5.64887	5.7083	4.65562	4.45975	5.31365	0	-0.604485	5.19858	0.0876556	0
ENSG00000088386	6564	SLC15A1	1.80275	-0.424787	-1.52979	0.976381	0.80211	1.06405	0	0.386595	1.07902	0.76544	0
ENSG00000088387	23348	DOCK9	2.48126	2.2422	2.90358	2.45421	1.28825	2.38704	0	-0.455333	2.45816	0.529874	0
ENSG00000088448	55608	ANKRD10	3.18198	4.19253	3.4134	4.54308	5.02169	4.23555	0	0.994024	4.26092	0.0187665	0
ENSG00000088451	23483	TGDS	-0.523888	-1.52979	-1.52979	1.16203	0.0634865	-1.52979	0	2.47782	0.312408	0.185622	0
ENSG00000088538	1795	DOCK3	0.479055	-1.52979	-1.52979	-0.17344	1.94097	-0.524458	0	1.87078	0.688854	0.254273	0
ENSG00000088543	51161	C3orf18	2.06598	3.25015	1.6423	2.77212	2.5694	1.28669	0	-0.141726	2.50836	0.883405	0
ENSG00000088682	57017	COQ9	3.33957	3.47367	2.82504	2.30443	3.38914	2.65019	0	-0.40859	3.11046	0.486775	0
ENSG00000088727	64147	KIF9	3.23645	2.83246	3.30182	3.25295	2.6519	2.48019	0	-0.307525	3.05746	0.57234	0
ENSG00000088756	79822	ARHGAP28	4.8394	3.79696	4.59303	5.56563	4.92547	5.68046	0	0.960173	5.04718	0.00814291	0
ENSG00000088766	54675	CRLS1	3.43581	3.47367	3.30182	5.17043	5.19679	3.76599	0	1.46974	4.33382	0.000721902	0
ENSG00000088808	23368	PPP1R13B	2.18153	0.624983	2.65384	2.52364	0.80211	2.38704	0	0.0508512	2.18932	0.955183	0
ENSG00000088812	8455	ATRN	4.48181	2.11521	3.51696	4.60846	3.80428	4.36332	0	0.635448	4.05603	0.190188	1
ENSG00000088826	54498	SMOX	5.45918	4.60072	3.70414	5.3047	5.37738	5.69024	0	0.707353	5.17343	0.0569283	0
ENSG00000088832	2280	FKBP1A	9.15264	9.23043	9.17987	8.7634	9.35148	9.04404	0	-0.115354	9.13243	0.672177	0
ENSG00000088833	55968	NSFL1C	6.51537	6.53026	6.50998	6.27339	7.01011	6.54151	0	0.121358	6.58604	0.672909	0
ENSG00000088836	83959	SLC4A11	2.87375	1.64924	2.23496	1.84347	0.47956	2.38704	0	-0.620584	2.19307	0.42266	0
ENSG00000088854	25943	C20orf194	4.12561	3.1884	2.45955	3.44415	3.73027	3.33847	0	0.0895973	3.51566	0.876325	1
ENSG00000088876	79175	ZNF343	1.48052	3.30936	2.55996	2.13728	-1.52979	1.47953	0	-1.38338	2.21424	0.107596	0
ENSG00000088881	57593	EBF4	2.48126	2.74938	2.65384	3.12474	0.80211	2.80225	0	-0.0840379	2.67406	0.927172	0
ENSG00000088882	56265	CPXM1	-1.52979	-0.424787	2.45955	1.47411	1.28825	1.6496	0	0.404739	1.50147	0.768194	0
ENSG00000088888	57506	MAVS	5.33987	5.30054	4.63967	4.64007	3.48228	5.30094	0	-0.478947	4.9251	0.22774	0
ENSG00000088899	9762	LZTS3	4.33977	4.89938	5.33592	4.81644	4.59101	5.31365	0	0.0265747	4.94213	0.963119	0
ENSG00000088930	22803	XRN2	7.28287	7.02566	7.02228	6.87126	6.87494	7.19851	0	-0.126709	7.05773	0.650722	1
ENSG00000088970	55857	KIZ	2.18153	-1.52979	2.35162	3.21147	2.72994	1.93932	0	1.05164	2.43289	0.17963	0
ENSG00000088986	8655	DYNLL1	8.08003	7.73613	7.99143	7.92793	8.90472	7.45525	0	0.282815	8.09339	0.36389	0
ENSG00000088992	54997	TESC	0.479055	0.956662	-0.428959	1.16203	0.80211	1.47953	0	0.886954	1.12203	0.522522	0
ENSG00000089006	27131	SNX5	7.16846	7.11549	7.30145	7.07291	7.22073	6.84277	0	-0.143707	7.13074	0.603652	0
ENSG00000089009	6128	RPL6	5.91655	5.1946	5.55857	5.41845	5.4938	4.89012	0	-0.297766	5.45797	0.364077	1
ENSG00000089022	8550	MAPKAPK5	3.33957	1.82183	3.04889	3.03247	3.69178	2.87267	0	0.379495	3.1321	0.521523	0
ENSG00000089048	51575	ESF1	5.60085	5.67161	5.7192	5.37214	3.87469	5.41151	0	-0.626489	5.39642	0.0759832	0
ENSG00000089050	10741	RBBP9	2.94089	2.56731	3.51696	3.51406	2.48189	2.28745	0	-0.187629	3.03566	0.753651	0
ENSG00000089053	51433	ANAPC5	6.5641	6.78615	6.68695	6.51418	6.64753	6.57885	0	-0.101014	6.63719	0.718514	0
ENSG00000089057	9962	SLC23A2	3.83926	3.57366	3.74737	4.91017	4.43666	4.76612	0	1.01087	4.33668	0.0108212	0
ENSG00000089060	80024	SLC8B1	2.80333	2.98553	2.74197	2.38126	2.48189	0.800661	0	-0.821855	2.58577	0.218582	0
ENSG00000089063	29058	TMEM230	5.57994	4.22365	4.85261	5.87552	6.03719	4.09535	0	0.571489	5.31941	0.178392	0
ENSG00000089091	55184	DZANK1	1.28767	2.2422	0.950251	-1.52979	0.0634865	0.478201	0	-2.17839	1.17189	0.0868165	0
ENSG00000089094	84678	KDM2B	4.41254	4.95607	4.24644	4.32703	2.87439	4.1245	0	-0.672271	4.29831	0.109452	0
ENSG00000089123	55617	TASP1	3.00504	0.956662	2.35162	2.13728	3.06711	3.23535	0	0.569284	2.71657	0.390014	0
ENSG00000089127	4938	OAS1	-1.52979	0.193545	-1.52979	-1.52979	1.48111	-1.52979	0	1.47539	0.286402	0.437648	1
ENSG00000089154	10985	GCN1	6.99766	7.14016	7.3791	7.13525	6.41925	6.9525	0	-0.313903	7.03585	0.270601	1
ENSG00000089157	6175	RPLP0	10.6206	11.123	11.2502	11.1613	11.8483	11.1152	0	0.393268	11.2326	0.16902	1
ENSG00000089159	5829	PXN	6.44773	6.83734	6.43924	6.82043	6.44262	6.23569	0	-0.0650466	6.55952	0.822863	0
ENSG00000089163	23409	SIRT4	0.0630373	0.624983	-1.52979	0.976381	1.94097	-0.524458	0	1.46249	0.960007	0.258663	0
ENSG00000089177	55614	KIF16B	3.90798	3.75498	4.30549	4.24717	3.12602	4.03522	0	-0.126426	3.97828	0.798929	1
ENSG00000089195	51605	TRMT6	4.59035	4.79967	4.0873	4.77433	4.52687	4.33865	0	0.0382037	4.56276	0.937676	0
ENSG00000089220	5037	PEBP1	10.4398	10.0095	10.491	10.7897	10.8399	10.3825	0	0.355796	10.5182	0.195185	1
ENSG00000089234	8315	BRAP	4.33977	4.25411	4.49497	4.73095	4.23732	4.95647	0	0.310295	4.55038	0.417526	0
ENSG00000089248	10961	ERP29	8.57474	8.46892	8.56294	8.63789	8.5474	8.85045	0	0.147958	8.61348	0.581272	1
ENSG00000089280	2521	FUS	7.50988	7.62399	7.29782	6.62891	6.68719	6.74292	0	-0.798503	7.14238	0.00378156	0
ENSG00000089289	3476	IGBP1	5.60085	5.37171	4.66243	5.63002	5.78637	5.52517	0	0.387936	5.48311	0.233432	0
ENSG00000089327	53827	FXYD5	4.33977	4.62423	4.49497	3.79247	3.76775	4.33865	0	-0.509754	4.28436	0.202083	0
ENSG00000089335	55900	ZNF302	1.065	3.52453	1.44634	2.38126	2.87439	3.00396	0	0.355283	2.69317	0.635114	0
ENSG00000089351	57655	GRAMD1A	6.91659	6.89646	7.14051	6.75697	6.43681	7.21892	0	-0.149073	6.92034	0.605111	0
ENSG00000089356	5349	FXYD3	-1.52979	0.624983	-1.52979	-1.52979	2.18215	1.06405	0	2.20584	0.898536	0.14656	0
ENSG00000089472	9843	HEPH	5.36454	6.02066	5.27813	5.42753	5.09725	5.37558	0	-0.286793	5.46831	0.377608	0
ENSG00000089486	29965	CDIP1	5.91655	5.51694	4.91081	5.54072	5.28991	5.38766	0	-0.0972944	5.47049	0.777471	0
ENSG00000089597	23193	GANAB	8.79032	8.62855	8.78406	8.60923	8.16915	8.62168	0	-0.254807	8.6157	0.34771	0
ENSG00000089639	51291	GMIP	3.76709	3.66717	4.68484	3.97707	3.06711	4.43488	0	-0.186523	4.05511	0.688805	0
ENSG00000089682	55285	RBM41	2.94089	2.66121	4.18488	3.21147	2.38873	3.18089	0	-0.45792	3.26437	0.403929	0
ENSG00000089685	332	BIRC5	5.37671	5.99384	5.32169	4.76001	5.30273	4.38757	0	-0.737641	5.28776	0.0328825	0
ENSG00000089693	8079	MLF2	8.21499	8.47216	8.34278	8.13763	8.6811	8.1568	0	0.000647221	8.34898	0.99941	0
ENSG00000089723	78990	OTUB2	2.3881	1.64924	2.35162	0.976381	3.23709	0.478201	0	-0.0965479	2.22924	0.916144	0
ENSG00000089737	57062	DDX24	7.04802	6.89163	6.57142	6.53954	5.37738	7.01999	0	-0.39011	6.67367	0.234883	1
ENSG00000089775	7597	ZBTB25	2.28851	1.82183	-1.52979	2.77212	2.5694	0.478201	0	0.750798	2.08865	0.4023	0
ENSG00000089818	25977	NECAP1	2.7293	3.36623	3.24262	3.47953	4.03699	1.28669	0	0.195569	3.28693	0.771005	0
ENSG00000089820	393	ARHGAP4	2.7293	-0.424787	0.618933	0.763262	0.80211	0.800661	0	-0.922726	1.43745	0.416976	0
ENSG00000089876	55760	DHX32	3.83926	3.1884	2.97806	4.87074	3.80428	4.36332	0	1.04863	4.02986	0.0196373	0
ENSG00000089902	23186	RCOR1	4.94129	5.54184	5.27813	5.31453	5.02169	5.54687	0	0.037752	5.30476	0.916149	0
ENSG00000089916	55668	GPATCH2L	5.1543	5.51694	5.21793	5.0926	4.76791	5.68046	0	-0.0754639	5.28055	0.833867	0
ENSG00000090006	8425	LTBP4	1.80275	3.12389	3.46611	2.65322	1.28825	2.72822	0	-0.616033	2.75131	0.355924	0
ENSG00000090013	645	BLVRB	5.68158	5.45273	5.48385	5.66116	6.09731	5.92374	0	0.361868	5.74517	0.236878	1
ENSG00000090020	6548	SLC9A1	4.436	5.1946	4.52012	4.26756	3.90864	4.70953	0	-0.43073	4.57916	0.271891	0
ENSG00000090054	10558	SPTLC1	1.80275	2.91102	2.65384	3.16876	4.09712	3.38739	0	1.12441	3.22469	0.0445335	0
ENSG00000090060	10914	PAPOLA	6.67671	6.55493	6.56539	7.01983	7.05249	6.68539	0	0.329492	6.7787	0.236789	0
ENSG00000090061	8812	CCNK	5.19613	4.97447	5.52169	5.46332	4.18287	4.7475	0	-0.351576	5.09697	0.33502	0
ENSG00000090097	57060	PCBP4	6.79029	6.46666	6.59527	6.11368	6.49384	6.89022	0	-0.0921481	6.58427	0.756726	0
ENSG00000090104	5996	RGS1	2.18153	-0.424787	0.188107	1.9482	0.47956	1.06405	0	0.218474	1.43668	0.934523	0
ENSG00000090238	83719	YPEL3	4.15419	4.69255	3.98264	3.47953	4.3651	3.12429	0	-0.568264	4.08256	0.205233	0
ENSG00000090263	51650	MRPS33	6.4763	7.04756	6.86924	6.47528	7.33439	6.28171	0	-0.0440771	6.79925	0.88864	0
ENSG00000090266	4708	NDUFB2	8.33996	8.45751	8.34981	8.25329	9.35687	8.35736	0	0.363317	8.57781	0.21827	0
ENSG00000090273	10726	NUDC	6.95769	6.62652	6.60706	6.23767	6.32181	7.05448	0	-0.155156	6.66983	0.603104	0
ENSG00000090316	10296	MAEA	5.84824	6.36566	5.94952	6.22209	6.13365	6.23569	0	0.127061	6.1436	0.669958	0
ENSG00000090339	3383	ICAM1	1.65061	2.66121	-1.52979	1.47411	1.28825	3.06538	0	0.504427	2.08293	0.588136	1
ENSG00000090372	29888	STRN4	5.59043	4.89938	4.36221	4.30748	4.67232	4.7845	0	-0.447514	4.85317	0.239409	0
ENSG00000090376	11213	IRAK3	0.479055	0.193545	-1.52979	-1.52979	0.47956	0.0622777	0	-0.131197	0.35371	1	0
ENSG00000090432	79594	MUL1	5.5263	5.86162	4.77116	5.7435	5.76799	5.89865	0	0.352122	5.65105	0.280414	0
ENSG00000090447	7023	TFAP4	2.18153	2.66121	2.55996	1.32649	2.18215	2.28745	0	-0.534196	2.34203	0.469919	0
ENSG00000090470	10081	PDCD7	4.67166	3.79696	4.24644	4.83021	4.50484	4.65063	0	0.389492	4.51384	0.307373	0
ENSG00000090487	51324	SPG21	4.65175	4.52781	4.49497	4.45696	5.35292	4.28802	0	0.218361	4.69291	0.571506	1
ENSG00000090512	26998	FETUB	3.00504	1.82183	4.27627	3.82033	3.06711	3.48052	0	0.132218	3.47746	0.835476	1
ENSG00000090520	51726	DNAJB11	7.7743	7.9064	8.10589	7.65567	8.0506	7.74997	0	-0.106888	7.88497	0.696532	1
ENSG00000090530	55214	P3H2	4.0053	3.52453	4.27627	5.24428	5.53785	5.18119	1	1.37786	4.82634	0.000187112	0
ENSG00000090534	7066	THPO	0.0630373	-1.52979	0.618933	-0.17344	-1.52979	1.28669	0	0.438767	0.530921	0.759403	1
ENSG00000090539	8646	CHRD	2.3881	4.36989	3.24262	2.30443	3.18263	2.56769	0	-0.85774	3.24181	0.138462	0
ENSG00000090565	9727	RAB11FIP3	3.65159	4.77887	3.74737	4.73095	3.48228	5.16725	0	0.473743	4.43039	0.284665	0
ENSG00000090581	84572	GNPTG	4.69129	3.05637	3.83013	5.06957	4.99032	3.48052	0	0.66916	4.41149	0.138303	0
ENSG00000090612	10795	ZNF268	3.97358	2.98553	2.74197	2.38126	2.87439	3.18089	0	-0.520468	3.16699	0.373233	0
ENSG00000090615	2802	GOLGA3	6.53723	6.94394	6.58935	6.83074	5.31545	6.45809	0	-0.368651	6.53382	0.249628	1
ENSG00000090621	8761	PABPC4	8.16322	7.7034	8.00039	8.08117	7.12288	7.77776	0	-0.254257	7.84862	0.376765	0
ENSG00000090661	79603	CERS4	4.59035	5.61407	4.54483	5.10398	5.57004	4.907	0	0.218067	5.13163	0.556922	0
ENSG00000090674	57192	MCOLN1	2.48126	1.82183	-0.428959	2.77212	2.80397	3.18089	0	1.2783	2.55409	0.063474	1
ENSG00000090686	84196	USP48	7.28932	7.33796	7.29418	6.96784	6.46561	7.36958	0	-0.327208	7.15649	0.253912	0
ENSG00000090776	1947	EFNB1	4.15419	3.47367	3.74737	3.33249	3.18263	3.43471	0	-0.514747	3.63003	0.289455	0
ENSG00000090857	55066	PDPR	6.68162	6.54265	6.16412	6.1249	5.73051	6.90289	0	-0.143728	6.41538	0.649022	0
ENSG00000090861	16	AARS	6.45923	6.33037	6.45236	6.3988	6.13365	6.70964	0	0.0178252	6.43008	0.956301	1
ENSG00000090863	2734	GLG1	7.29895	6.84736	7.02228	7.02583	6.10465	7.18473	0	-0.224735	6.96453	0.452807	0
ENSG00000090889	24137	KIF4A	4.0053	3.25015	3.78935	3.25295	1.94097	2.93981	0	-0.926292	3.3785	0.074331	1
ENSG00000090905	27327	TNRC6A	6.14015	6.12322	6.29372	5.87552	4.69195	6.45809	0	-0.343775	6.03367	0.314189	0
ENSG00000090924	64857	PLEKHG2	5.05172	5.17881	4.91081	4.7885	3.06711	5.27518	0	-0.415268	4.87574	0.310758	0
ENSG00000090932	10683	DLL3	3.18198	3.47367	3.30182	2.9339	3.94181	2.65019	0	-0.0418068	3.35163	0.97282	0
ENSG00000090971	57106	NAT14	6.40081	6.95789	6.46537	6.38953	6.80004	6.78003	0	0.0379004	6.65407	0.902265	0
ENSG00000090975	57605	PITPNM2	2.3881	3.1884	2.90358	3.54778	1.80335	3.43471	0	0.273298	3.06254	0.675694	0
ENSG00000090989	55763	EXOC1	5.06683	4.71462	5.08943	4.60846	4.03699	4.20858	0	-0.665987	4.69151	0.0722807	0
ENSG00000091009	54439	RBM27	5.5263	4.42447	5.48385	5.55737	5.03712	4.76612	0	-0.0664832	5.20808	0.854915	0
ENSG00000091039	114882	OSBPL8	5.77654	5.25608	6.2189	6.41716	6.14794	6.12466	0	0.436031	6.04462	0.158693	0
ENSG00000091073	113878	DTX2	5.59043	6.44041	5.07253	5.82828	5.09725	6.23569	0	-0.0186752	5.8121	0.95854	0
ENSG00000091127	54517	PUS7	1.94036	-1.52979	3.4134	0.513112	1.48111	1.47953	0	-1.20332	1.96834	0.229572	0
ENSG00000091129	4897	NRCAM	1.80275	1.64924	2.97806	2.58989	1.65121	2.28745	0	-0.037916	2.354	1	1
ENSG00000091136	3912	LAMB1	8.38887	8.08008	8.14279	8.28363	7.28999	8.20194	0	-0.220246	8.10607	0.445851	1
ENSG00000091137	5172	SLC26A4	0.801571	-0.424787	-1.52979	-0.697765	0.80211	-0.524458	0	0.103429	0.410515	1	0
ENSG00000091140	1738	DLD	5.66182	5.41279	5.10613	5.97803	6.16208	5.80272	0	0.578953	5.73944	0.0609038	1
ENSG00000091157	23335	WDR7	1.80275	2.66121	3.30182	3.12474	3.34022	3.60984	0	0.688717	3.13907	0.220423	1
ENSG00000091164	9352	TXNL1	5.4819	5.08025	5.12264	5.27481	5.73051	5.38766	0	0.236485	5.37621	0.466019	0
ENSG00000091262	368	ABCC6	0.479055	-1.52979	2.97806	0.976381	1.48111	0.800661	0	-0.635954	1.57922	0.625777	0
ENSG00000091317	54918	CMTM6	9.31408	9.01502	8.95746	9.02445	9.25909	9.51908	0	0.1773	9.19653	0.515501	1
ENSG00000091409	3655	ITGA6	6.23683	5.55413	6.03923	5.75798	5.14075	5.0199	0	-0.627668	5.70065	0.0505372	1
ENSG00000091428	11069	RAPGEF4	-0.523888	-1.52979	0.950251	-1.52979	0.0634865	-1.52979	0	-1.3667	0.146176	0.6251	0
ENSG00000091436	51776	MAP3K20	6.23683	6.46014	6.50369	5.80755	5.42508	6.32001	0	-0.509393	6.17926	0.0939736	0
ENSG00000091483	2271	FH	4.89125	4.39744	4.98493	4.93587	5.03712	3.48052	0	-0.142823	4.72977	0.728674	1
ENSG00000091490	23231	SEL1L3	5.5263	6.23433	5.92148	5.88214	5.87491	5.50314	0	-0.15732	5.85362	0.611314	0
ENSG00000091513	7018	TF	8.04231	6.6667	8.70951	9.0788	7.96243	8.10289	0	0.443153	8.26964	0.329022	1
ENSG00000091527	55573	CDV3	8.74643	9.24187	9.33228	9.22015	8.85552	9.11021	0	-0.058692	9.10058	0.831195	0
ENSG00000091542	54890	ALKBH5	5.57994	5.80102	6.15612	5.83512	6.15503	5.59972	0	0.0167169	5.88158	0.969876	0
ENSG00000091583	350	APOH	3.18198	1.45315	3.78935	3.12474	2.6519	2.72822	0	-0.251091	3.04107	0.703682	1
ENSG00000091592	22861	NLRP1	3.06647	3.83775	2.23496	3.37068	2.5694	3.48052	0	0.00741522	3.24647	1	0
ENSG00000091640	9552	SPAG7	8.37224	8.94906	8.85989	8.20258	8.78072	8.24073	0	-0.315666	8.60041	0.261347	0
ENSG00000091651	23594	ORC6	2.94089	1.45315	3.1164	2.98403	3.12602	1.47953	0	0.0287641	2.7646	1	0
ENSG00000091656	79776	ZFHX4	3.00504	1.97597	2.55996	2.30443	0.47956	0.800661	0	-1.2126	2.2231	0.116749	0
ENSG00000091704	1357	CPA1	4.20969	3.12389	2.82504	4.04948	3.61159	4.15307	0	0.444342	3.79634	0.351769	0
ENSG00000091732	51530	ZC3HC1	4.72977	5.16284	4.83267	4.59239	4.74929	4.52509	0	-0.297745	4.79674	0.409673	0
ENSG00000091844	26575	RGS17	1.48052	1.97597	2.35162	2.13728	2.38873	1.28669	0	0.0398461	2.11369	1	0
ENSG00000091879	285	ANGPT2	3.00504	0.624983	2.55996	3.16876	1.80335	2.56769	0	0.267243	2.60119	0.708741	0
ENSG00000091947	84336	TMEM101	5.31478	5.86162	5.41848	5.25453	5.75871	4.92368	0	-0.199218	5.46629	0.547744	0
ENSG00000091972	4345	CD200	1.48052	0.956662	2.45955	0.210296	1.80335	1.6496	0	-0.456015	1.72127	0.665675	0
ENSG00000091986	151887	CCDC80	9.79657	9.71808	9.66238	8.54598	7.56479	8.80728	1	-1.33062	9.21045	8.15775e-06	0
ENSG00000092010	5720	PSME1	5.55872	5.89099	6.32259	5.69165	6.28351	5.69995	0	-0.0390818	5.94621	0.908162	0
ENSG00000092020	55012	PPP2R3C	6.43614	5.66029	5.89289	5.0926	5.37738	6.00436	0	-0.498201	5.81721	0.126427	0
ENSG00000092036	54930	HAUS4	2.94089	2.46686	2.90358	1.16203	3.73027	2.18048	0	-0.0643576	2.82442	0.967514	0
ENSG00000092051	84502	JPH4	-1.52979	-0.424787	0.188107	-1.52979	1.28825	-1.52979	0	0.743745	0.28872	0.69664	0
ENSG00000092068	23428	SLC7A8	7.19964	7.16842	6.87412	6.25819	5.6724	5.91542	1	-1.12089	6.63835	0.000104542	0
ENSG00000092094	55644	OSGEP	4.12561	2.98553	3.56608	3.07935	3.65224	2.56769	0	-0.485464	3.46346	0.350061	0
ENSG00000092096	51310	SLC22A17	4.28914	4.36989	3.74737	4.49202	4.90878	4.83828	0	0.601674	4.51366	0.11842	0
ENSG00000092108	23256	SCFD1	5.69137	5.09715	5.35001	5.67649	5.74937	5.5142	0	0.249906	5.54239	0.434496	1
ENSG00000092140	55632	G2E3	4.31468	4.50266	4.72865	4.68622	4.59101	4.20858	0	-0.0122697	4.53935	0.984107	0
ENSG00000092148	25831	HECTD1	6.69141	6.51147	6.71445	6.71306	6.50498	7.01999	0	0.119723	6.70794	0.674935	0
ENSG00000092199	3183	HNRNPC	7.88499	8.05219	8.08076	7.79031	8.21227	7.89023	0	-0.0330369	7.99406	0.905148	1
ENSG00000092201	11198	SUPT16H	7.27963	7.08616	7.51664	6.64067	6.26397	7.21554	0	-0.546146	7.06138	0.0623392	0
ENSG00000092203	9878	TOX4	6.50431	6.57919	6.70351	6.26327	6.18304	6.50318	0	-0.276042	6.47217	0.329996	0
ENSG00000092208	8487	GEMIN2	-0.523888	1.82183	-1.52979	0.513112	-0.523551	0.800661	0	-0.295181	0.797935	0.906166	0
ENSG00000092295	7051	TGM1	0.0630373	-1.52979	-1.52979	-0.697765	1.06556	-1.52979	0	1.29536	0.20523	0.505161	0
ENSG00000092330	26277	TINF2	4.38869	5.0106	4.27627	3.54778	4.78629	3.87292	0	-0.439447	4.41657	0.297523	0
ENSG00000092421	57556	SEMA6A	5.2763	5.52944	5.66386	5.68409	4.61177	5.65071	0	-0.102418	5.45863	0.762484	0
ENSG00000092439	54822	TRPM7	5.18232	5.24095	5.65253	5.66885	5.02169	4.69017	0	-0.184227	5.29633	0.589809	1
ENSG00000092445	7301	TYRO3	6.82625	7.12788	6.96391	7.29271	7.33126	7.65076	0	0.45699	7.22749	0.098587	0
ENSG00000092470	79968	WDR76	2.65127	2.46686	1.44634	1.73054	3.18263	2.65019	0	0.367072	2.55367	0.623901	0
ENSG00000092529	825	CAPN3	-0.523888	0.193545	-1.52979	-1.52979	-1.52979	0.0622777	0	-0.678798	-0.0197448	1	0
ENSG00000092531	8773	SNAP23	6.05179	6.11495	6.0305	5.95307	6.66253	5.56824	0	0.0672937	6.10762	0.836233	0
ENSG00000092621	26227	PHGDH	6.54264	6.53647	6.12368	7.04071	7.03338	6.81174	0	0.553494	6.72158	0.0503872	0
ENSG00000092758	1299	COL9A3	1.80275	3.25015	2.10803	3.84767	3.61159	2.56769	0	0.960595	3.1269	0.106345	0
ENSG00000092820	7430	EZR	9.35927	9.71603	9.41589	9.50725	9.34064	10.0412	0	0.155915	9.58642	0.575285	0
ENSG00000092841	4637	MYL6	11.4175	11.4242	11.1668	11.0996	11.9743	11.232	0	0.147945	11.4171	0.60189	0
ENSG00000092847	26523	AGO1	5.7393	5.32943	5.07253	4.99818	5.42508	5.43497	0	-0.112056	5.36616	0.741596	0
ENSG00000092853	63967	CLSPN	5.11123	4.09495	5.12264	4.16264	2.38873	4.23555	0	-1.05467	4.44081	0.0165048	0
ENSG00000092871	117584	RFFL	2.80333	1.64924	2.74197	4.11843	3.97424	3.00396	0	1.33728	3.33909	0.0136339	0
ENSG00000092929	201294	UNC13D	0.479055	-1.52979	-1.52979	1.32649	1.48111	-1.52979	0	1.96317	0.761421	0.225398	0
ENSG00000092931	79157	MFSD11	4.78562	4.67013	5.17107	5.52388	5.00609	4.80265	0	0.258648	5.04082	0.470472	0
ENSG00000092964	1808	DPYSL2	7.23685	7.1764	7.24601	7.8824	7.53249	7.50043	0	0.430343	7.45382	0.116359	0
ENSG00000092969	7042	TGFB2	6.08926	5.91977	5.24835	5.21309	4.67232	5.06571	0	-0.798927	5.46267	0.0158416	0
ENSG00000092978	55105	GPATCH2	4.56928	4.69255	5.27813	4.7885	4.43666	4.26202	0	-0.367528	4.72632	0.319281	0
ENSG00000093000	10762	NUP50	5.33987	4.77887	5.76198	5.46332	5.09725	5.45805	0	0.00199145	5.36143	1	0
ENSG00000093009	8318	CDC45	1.48052	3.25015	1.44634	1.73054	1.06556	0.478201	0	-1.23588	1.97483	0.143737	0
ENSG00000093010	1312	COMT	5.55872	5.22567	5.44499	5.68409	5.80451	3.87292	0	-0.0697139	5.39415	0.85415	0
ENSG00000093072	51816	ADA2	1.28767	1.45315	-0.428959	1.47411	2.06659	0.0622777	0	0.498834	1.42848	0.672468	1
ENSG00000093144	55862	ECHDC1	5.57994	5.97567	5.44499	5.97803	5.83132	5.53606	0	0.110984	5.74994	0.726934	0
ENSG00000093167	9209	LRRFIP2	5.47058	5.16284	4.89167	5.582	4.87483	5.42328	0	0.131134	5.27522	0.710921	0
ENSG00000093183	9117	SEC22C	4.52621	4.57682	4.15308	4.34632	4.73043	4.45797	0	0.088622	4.49859	0.822079	0
ENSG00000093217	9942	XYLB	3.12538	3.12389	2.35162	1.47411	3.06711	2.38704	0	-0.49938	2.76185	0.451632	1
ENSG00000094631	10013	HDAC6	5.77654	5.04585	5.15511	5.35319	4.38935	5.80272	0	-0.0719046	5.34186	0.849459	0
ENSG00000094755	2568	GABRP	-0.523888	-1.52979	-1.52979	2.45421	2.06659	1.28669	0	4.48022	1.43963	0.000774695	0
ENSG00000094804	990	CDC6	3.90798	3.12389	3.61358	3.58074	4.03699	4.15307	0	0.360709	3.81256	0.428565	0
ENSG00000094841	139596	UPRT	1.48052	4.0609	2.82504	3.03247	4.18287	2.72822	0	0.325528	3.35497	0.606833	0
ENSG00000094880	8697	CDC23	4.06671	2.83246	3.65957	3.21147	3.06711	2.72822	0	-0.608501	3.38857	0.232702	0
ENSG00000094914	8086	AAAS	4.45909	1.45315	3.83013	3.33249	3.61159	2.72822	0	-0.446938	3.54557	0.439193	1
ENSG00000094916	23468	CBX5	7.58788	7.53067	7.45277	7.54939	7.37138	7.72639	0	0.0314236	7.54339	0.910335	0
ENSG00000094975	51430	SUCO	8.01919	8.15664	8.25376	8.2314	7.87925	7.94641	0	-0.118713	8.08989	0.660984	0
ENSG00000095002	4436	MSH2	4.18221	3.42095	4.44332	4.26756	4.3651	4.36332	0	0.258482	4.23858	0.536947	1
ENSG00000095015	4214	MAP3K1	4.48181	4.84039	4.9297	4.83021	4.45975	4.98853	0	0.0152701	4.78758	0.986076	0
ENSG00000095059	1725	DHPS	4.03633	1.45315	3.8698	4.4746	4.63224	3.23535	0	0.754119	3.95204	0.147566	0
ENSG00000095066	29911	HOOK2	3.43581	4.55252	4.94835	3.54778	4.2898	4.20858	0	-0.397072	4.27862	0.362128	0
ENSG00000095139	372	ARCN1	6.14015	5.51694	6.06508	6.78905	6.3281	5.84711	0	0.442524	6.17785	0.155391	0
ENSG00000095203	54566	EPB41L4B	1.065	-0.424787	1.81479	1.73054	1.94097	2.38704	0	1.07099	1.80529	0.246098	0
ENSG00000095209	55151	TMEM38B	3.52603	3.25015	3.46611	4.02575	4.61177	3.28783	0	0.668017	3.82342	0.150638	0
ENSG00000095261	5711	PSMD5	4.94129	4.25411	4.21599	4.73095	5.72099	4.28802	0	0.531821	4.8203	0.175361	0
ENSG00000095303	5742	PTGS1	1.28767	-0.424787	-0.428959	3.64447	2.18215	1.80172	0	2.67666	2.20796	0.00212788	0
ENSG00000095319	23511	NUP188	4.8217	4.97447	4.77116	4.34632	4.06737	4.1245	0	-0.680134	4.57878	0.0663654	0
ENSG00000095321	1384	CRAT	5.41263	5.50432	5.45806	5.3047	5.02169	6.11016	0	0.0958546	5.51853	0.778144	0
ENSG00000095370	10044	SH2D3C	1.065	2.46686	2.65384	-1.52979	0.0634865	0.478201	0	-2.85024	1.58935	0.00992135	0
ENSG00000095380	54187	NANS	6.02109	6.02066	6.38552	6.56858	7.04105	6.29459	0	0.517146	6.43973	0.079542	1
ENSG00000095383	55357	TBC1D2	4.12561	4.69255	3.18089	4.07283	2.87439	3.52493	0	-0.557203	3.90821	0.233887	0
ENSG00000095397	25861	WHRN	-0.523888	-1.52979	0.950251	0.513112	-0.523551	0.0622777	0	0.157951	0.463983	1	0
ENSG00000095464	5146	PDE6C	0.479055	-1.52979	0.188107	-1.52979	-1.52979	-1.52979	0	-3.93895	-0.0199217	0.164112	0
ENSG00000095485	55280	CWF19L1	2.7293	1.64924	3.74737	2.65322	2.28913	3.00396	0	-0.284143	2.88542	0.680565	0
ENSG00000095539	57715	SEMA4G	3.33957	1.22616	3.18089	1.84347	1.06556	3.43471	0	-0.416632	2.73529	0.567085	0
ENSG00000095564	9044	BTAF1	3.65159	3.79696	3.04889	4.2265	3.56976	4.52509	0	0.639361	3.91904	0.158948	1
ENSG00000095574	64376	IKZF5	2.18153	1.45315	1.81479	1.9482	1.94097	0.478201	0	-0.268021	1.87753	0.786251	0
ENSG00000095637	10580	SORBS1	2.94089	2.56731	3.74737	3.37068	2.28913	3.65049	0	0.0452453	3.24651	0.943989	1
ENSG00000095713	55118	CRTAC1	-0.523888	-1.52979	-0.428959	-0.17344	0.0634865	-1.52979	0	0.645753	0.049253	0.777769	0
ENSG00000095739	25805	BAMBI	6.11129	5.73777	5.92148	6.48836	6.41335	6.11016	0	0.416533	6.16193	0.158478	0
ENSG00000095752	3589	IL11	2.7293	2.56731	3.04889	2.45421	3.00569	2.72822	0	-0.055702	2.83902	0.964474	0
ENSG00000095777	53904	MYO3A	1.94036	1.64924	1.81479	-1.52979	2.48189	2.06493	0	-0.0812226	1.8972	1	0
ENSG00000095787	51322	WAC	7.27963	7.18827	7.50094	8.04915	6.96645	8.0658	0	0.449092	7.57327	0.130712	1
ENSG00000095794	1390	CREM	3.80363	3.1884	4.21599	4.50924	4.18287	3.97247	0	0.454525	4.06918	0.296844	0
ENSG00000095906	10101	NUBP2	6.03652	6.39329	6.47826	5.9842	6.3468	6.44082	0	-0.0455181	6.29855	0.882422	0
ENSG00000095951	3096	HIVEP1	3.83926	4.45101	3.61358	3.7055	2.48189	3.56801	0	-0.675398	3.75114	0.155965	0
ENSG00000095970	54209	TREM2	-1.52979	-0.424787	0.188107	-1.52979	0.0634865	1.47953	0	1.30653	0.481886	0.40654	0
ENSG00000096060	2289	FKBP5	3.28893	2.83246	2.45955	4.09581	3.38914	4.1245	0	1.03438	3.54551	0.0363428	1
ENSG00000096063	6732	SRPK1	6.25673	5.80102	6.0736	5.99034	5.82244	6.00436	0	-0.115461	6.00761	0.707114	0
ENSG00000096070	27154	BRPF3	3.52603	3.1884	2.97806	3.90083	3.48228	3.33847	0	0.357231	3.48466	0.485249	0
ENSG00000096080	55168	MRPS18A	5.89131	6.28684	5.60632	5.39084	5.63232	6.07326	0	-0.231506	5.85323	0.46031	0
ENSG00000096088	5225	PGC	-1.52979	-1.52979	-1.52979	1.84347	2.18215	1.28669	1	6.21683	1.23835	0.000527125	1
ENSG00000096092	28978	TMEM14A	4.0053	3.12389	4.30549	3.61295	4.63224	3.43471	0	0.0999815	3.97589	0.844841	0
ENSG00000096093	114327	EFHC1	0.801571	2.56731	0.188107	2.45421	3.00569	2.72822	0	1.29019	2.37882	0.083864	0
ENSG00000096384	3326	HSP90AB1	11.2849	11.3371	11.3618	11.0774	11.1097	11.3044	0	-0.160926	11.2503	0.545403	1
ENSG00000096401	988	CDC5L	5.82177	5.5784	5.64112	5.47212	4.73043	5.75691	0	-0.30501	5.55085	0.351727	0
ENSG00000096433	3710	ITPR3	3.12538	3.12389	2.10803	3.12474	1.65121	3.12429	0	-0.0794215	2.89314	0.933435	0
ENSG00000096654	7738	ZNF184	0.801571	2.2422	-1.52979	0.976381	1.48111	1.06405	0	0.00785458	1.38427	1	0
ENSG00000096696	1832	DSP	9.32276	9.39151	9.21591	9.31867	7.91101	9.69274	0	-0.15971	9.23503	0.628201	0
ENSG00000096717	23411	SIRT1	2.80333	3.62117	3.24262	3.87449	3.87469	2.93981	0	0.382429	3.50306	0.458311	0
ENSG00000096746	3189	HNRNPH3	6.16844	5.50432	5.81375	6.10804	5.3652	5.38766	0	-0.189513	5.77229	0.55671	0
ENSG00000096872	80173	IFT74	3.80363	2.98553	2.55996	1.73054	1.48111	2.72822	0	-1.19721	2.81862	0.0566847	0
ENSG00000096968	3717	JAK2	3.87403	4.50266	4.0873	4.26756	3.43646	3.7285	0	-0.323042	4.05464	0.454149	0
ENSG00000097007	25	ABL1	5.71073	5.72695	5.57065	5.01033	4.2898	5.12461	0	-0.823316	5.32967	0.0134763	0
ENSG00000097021	11332	ACOT7	4.72977	4.57682	4.33413	3.82033	5.18298	3.69002	0	-0.163857	4.50024	0.709478	0
ENSG00000097033	51100	SH3GLB1	7.01334	7.23483	6.93148	7.23177	7.09734	6.8817	0	0.0124891	7.07537	0.968663	0
ENSG00000097046	8317	CDC7	0.801571	-0.424787	1.44634	2.04583	0.80211	2.06493	0	1.09273	1.55785	0.283659	1
ENSG00000097096	84144	SYDE2	2.56876	1.22616	2.74197	3.82033	3.00569	3.90687	0	1.36496	3.19143	0.0160987	0
ENSG00000099139	5125	PCSK5	5.7948	5.55413	5.17107	6.02068	5.00609	5.75691	0	0.128072	5.60524	0.708354	0
ENSG00000099194	6319	SCD	9.10037	8.71046	8.85989	9.85705	9.5447	8.8384	0	0.574231	9.21557	0.0460107	1
ENSG00000099203	11018	TMED1	5.00543	5.25608	4.75006	5.19192	5.38945	5.0199	0	0.191402	5.13145	0.579185	0
ENSG00000099204	3983	ABLIM1	6.78574	6.64962	6.52248	6.29837	6.35298	6.75695	0	-0.174085	6.57797	0.548816	0
ENSG00000099219	79956	ERMP1	5.47058	5.35775	5.49657	5.60621	5.87491	5.39963	0	0.198069	5.55598	0.536856	1
ENSG00000099246	22931	RAB18	6.91659	6.98991	6.55326	7.05836	7.56745	6.7846	0	0.342076	7.01729	0.236353	0
ENSG00000099250	8829	NRP1	5.12573	4.19253	5.13897	5.25453	4.2638	4.92368	0	-0.00899919	4.89489	1	1
ENSG00000099256	56952	PRTFDC1	3.12538	3.83775	3.946	3.61295	3.73027	2.18048	0	-0.357062	3.55258	0.485488	0
ENSG00000099260	54873	PALMD	5.26325	5.37171	5.10613	5.97803	5.26391	6.30736	0	0.665622	5.63104	0.0419477	0
ENSG00000099282	23555	TSPAN15	4.09646	4.62423	4.70691	4.74555	4.43666	4.03522	0	-0.0597023	4.4904	0.888078	0
ENSG00000099284	55506	H2AFY2	3.76709	2.74938	3.30182	3.67531	3.52668	3.12429	0	0.131108	3.44954	0.816678	0
ENSG00000099290	387680	WASHC2A	2.3881	1.97597	1.6423	1.32649	-1.52979	1.47953	0	-1.25386	1.72862	0.190928	0
ENSG00000099308	23031	MAST3	1.80275	3.62117	3.35869	1.32649	2.18215	3.33847	0	-0.637747	2.89537	0.346243	0
ENSG00000099326	7593	MZF1	2.3881	1.64924	3.83013	3.82033	3.00569	3.18089	0	0.493628	3.22831	0.410178	0
ENSG00000099330	79629	OCEL1	4.85689	3.1884	4.12056	4.5597	4.31534	4.0656	0	0.117287	4.29966	0.784967	0
ENSG00000099331	4650	MYO9B	4.8394	4.84039	4.15308	4.68622	2.48189	4.65063	0	-0.412523	4.47743	0.359003	1
ENSG00000099337	9424	KCNK6	5.93314	6.4204	5.7083	5.9842	5.54866	6.47517	0	0.000363482	6.05934	1	0
ENSG00000099338	57828	CATSPERG	4.61111	2.83246	2.35162	1.9482	2.5694	3.69002	0	-0.73305	3.35394	0.242581	0
ENSG00000099341	5714	PSMD8	8.84063	8.739	8.99718	8.66023	8.97651	9.03735	0	0.037522	8.88286	0.88999	0
ENSG00000099364	54620	FBXL19	3.23645	4.25411	3.46611	3.76406	2.87439	3.06538	0	-0.432814	3.5612	0.3865	0
ENSG00000099377	80270	HSD3B7	4.52621	5.04585	4.12056	3.40788	4.54857	4.03522	0	-0.558412	4.38653	0.181734	0
ENSG00000099381	9739	SETD1A	4.12561	4.45101	3.1164	3.97707	4.00596	5.16725	0	0.5004	4.29594	0.258089	0
ENSG00000099385	9274	BCL7C	4.48181	4.84039	4.9297	4.07283	4.52687	3.97247	0	-0.559719	4.53138	0.143574	0
ENSG00000099617	1943	EFNA2	4.23666	3.57366	4.21599	4.4027	3.61159	4.94017	0	0.38127	4.26939	0.361673	0
ENSG00000099622	1153	CIRBP	7.41861	7.41748	7.74976	6.89765	7.26071	7.05826	0	-0.458738	7.32924	0.0970897	0
ENSG00000099624	513	ATP5F1D	5.80385	5.62576	5.26332	6.19574	6.15503	5.42328	0	0.386698	5.7969	0.22507	1
ENSG00000099625	255057	CBARP	3.23645	3.87742	3.46611	2.98403	2.06659	3.23535	0	-0.72805	3.28439	0.184339	0
ENSG00000099715	83259	PCDH11Y	-0.523888	-1.52979	-1.52979	0.763262	1.06556	-1.52979	0	2.6971	0.38762	0.146069	0
ENSG00000099725	5616	PRKY	1.28767	-1.52979	1.96885	0.763262	1.06556	1.6496	0	0.0447167	1.38343	1	0
ENSG00000099783	4670	HNRNPM	8.19278	7.62691	7.83489	7.80084	7.31236	8.09923	0	-0.13159	7.8422	0.645306	0
ENSG00000099785	51257	2018-03-02	4.09646	4.31316	4.15308	4.30748	4.50484	4.0656	0	0.115873	4.27467	0.783147	0
ENSG00000099795	4713	NDUFB7	6.33992	6.66103	6.30099	7.01983	7.80683	6.51424	0	0.77168	6.88363	0.0126902	0
ENSG00000099797	9524	TECR	1.94036	0.956662	-1.52979	1.9482	-1.52979	-0.524458	0	-0.35687	1.1706	0.796334	0
ENSG00000099800	26517	TIMM13	9.29336	9.6199	9.53401	9.32111	9.62986	9.75056	0	0.0892969	9.53492	0.741851	0
ENSG00000099804	997	CDC34	7.17893	7.55227	7.29053	7.2752	7.79098	7.95048	0	0.350676	7.53776	0.212296	0
ENSG00000099810	4507	MTAP	3.97358	4.52781	-0.428959	3.54778	4.2638	4.26202	0	0.346172	3.93371	0.62964	0
ENSG00000099814	283638	CEP170B	6.25012	7.21948	6.55934	6.27339	4.73043	6.69027	0	-0.625775	6.46027	0.104212	0
ENSG00000099817	5434	POLR2E	10.006	10.1066	10.1947	9.78022	9.66381	10.2049	0	-0.202334	10.0074	0.45677	0
ENSG00000099821	5442	POLRMT	4.26314	3.05637	3.9084	2.7139	3.34022	3.18089	0	-0.754619	3.54681	0.12882	1
ENSG00000099840	113177	IZUMO4	3.00504	0.956662	1.44634	1.73054	1.80335	1.6496	0	-0.395804	2.0491	0.664446	0
ENSG00000099849	8045	RASSF7	5.2763	5.78024	4.96675	5.94043	5.57004	6.21552	0	0.55595	5.69368	0.0841816	0
ENSG00000099860	4616	GADD45B	4.97371	5.4916	4.70691	5.45445	5.02169	4.38757	0	-0.0714768	5.07338	0.853304	0
ENSG00000099864	5064	PALM	6.49876	6.5488	6.26426	6.59301	5.9983	6.74292	0	0.0368648	6.46667	0.905943	0
ENSG00000099869	51214	IGF2-AS	3.72961	4.28393	4.46938	4.26756	4.38935	3.97247	0	0.0305985	4.23301	0.963216	1
ENSG00000099875	2872	MKNK2	6.79937	6.48603	6.55326	7.63817	7.07509	7.28496	0	0.734552	7.03638	0.00930973	0
ENSG00000099889	421	ARVCF	2.7293	1.64924	0.188107	1.84347	1.80335	1.6496	0	-0.114292	1.96136	0.949175	0
ENSG00000099899	27037	TRMT2A	4.09646	4.79967	4.33413	4.20552	4.54857	4.31356	0	-0.077893	4.42361	0.866505	0
ENSG00000099901	5902	RANBP1	4.80377	3.71174	4.41679	4.80254	5.09725	4.45797	0	0.43268	4.63316	0.263251	0
ENSG00000099904	29801	ZDHHC8	2.7293	3.71174	2.97806	2.98403	2.94153	-0.524458	0	-0.781712	2.93147	0.24451	0
ENSG00000099910	84861	KLHL22	5.43609	5.38553	4.21599	5.05791	5.27697	5.53606	0	0.190536	5.22442	0.592156	1
ENSG00000099917	51586	MED15	4.71065	4.73635	4.01838	4.4391	3.12602	5.06571	0	-0.113694	4.49234	0.798953	0
ENSG00000099937	3053	SERPIND1	5.42441	3.12389	5.2928	5.29481	4.95826	5.5142	0	0.353448	5.12457	0.396647	1
ENSG00000099940	9342	SNAP29	5.12573	5.50432	5.59453	5.54072	5.52696	5.87311	0	0.236085	5.55443	0.458398	0
ENSG00000099942	1399	CRKL	4.72977	4.19253	4.70691	5.21309	5.19679	4.80265	0	0.524937	4.86664	0.142943	0
ENSG00000099949	8216	LZTR1	4.15419	2.91102	3.70414	3.44415	3.83991	4.26202	0	0.205565	3.82237	0.663351	0
ENSG00000099953	4320	MMP11	3.52603	3.57366	3.46611	3.07935	1.94097	3.12429	0	-0.733548	3.25739	0.164774	0
ENSG00000099954	27443	CECR2	2.7293	3.30936	2.97806	3.16876	3.28958	3.23535	0	0.216218	3.18834	0.701763	1
ENSG00000099956	6598	SMARCB1	5.90819	5.70507	5.93089	5.60621	5.68225	5.82952	0	-0.144423	5.79067	0.637066	0
ENSG00000099957	9127	P2RX6	2.28851	1.45315	0.618933	0.763262	2.5694	2.80225	0	0.70648	2.10481	0.380352	0
ENSG00000099958	91319	DERL3	0.479055	-1.52979	-0.428959	0.513112	1.80335	-1.52979	0	1.43392	0.732688	0.35179	0
ENSG00000099960	6545	SLC7A4	4.89125	5.31505	5.83394	7.97517	7.4015	7.54423	1	2.27448	6.94091	2.35463e-13	0
ENSG00000099968	23786	BCL2L13	4.52621	4.93742	5.05543	5.04616	5.28991	4.65063	0	0.165911	4.95662	0.646897	0
ENSG00000099977	1652	DDT	8.83403	8.9595	9.13072	8.44221	9.08814	8.41158	0	-0.297757	8.83979	0.285639	1
ENSG00000099991	23523	CABIN1	5.60085	5.66029	5.36397	4.59239	4.65242	5.55759	0	-0.549837	5.31201	0.109112	0
ENSG00000099992	83874	TBC1D10A	4.15419	4.87999	4.72865	4.50924	4.50484	5.12461	0	0.125559	4.70106	0.747967	0
ENSG00000099994	56241	SUSD2	3.97358	3.91603	4.18488	3.7055	2.72994	4.41142	0	-0.264201	3.93676	0.576659	1
ENSG00000099995	10291	SF3A1	6.30212	6.90608	6.67581	6.1797	5.63232	5.89018	0	-0.731013	6.33444	0.0134336	1
ENSG00000099998	2687	GGT5	3.69113	3.42095	4.49497	4.1407	3.83991	4.907	0	0.431096	4.19983	0.325213	1
ENSG00000099999	200312	RNF215	0.801571	1.22616	0.188107	-0.697765	-1.52979	0.0622777	0	-1.98277	0.602433	0.2179	0
ENSG00000100003	23541	SEC14L2	2.28851	2.3589	1.44634	2.58989	2.18215	2.65019	0	0.428125	2.40816	0.585071	1
ENSG00000100014	23384	SPECC1L	4.80377	5.06315	5.00288	5.4001	3.90864	5.31365	0	0.059501	5.00531	0.885526	0
ENSG00000100023	23759	PPIL2	4.06671	3.66717	3.04889	2.9339	2.87439	2.87267	0	-0.786636	3.3681	0.13211	0
ENSG00000100024	51733	UPB1	1.80275	1.97597	2.97806	1.84347	3.38914	2.28745	0	0.320687	2.59046	0.670028	1
ENSG00000100027	29799	YPEL1	0.0630373	1.64924	-1.52979	-1.52979	0.80211	-1.52979	0	-1.28105	0.550949	0.487401	0
ENSG00000100028	6634	SNRPD3	6.48195	5.73777	6.32972	6.21686	6.5379	5.67061	0	-0.0332646	6.20808	0.922781	0
ENSG00000100029	23481	PES1	5.65184	5.78024	5.55857	5.76517	4.85755	5.8645	0	-0.104179	5.62508	0.756481	0
ENSG00000100030	5594	MAPK1	5.96574	5.694	6.0305	6.24283	6.45989	5.492	0	0.218272	6.02483	0.482278	0
ENSG00000100031	2678	GGT1	4.28914	4.50266	4.79196	3.47953	3.73027	4.56816	0	-0.551837	4.31816	0.179693	1
ENSG00000100033	5625	PRODH	3.00504	-1.52979	1.21951	2.7139	2.38873	1.28669	0	0.433318	2.19931	0.642416	0
ENSG00000100034	9647	PPM1F	5.08178	5.09715	4.9297	5.15957	4.03699	4.31356	0	-0.449409	4.8476	0.226935	0
ENSG00000100036	339665	SLC35E4	0.801571	1.64924	1.6423	0.976381	1.06556	1.6496	0	-0.173332	1.51289	0.933997	0
ENSG00000100055	27128	CYTH4	0.0630373	-1.52979	-1.52979	-1.52979	-0.523551	2.18048	0	2.41974	0.645423	0.162786	1
ENSG00000100056	8220	ESS2	3.83926	3.47367	3.98264	3.7055	2.48189	3.00396	0	-0.635492	3.54289	0.193216	0
ENSG00000100058	1416	CRYBB2P1	4.52621	5.16284	5.07253	4.97358	4.45975	4.56816	0	-0.259145	4.83827	0.470002	0
ENSG00000100060	4242	MFNG	1.48052	-1.52979	2.23496	-0.17344	-0.523551	0.0622777	0	-2.0139	1.0358	0.125495	0
ENSG00000100065	29775	CARD10	4.12561	3.95363	3.35869	4.02575	4.03699	4.23555	0	0.255852	4.01449	0.553689	1
ENSG00000100075	6576	SLC25A1	6.73934	6.63812	6.41933	6.88121	7.16913	7.07329	0	0.4413	6.84708	0.112444	0
ENSG00000100077	157	GRK3	4.69129	4.57682	4.52012	5.42753	5.03712	5.48077	0	0.737783	5.02734	0.0312304	0
ENSG00000100079	3957	LGALS2	5.30207	4.47706	5.86372	5.04616	5.51599	4.72864	0	-0.190107	5.24298	0.604681	0
ENSG00000100083	26088	GGA1	5.75804	5.30054	5.33592	5.72888	5.3652	5.74757	0	0.144258	5.5657	0.654905	0
ENSG00000100084	7290	HIRA	2.65127	1.22616	1.44634	2.45421	1.80335	3.00396	0	0.610545	2.35544	0.418648	0
ENSG00000100092	23616	SH3BP1	2.94089	3.87742	2.97806	3.67531	3.28958	3.76599	0	0.269242	3.51434	0.608288	0
ENSG00000100097	3956	LGALS1	7.66188	8.10118	7.6422	7.5884	8.3607	7.44373	0	0.0384366	7.83929	0.896288	0
ENSG00000100099	89781	HPS4	3.69113	4.39744	4.18488	4.93587	4.03699	4.28802	0	0.365717	4.33572	0.377231	0
ENSG00000100100	113791	PIK3IP1	1.80275	-1.52979	1.81479	2.52364	3.00569	2.06493	0	1.39259	2.21157	0.0827446	0
ENSG00000100104	402055	SRRD	5.19613	3.75498	4.15308	4.74555	4.48247	3.87292	0	-0.0929154	4.48333	0.835792	0
ENSG00000100105	23598	PATZ1	5.25007	5.68285	5.02061	4.5597	4.89191	5.27518	0	-0.412368	5.16729	0.234138	0
ENSG00000100106	11078	TRIOBP	5.60085	5.72695	5.21793	5.44554	5.25073	5.26212	0	-0.209323	5.44177	0.519374	0
ENSG00000100109	24144	TFIP11	5.02102	6.21897	5.99507	5.48958	4.34043	5.5893	0	-0.591037	5.57367	0.0980209	0
ENSG00000100116	23464	GCAT	5.1543	4.77887	5.10613	5.47212	5.21047	5.26212	0	0.299955	5.194	0.368677	0
ENSG00000100121	91227	GGTLC2	1.48052	-0.424787	-1.52979	1.32649	0.47956	1.06405	0	0.750762	1.03049	0.591021	0
ENSG00000100124	129138	ANKRD54	3.06647	3.47367	0.950251	3.76406	3.94181	3.52493	0	0.945345	3.42301	0.0883894	0
ENSG00000100129	51386	EIF3L	7.44486	7.49604	7.51976	7.9199	7.82916	7.81623	0	0.369382	7.68596	0.169858	0
ENSG00000100138	4809	SNU13	7.92492	7.86753	8.02476	7.53265	8.24918	7.93617	0	-0.00586859	7.93981	0.986003	0
ENSG00000100139	85377	MICALL1	5.64178	5.11386	5.07253	6.02667	4.97438	5.96461	0	0.431511	5.54348	0.202026	0
ENSG00000100142	5435	POLR2F	6.80839	6.92986	6.75208	6.78552	7.70906	6.52521	0	0.268207	6.97638	0.376163	0
ENSG00000100147	79879	CCDC134	2.28851	0.624983	-1.52979	0.976381	0.47956	2.06493	0	0.152805	1.46264	0.939528	0
ENSG00000100150	9681	DEPDC5	1.48052	-1.52979	1.81479	1.60801	-1.52979	0.800661	0	-0.421248	1.22635	0.796688	0
ENSG00000100151	9463	PICK1	2.94089	1.45315	3.65957	2.65322	3.38914	3.69002	0	0.370161	3.18949	0.527561	0
ENSG00000100154	23331	TTC28	3.52603	3.79696	2.65384	4.28766	1.80335	4.23555	0	0.415735	3.66476	0.459657	0
ENSG00000100162	79019	CENPM	2.94089	2.66121	3.70414	1.60801	2.18215	1.93932	0	-1.32021	2.7374	0.03526	0
ENSG00000100196	11015	KDELR3	6.43614	5.86162	6.39234	6.69436	7.2241	6.32001	0	0.542431	6.55472	0.0716509	0
ENSG00000100201	10521	DDX17	7.9455	8.08856	7.92708	8.35917	8.53522	7.96667	0	0.31768	8.15808	0.245923	0
ENSG00000100206	11144	DMC1	1.80275	2.3589	1.6423	-0.697765	-1.52979	0.0622777	0	-3.31204	1.35325	0.00799998	0
ENSG00000100207	6942	TCF20	3.90798	4.12822	4.15308	4.30748	2.6519	3.65049	0	-0.375811	3.92409	0.41273	0
ENSG00000100209	150274	HSCB	4.09646	4.19253	4.33413	3.92669	4.90878	3.48052	0	0.0196853	4.24683	0.982571	0
ENSG00000100211	25776	CBY1	5.94953	6.02949	5.81375	5.7435	6.41925	5.68046	0	0.0533733	5.96892	0.865702	0
ENSG00000100216	56993	TOMM22	6.89981	7.41748	7.17654	6.90743	7.81804	6.67064	0	0.0407928	7.20376	0.8955	1
ENSG00000100219	7494	XBP1	7.40083	7.13608	7.29782	7.87578	8.24087	7.14617	0	0.540833	7.58053	0.0641572	0
ENSG00000100220	51493	RTCB	7.66685	7.99021	7.50409	7.63621	7.85768	7.65826	0	-0.013972	7.7301	0.961582	0
ENSG00000100221	9929	JOSD1	5.25007	5.38553	5.18686	5.59818	5.70175	5.22222	0	0.247691	5.41691	0.44236	0
ENSG00000100225	25793	FBXO7	6.96578	6.98083	6.77837	6.91391	7.48264	6.64069	0	0.144621	6.98944	0.617046	0
ENSG00000100226	9567	GTPBP1	3.61094	3.66717	3.51696	3.54778	3.43646	3.76599	0	-0.0106794	3.63525	1	0
ENSG00000100227	84271	POLDIP3	6.72988	7.53067	7.12829	6.71677	6.89202	7.3042	0	-0.174504	7.08519	0.55012	0
ENSG00000100234	7078	TIMP3	8.70839	8.80092	8.82374	8.77768	8.48406	8.95049	0	-0.0284189	8.7655	0.917029	0
ENSG00000100239	9701	PPP6R2	3.33957	3.79696	2.35162	3.51406	3.97424	3.28783	0	0.349648	3.50702	0.485844	0
ENSG00000100241	6305	SBF1	6.38281	6.74921	6.92679	5.9842	5.40142	6.82067	0	-0.518519	6.47288	0.105713	0
ENSG00000100242	25777	SUN2	6.41268	6.49243	5.82388	6.16891	5.16904	5.64065	0	-0.554413	6.02876	0.0788784	1
ENSG00000100243	1727	CYB5R3	8.09669	8.03036	8.13873	7.89064	7.64503	7.8667	0	-0.284487	7.95602	0.289817	1
ENSG00000100246	10126	DNAL4	4.61111	4.67013	5.15511	4.59239	4.87483	3.33847	0	-0.429959	4.65347	0.279136	0
ENSG00000100258	91289	LMF2	7.03655	6.97627	6.99564	6.76057	6.57008	7.39372	0	-0.0512198	6.98184	0.862617	0
ENSG00000100263	25807	RHBDD3	3.23645	3.95363	3.30182	3.79247	4.50484	3.76599	0	0.539998	3.85924	0.240544	0
ENSG00000100266	11252	PACSIN2	6.57998	6.85235	6.85942	6.64458	6.28996	6.49762	0	-0.284513	6.63889	0.312105	0
ENSG00000100271	25809	TTLL1	2.7293	0.193545	3.1164	1.47411	0.80211	0.800661	0	-1.52472	2.03349	0.0850366	0
ENSG00000100280	162	AP1B1	7.7511	7.94891	7.79424	7.35117	6.74941	7.69516	0	-0.518335	7.60041	0.0698264	0
ENSG00000100281	10042	HMGXB4	5.33987	5.27105	5.37779	4.65562	4.54857	5.5142	0	-0.361872	5.17526	0.306897	0
ENSG00000100284	10043	TOM1	6.33369	5.70507	6.51624	5.9842	5.90886	5.98859	0	-0.265137	6.10584	0.382904	0
ENSG00000100285	4744	NEFH	0.0630373	-0.424787	1.96885	0.513112	-1.52979	0.800661	0	-0.862229	0.895227	0.579548	0
ENSG00000100288	1120	CHKB	2.80333	3.30936	1.96885	3.33249	2.6519	2.06493	0	-0.00790649	2.86295	1	0
ENSG00000100290	638	BIK	1.94036	2.56731	0.950251	1.60801	-1.52979	1.47953	0	-1.01334	1.72563	0.328752	0
ENSG00000100292	3162	HMOX1	7.03655	6.74385	7.02667	5.77943	5.63232	6.57357	0	-0.889453	6.5704	0.00317408	0
ENSG00000100294	27349	MCAT	3.12538	3.87742	2.90358	3.16876	2.72994	3.7285	0	-0.100086	3.36316	0.89197	0
ENSG00000100296	8563	THOC5	5.72032	5.96651	5.53409	5.53232	5.19679	5.73817	0	-0.24628	5.64328	0.436135	0
ENSG00000100297	4174	MCM5	5.05172	4.50266	4.38976	3.90083	4.43666	4.20858	0	-0.492823	4.4786	0.205589	0
ENSG00000100299	410	ARSA	4.54791	4.97447	4.63967	5.08113	4.23732	5.50314	0	0.302831	4.90711	0.416998	1
ENSG00000100300	706	TSPO	6.10398	6.43377	6.34387	6.55621	7.33126	6.36345	0	0.514582	6.58522	0.0873206	0
ENSG00000100304	23170	TTLL12	5.86563	6.8323	5.02061	5.49823	5.75871	6.05066	0	-0.307977	5.95455	0.38708	0
ENSG00000100307	23492	CBX7	3.28893	2.56731	3.65957	2.22327	4.71132	3.76599	0	0.657227	3.63792	0.22489	0
ENSG00000100311	5155	PDGFB	1.065	-1.52979	0.618933	-0.17344	0.47956	-1.52979	0	-0.848179	0.531035	0.755813	0
ENSG00000100316	6122	RPL3	4.74863	4.42447	3.24262	4.99818	4.34043	4.60999	0	0.411541	4.51327	0.315359	0
ENSG00000100319	55954	ZMAT5	3.83926	4.60072	4.24644	4.26756	4.48247	4.0656	0	0.0229532	4.29652	0.982196	0
ENSG00000100320	23543	RBFOX2	7.63679	7.62399	7.78649	7.45257	7.34372	7.48365	0	-0.25672	7.56427	0.342349	0
ENSG00000100321	9145	SYNGR1	5.11123	5.41279	5.57065	5.27481	6.18304	5.88167	0	0.451079	5.6295	0.164504	0
ENSG00000100324	10454	TAB1	4.09646	5.25608	3.18089	4.2265	4.23732	4.45797	0	-0.11312	4.39065	0.802934	0
ENSG00000100325	84164	ASCC2	5.43609	4.67013	4.83267	4.80254	4.50484	4.1245	0	-0.519424	4.80222	0.163615	0
ENSG00000100330	8897	MTMR3	3.97358	3.42095	4.15308	4.36536	3.12602	4.15307	0	0.0990194	3.96466	0.859242	0
ENSG00000100335	54471	MIEF1	7.30215	7.26506	7.43305	6.87458	7.24419	7.41157	0	-0.142615	7.26916	0.609819	0
ENSG00000100342	8542	APOL1	1.28767	2.91102	2.65384	1.32649	1.94097	-0.524458	0	-1.31444	2.05265	0.129532	0
ENSG00000100344	80339	PNPLA3	5.00543	3.91603	4.63967	5.34362	4.73043	5.76619	0	0.757043	5.03162	0.0414635	0
ENSG00000100345	4627	MYH9	8.1384	8.10536	7.77086	7.67678	6.50498	7.93617	0	-0.521766	7.77902	0.0907627	1
ENSG00000100347	25813	SAMM50	6.35231	6.64388	6.11545	6.24797	6.64249	6.11743	0	-0.0336762	6.37611	0.910917	0
ENSG00000100348	25828	TXN2	7.85266	7.51503	7.29418	7.34159	7.86635	7.78918	0	0.110148	7.63157	0.694412	1
ENSG00000100350	80020	FOXRED2	3.94116	3.05637	3.18089	0.976381	1.48111	3.94005	0	-0.748168	3.18402	0.254992	1
ENSG00000100353	8664	EIF3D	7.71079	8.33107	8.2631	7.52208	7.78185	7.95048	0	-0.36558	7.95775	0.190151	1
ENSG00000100354	23112	TNRC6B	6.91659	6.49881	6.53487	6.65622	5.6525	7.07702	0	-0.0875535	6.62522	0.78511	0
ENSG00000100359	27352	SGSM3	6.12579	5.61407	5.45806	6.0445	5.52696	6.13185	0	0.162928	5.85521	0.602278	0
ENSG00000100360	11020	IFT27	4.0053	4.87999	4.94835	3.82033	4.38935	3.43471	0	-0.745063	4.36714	0.0706179	0
ENSG00000100364	23313	KIAA0930	7.31486	7.5213	7.6422	7.2056	7.16913	7.48083	0	-0.207367	7.40193	0.450859	0
ENSG00000100372	10478	SLC25A17	4.31468	4.3418	3.78935	3.7055	4.71132	4.36332	0	0.143059	4.27034	0.739815	1
ENSG00000100373	7380	UPK3A	2.87375	2.98553	2.74197	2.38126	1.80335	2.56769	0	-0.613905	2.68077	0.333843	0
ENSG00000100376	55007	FAM118A	3.52603	2.66121	1.81479	3.61295	3.52668	3.52493	0	0.739072	3.3015	0.166729	0
ENSG00000100379	79734	KCTD17	4.72977	5.68285	5.44499	4.26756	3.73027	5.26212	0	-0.785156	5.01368	0.0446412	0
ENSG00000100380	6767	ST13	7.28932	6.78093	7.1242	7.45035	7.37746	7.29782	0	0.296853	7.2396	0.283795	1
ENSG00000100387	9978	RBX1	6.86997	6.8017	6.60706	6.50133	7.63999	5.72871	0	0.0728689	6.80542	0.838166	0
ENSG00000100393	2033	EP300	5.57994	5.16284	5.90248	6.20634	4.85755	6.44082	0	0.406356	5.80559	0.245553	0
ENSG00000100395	83746	L3MBTL2	4.80377	4.19253	4.05325	2.7139	4.12627	4.52509	0	-0.437523	4.21708	0.336817	0
ENSG00000100399	150356	CHADL	0.0630373	-1.52979	-1.52979	-0.17344	-1.52979	-1.52979	0	-0.254509	-0.124379	1	0
ENSG00000100401	5905	RANGAP1	7.58526	7.93253	7.261	7.54731	6.5379	8.02966	0	-0.123669	7.56102	0.698124	0
ENSG00000100403	23264	ZC3H7B	4.67166	5.02833	4.36221	4.85736	3.87469	4.31356	0	-0.305672	4.58848	0.429867	0
ENSG00000100410	84844	PHF5A	4.23666	4.36989	4.66243	4.54308	5.19679	4.09535	0	0.252376	4.58521	0.523811	0
ENSG00000100412	50	ACO2	7.00944	7.0946	7.13645	7.17085	6.97848	7.01221	0	-0.0242677	7.07253	0.931764	0
ENSG00000100413	171568	POLR3H	5.18232	4.95607	4.72865	4.7885	5.00609	4.20858	0	-0.265461	4.85943	0.465914	0
ENSG00000100416	55687	TRMU	3.80363	4.57682	5.03812	5.03431	5.0675	5.09546	0	0.516969	4.85264	0.163605	0
ENSG00000100417	5372	PMM1	6.8871	6.39329	6.33682	6.97715	7.06006	7.3357	0	0.57157	6.87976	0.0446663	1
ENSG00000100418	27351	DESI1	5.26325	4.82017	4.72865	4.92308	4.99032	5.33875	0	0.136668	5.04379	0.692966	0
ENSG00000100422	64781	CERK	4.78562	5.0106	5.21793	5.06957	4.56994	5.03533	0	-0.104575	4.97884	0.764641	0
ENSG00000100425	23774	BRD1	3.06647	3.30936	3.1164	2.9339	2.38873	3.06538	0	-0.353911	3.06391	0.543796	0
ENSG00000100426	9889	ZBED4	5.03646	5.04585	4.9297	4.98593	4.85755	5.13896	0	-0.00657942	5.01736	1	0
ENSG00000100427	23209	MLC1	3.23645	3.47367	3.30182	3.87449	4.15485	4.48069	0	0.868027	3.86581	0.0506405	0
ENSG00000100429	83933	HDAC10	2.18153	0.193545	-1.52979	1.73054	3.00569	3.43471	0	2.01169	2.34724	0.0144041	0
ENSG00000100433	54207	KCNK10	-1.52979	1.82183	1.21951	-1.52979	-1.52979	-1.52979	0	-5.33995	0.564967	0.016442	0
ENSG00000100439	63874	ABHD4	4.54791	4.47706	4.21599	4.85736	4.82236	4.26202	0	0.25572	4.5752	0.50669	0
ENSG00000100441	23351	KHNYN	5.22335	5.64887	5.60632	5.35319	5.08245	5.30094	0	-0.254472	5.39431	0.429228	0
ENSG00000100442	2287	FKBP3	6.47063	6.30149	6.66457	6.29341	6.41925	6.5841	0	-0.0502291	6.46748	0.866104	0
ENSG00000100445	56948	SDR39U1	4.06671	5.17881	4.91081	4.7885	4.89191	4.70953	0	0.0109738	4.81147	1	0
ENSG00000100461	55147	RBM23	5.05172	4.39744	4.59303	5.0926	5.09725	5.35113	0	0.479259	4.98409	0.170205	0
ENSG00000100462	10419	PRMT5	5.42441	5.43954	5.54638	4.96112	5.4938	5.0043	0	-0.301191	5.34115	0.359998	0
ENSG00000100473	1690	COCH	0.801571	2.2422	-0.428959	2.52364	0.80211	1.93932	0	0.742142	1.80575	0.46115	0
ENSG00000100478	11154	AP4S1	2.06598	2.66121	1.21951	0.976381	3.43646	2.72822	0	0.620467	2.50839	0.417388	0
ENSG00000100479	5427	POLE2	1.65061	1.64924	-1.52979	-0.17344	0.47956	2.06493	0	-0.0641255	1.32589	1	0
ENSG00000100483	79609	VCPKMT	1.94036	1.97597	2.90358	2.38126	3.94181	3.60984	0	1.14749	3.06194	0.0554926	0
ENSG00000100485	6655	SOS2	4.06671	3.42095	3.51696	4.30748	4.00596	3.90687	0	0.393545	3.94211	0.377826	0
ENSG00000100490	8814	CDKL1	0.0630373	0.624983	-1.52979	1.32649	1.06556	1.47953	0	1.67749	1.0748	0.166052	0
ENSG00000100503	51199	NIN	4.15419	4.36989	4.05325	3.58074	1.80335	4.36332	0	-0.62467	3.95292	0.200503	0
ENSG00000100504	5836	PYGL	6.67178	6.4204	6.95932	6.43979	6.32181	6.82067	0	-0.158066	6.62896	0.587816	1
ENSG00000100505	114088	TRIM9	1.94036	2.3589	0.950251	-0.697765	-1.52979	-1.52979	0	-4.51478	1.20719	0.00264043	0
ENSG00000100519	5706	PSMC6	4.69129	2.98553	3.74737	4.76001	4.63224	4.03522	0	0.537348	4.2991	0.218697	0
ENSG00000100522	64841	GNPNAT1	4.87417	4.52781	5.27813	4.92308	5.42508	4.7475	0	0.135562	5.01076	0.705324	0
ENSG00000100523	80821	DDHD1	2.7293	3.12389	1.44634	3.21147	2.48189	3.06538	0	0.381357	2.86229	0.549657	1
ENSG00000100526	1033	CDKN3	3.00504	3.05637	-0.428959	3.03247	3.38914	2.38704	0	0.501212	2.85233	0.474101	0
ENSG00000100528	10175	CNIH1	6.84828	7.42084	7.25353	7.37485	8.07136	7.21554	0	0.410991	7.41624	0.159666	0
ENSG00000100532	10668	CGRRF1	1.80275	1.22616	2.35162	2.45421	3.38914	2.28745	0	0.987717	2.50304	0.144626	0
ENSG00000100554	51382	ATP6V1D	6.30849	7.13199	6.95472	6.3802	7.08254	6.56297	0	-0.133212	6.7785	0.658905	0
ENSG00000100557	55195	CCDC198	1.28767	-1.52979	-1.52979	-0.17344	-1.52979	0.478201	0	-0.409644	0.402866	1	1
ENSG00000100558	26499	PLEK2	0.479055	0.956662	2.10803	2.13728	3.34022	2.06493	0	1.40727	2.25132	0.0743898	0
ENSG00000100564	5283	PIGH	3.18198	-1.52979	3.51696	3.87449	4.50484	4.36332	0	1.50859	3.76081	0.0156503	0
ENSG00000100567	5684	PSMA3	5.66182	5.08025	5.05543	6.1249	6.38348	4.58923	0	0.594542	5.63254	0.106265	1
ENSG00000100568	10490	VTI1B	7.01724	7.17241	7.30869	6.71306	7.18307	7.09921	0	-0.159571	7.09716	0.569465	0
ENSG00000100575	26520	TIMM9	4.09646	3.62117	4.24644	3.84767	3.80428	3.43471	0	-0.309609	3.90041	0.49414	0
ENSG00000100577	2954	GSTZ1	6.59047	5.8517	6.64756	5.88874	6.12646	6.2019	0	-0.330459	6.2574	0.273824	0
ENSG00000100578	9786	KIAA0586	2.80333	2.2422	1.44634	1.32649	1.06556	1.28669	0	-1.14431	1.96455	0.179965	0
ENSG00000100580	283578	TMED8	5.63166	6.08137	4.77116	6.1797	5.84891	5.90706	0	0.398254	5.81215	0.222525	0
ENSG00000100591	10598	AHSA1	6.86566	7.40397	7.52598	7.05544	7.20031	7.10654	0	-0.170326	7.21274	0.544847	0
ENSG00000100592	23002	DAAM1	5.72032	5.70507	5.49657	5.99646	4.92547	6.03539	0	0.0933058	5.70107	0.785683	0
ENSG00000100593	145501	ISM2	1.065	1.64924	-1.52979	-0.17344	0.47956	2.38704	0	0.483277	1.32586	0.741143	0
ENSG00000100596	9517	SPTLC2	6.91659	7.22718	7.24977	7.09874	6.80905	7.1778	0	-0.101502	7.09243	0.716179	0
ENSG00000100599	79890	RIN3	2.18153	1.45315	1.81479	2.38126	0.80211	3.06538	0	0.540196	2.24324	0.501387	0
ENSG00000100600	5641	LGMN	4.59035	3.91603	4.0873	4.96112	3.76775	3.43471	0	-0.00759588	4.2523	1	1
ENSG00000100601	8846	ALKBH1	1.065	0.624983	-1.52979	1.84347	2.18215	0.478201	0	1.47211	1.40968	0.216547	0
ENSG00000100603	22938	SNW1	6.08926	6.29418	6.43924	5.84871	5.38945	6.13901	0	-0.458062	6.07738	0.127606	0
ENSG00000100605	3705	ITPK1	4.85689	4.97447	5.47101	5.33399	3.97424	5.26212	0	-0.146577	5.06833	0.697436	0
ENSG00000100612	51635	DHRS7	6.28929	6.08984	6.27906	6.94588	6.6675	6.69027	0	0.553626	6.53051	0.0514336	0
ENSG00000100614	5494	PPM1A	4.54791	5.75916	5.78291	5.77943	5.6724	5.41151	0	0.168369	5.56051	0.627702	0
ENSG00000100625	51804	SIX4	0.801571	-0.424787	1.21951	1.73054	1.28825	-0.524458	0	0.518965	1.18243	0.70074	0
ENSG00000100626	57452	GALNT16	0.479055	1.82183	-1.52979	1.16203	1.94097	0.800661	0	0.664227	1.34191	0.599354	0
ENSG00000100629	145508	CEP128	2.56876	2.66121	1.6423	2.7139	1.80335	2.18048	0	-0.0740397	2.42428	0.957446	1
ENSG00000100632	2079	ERH	9.18069	9.34186	9.39989	9.11511	9.84131	9.33961	0	0.154208	9.39034	0.577412	0
ENSG00000100644	3091	HIF1A	8.49461	8.56011	8.39299	9.09101	8.77037	9.46598	0	0.653364	8.84856	0.018008	1
ENSG00000100647	9766	SUSD6	4.26314	4.0609	4.30549	4.34632	4.23732	2.06493	0	-0.359517	4.07602	0.445648	0
[truncated: 12,264 more rows]

## Sheet: DEGs up in uF
DEGs over-expressed in microfluidics at D21 of differentiation from hiPSCs.
Ensembl gene ID	Entrez gene ID	Gene symbol
ENSG00000001630	1595	CYP51A1
ENSG00000003989	6542	SLC7A2
ENSG00000007944	29116	MYLIP
ENSG00000012660	60481	ELOVL5
ENSG00000067064	3422	IDI1
ENSG00000069702	7049	TGFBR3
ENSG00000069869	4734	NEDD4
ENSG00000070061	8518	ELP1
ENSG00000070669	440	ASNS
ENSG00000071073	11320	MGAT4A
ENSG00000079215	6507	SLC1A3
ENSG00000081181	384	ARG2
ENSG00000090530	55214	P3H2
ENSG00000096088	5225	PGC
ENSG00000099960	6545	SLC7A4
ENSG00000100906	4792	NFKBIA
ENSG00000101224	994	CDC25B
ENSG00000101255	57761	TRIB3
ENSG00000102547	81617	CAB39L
ENSG00000105894	5764	PTN
ENSG00000107798	3988	LIPA
ENSG00000108960	23531	MMD
ENSG00000109084	27346	TMEM97
ENSG00000109846	1410	CRYAB
ENSG00000109929	6309	SC5D
ENSG00000110975	341359	SYT10
ENSG00000112715	7422	VEGFA
ENSG00000113916	604	BCL6
ENSG00000113924	3081	HGD
ENSG00000115474	3769	KCNJ13
ENSG00000116761	1491	CTH
ENSG00000117394	6513	SLC2A1
ENSG00000118785	6696	SPP1
ENSG00000119946	26507	CNNM1
ENSG00000124107	6590	SLPI
ENSG00000124171	84612	PARD6B
ENSG00000124839	64284	RAB17
ENSG00000125144	4495	MT1G
ENSG00000128272	468	ATF4
ENSG00000130656	3050	HBZ
ENSG00000134294	54407	SLC38A2
ENSG00000135378	79056	PRRG4
ENSG00000136160	1910	EDNRB
ENSG00000136960	5168	ENPP2
ENSG00000137496	10068	IL18BP
ENSG00000138166	1847	DUSP5
ENSG00000138685	2247	FGF2
ENSG00000138735	8654	PDE5A
ENSG00000140279	50506	DUOX2
ENSG00000140465	1543	CYP1A1
ENSG00000143125	84432	PROK1
ENSG00000143502	55061	SUSD4
ENSG00000144821	22989	MYH15
ENSG00000145626	133688	UGT3A1
ENSG00000148942	159963	SLC5A12
ENSG00000151012	23657	SLC7A11
ENSG00000151632	1646	AKR1C2
ENSG00000152620	133686	NADK2
ENSG00000153714	286343	LURAP1L
ENSG00000153898	255231	MCOLN2
ENSG00000154153	54463	RETREG1
ENSG00000157514	1831	TSC22D3
ENSG00000158022	84676	TRIM63
ENSG00000159251	70	ACTC1
ENSG00000160285	4047	LSS
ENSG00000161544	114757	CYGB
ENSG00000163406	6565	SLC15A2
ENSG00000163737	5196	PF4
ENSG00000163993	6286	S100P
ENSG00000164850	2852	GPER1
ENSG00000164938	94241	TP53INP1
ENSG00000165092	216	ALDH1A1
ENSG00000165795	57447	NDRG2
ENSG00000167508	4597	MVD
ENSG00000168209	54541	DDIT4
ENSG00000170290	6588	SLN
ENSG00000170345	2353	FOS
ENSG00000170542	5272	SERPINB9
ENSG00000172137	794	CALB2
ENSG00000173432	6288	SAA1
ENSG00000176046	26471	NUPR1
ENSG00000176124	10301	DLEU1
ENSG00000176971	387758	FIBIN
ENSG00000178538	767	CA8
ENSG00000180616	6752	SSTR2
ENSG00000181019	1728	NQO1
ENSG00000182782	338442	HCAR2
ENSG00000182836	345557	PLCXD3
ENSG00000184261	56660	KCNK12
ENSG00000186480	3638	INSIG1
ENSG00000186767	139886	SPIN4
ENSG00000187134	1645	AKR1C1
ENSG00000187479	387763	C11orf96
ENSG00000188060	115273	RAB42
ENSG00000196139	8644	AKR1C3
ENSG00000197594	5167	ENPP1
ENSG00000198189	51170	HSD17B11
ENSG00000198355	415116	PIM3
ENSG00000203857	3283	HSD3B1
ENSG00000204099	129807	NEU4
ENSG00000213931	3046	HBE1
ENSG00000213934	3047	HBG1
ENSG00000215301	1654	DDX3X
ENSG00000226742	440498	HSBP1L1
ENSG00000226950	57291	DANCR
ENSG00000227544	100506725	LOC100506725
ENSG00000234787	100507428	LINC00458
ENSG00000240194	643160	CYMP
ENSG00000241644	11185	INMT
ENSG00000243927	64968	MRPS6
ENSG00000244280	347694	ECEL1P2
ENSG00000250722	6414	SELENOP
ENSG00000255398	8843	HCAR3
ENSG00000257913	105369758	DDN-AS1
ENSG00000261040	645638	WFDC21P

## Sheet: hiPSCs GO-BP
Results of GO-BP over-representation analysis of DEGs over-expressed in microfluidics at D21 of hepatic differentiation from hiPSCs.
ID	Description	GeneRatio	BgRatio	pvalue	p.adjust	qvalue	geneID	Count
GO:0062012	regulation of small molecule metabolic process	17/105	485/17653	3.87095e-09	9.35609e-06	7.99046e-06	MVD/SC5D/INSIG1/PDE5A/LSS/IDI1/EDNRB/DDIT4/ELOVL5/TRIB3/NQO1/ENPP1/GPER1/VEGFA/CYP51A1/AKR1C3/PF4	17
GO:0008202	steroid metabolic process	13/105	311/17653	4.00821e-08	4.70145e-05	4.01522e-05	MVD/SC5D/INSIG1/AKR1C1/LSS/IDI1/HSD3B1/HSD17B11/CYP51A1/SPP1/AKR1C3/CYP1A1/AKR1C2	13
GO:0046890	regulation of lipid biosynthetic process	10/105	167/17653	5.83547e-08	4.70145e-05	4.01522e-05	MVD/SC5D/INSIG1/LSS/IDI1/ELOVL5/TRIB3/GPER1/CYP51A1/AKR1C3	10
GO:0019216	regulation of lipid metabolic process	13/105	366/17653	2.64363e-07	0.000159742	0.000136425	MVD/SC5D/INSIG1/LSS/IDI1/ELOVL5/TRIB3/GPER1/CYP51A1/FGF2/AKR1C3/HCAR2/CYP1A1	13
GO:0034754	cellular hormone metabolic process	8/105	115/17653	4.18264e-07	0.000202189	0.000172677	AKR1C1/HSD3B1/HSD17B11/ALDH1A1/SPP1/AKR1C3/CYP1A1/AKR1C2	8
GO:0050810	regulation of steroid biosynthetic process	7/105	82/17653	5.67402e-07	0.000228569	0.000195206	MVD/SC5D/INSIG1/LSS/IDI1/CYP51A1/AKR1C3	7
GO:0015671	oxygen transport	4/105	15/17653	1.53377e-06	0.000501756	0.000428519	HBE1/CYGB/HBZ/HBG1	4
GO:0006694	steroid biosynthetic process	9/105	186/17653	1.66076e-06	0.000501756	0.000428519	MVD/SC5D/INSIG1/LSS/IDI1/HSD3B1/HSD17B11/CYP51A1/AKR1C3	9
GO:0046165	alcohol biosynthetic process	8/105	140/17653	1.86837e-06	0.00050176	0.000428522	MVD/SC5D/INSIG1/LSS/IDI1/GPER1/CYP51A1/FGF2	8
GO:1902930	regulation of alcohol biosynthetic process	6/105	64/17653	2.17331e-06	0.000525288	0.000448616	MVD/SC5D/LSS/IDI1/GPER1/CYP51A1	6
GO:0006695	cholesterol biosynthetic process	6/105	67/17653	2.85141e-06	0.000626533	0.000535083	MVD/SC5D/INSIG1/LSS/IDI1/CYP51A1	6
GO:1902653	secondary alcohol biosynthetic process	6/105	69/17653	3.39245e-06	0.000681909	0.000582377	MVD/SC5D/INSIG1/LSS/IDI1/CYP51A1	6
GO:0019218	regulation of steroid metabolic process	7/105	108/17653	3.6677e-06	0.000681909	0.000582377	MVD/SC5D/INSIG1/LSS/IDI1/CYP51A1/AKR1C3	7
GO:0015669	gas transport	4/105	19/17653	4.27617e-06	0.000738251	0.000630494	HBE1/CYGB/HBZ/HBG1	4
GO:0045540	regulation of cholesterol biosynthetic process	5/105	42/17653	4.83015e-06	0.000773148	0.000660298	MVD/SC5D/LSS/IDI1/CYP51A1	5
GO:0016126	sterol biosynthetic process	6/105	74/17653	5.11807e-06	0.000773148	0.000660298	MVD/SC5D/INSIG1/LSS/IDI1/CYP51A1	6
GO:0042445	hormone metabolic process	9/105	219/17653	6.33006e-06	0.000899985	0.000768622	AKR1C1/DUOX2/HSD3B1/HSD17B11/ALDH1A1/SPP1/AKR1C3/CYP1A1/AKR1C2	9
GO:1901615	organic hydroxy compound metabolic process	13/105	497/17653	7.86143e-06	0.00105562	0.000901536	MVD/SC5D/INSIG1/AKR1C1/DUOX2/LSS/IDI1/GPER1/ALDH1A1/CYP51A1/FGF2/AKR1C3/CYP1A1	13
GO:1901617	organic hydroxy compound biosynthetic process	9/105	240/17653	1.32124e-05	0.00168076	0.00143543	MVD/SC5D/INSIG1/LSS/IDI1/GPER1/CYP51A1/FGF2/AKR1C3	9
GO:0090181	regulation of cholesterol metabolic process	5/105	53/17653	1.54707e-05	0.00186963	0.00159674	MVD/SC5D/LSS/IDI1/CYP51A1	5
GO:0015893	drug transport	8/105	195/17653	2.14425e-05	0.00238157	0.00203395	HBE1/SLC1A3/CYGB/SLC7A2/SLC7A11/SLC15A2/HBZ/HBG1	8
GO:0008299	isoprenoid biosynthetic process	4/105	28/17653	2.16775e-05	0.00238157	0.00203395	MVD/IDI1/AKR1C3/CYP1A1	4
GO:0006066	alcohol metabolic process	10/105	324/17653	2.33168e-05	0.00239734	0.00204742	MVD/SC5D/INSIG1/LSS/IDI1/GPER1/ALDH1A1/CYP51A1/FGF2/AKR1C3	10
GO:0071609	chemokine (C-C motif) ligand 5 production	3/105	10/17653	2.38048e-05	0.00239734	0.00204742	DDX3X/ARG2/MCOLN2	3
GO:0031960	response to corticosteroid	7/105	160/17653	4.76557e-05	0.00453122	0.00386983	DDIT4/FIBIN/GPER1/FOS/AKR1C3/TRIM63/SSTR2	7
GO:0019748	secondary metabolic process	5/105	67/17653	4.87429e-05	0.00453122	0.00386983	AKR1C1/CTH/AKR1C3/CYP1A1/AKR1C2	5
GO:0006979	response to oxidative stress	11/105	436/17653	5.6961e-05	0.00509906	0.00435479	ATF4/SELENOP/TP53INP1/DUOX2/CYGB/SLC7A11/NQO1/CRYAB/FOS/AKR1C3/IL18BP	11
GO:1903825	organic acid transmembrane transport	6/105	120/17653	8.09399e-05	0.00674592	0.00576127	SLC38A2/SLC7A4/SLC1A3/SLC5A12/SLC7A2/SLC7A11	6
GO:1905039	carboxylic acid transmembrane transport	6/105	120/17653	8.09399e-05	0.00674592	0.00576127	SLC38A2/SLC7A4/SLC1A3/SLC5A12/SLC7A2/SLC7A11	6
GO:0048545	response to steroid hormone	10/105	391/17653	0.000112596	0.00873626	0.0074611	DDIT4/FIBIN/GPER1/PTN/NEDD4/SPP1/FOS/AKR1C3/TRIM63/SSTR2	10
GO:0003333	amino acid transmembrane transport	5/105	80/17653	0.000114136	0.00873626	0.0074611	SLC38A2/SLC7A4/SLC1A3/SLC7A2/SLC7A11	5
GO:0006720	isoprenoid metabolic process	6/105	128/17653	0.000115664	0.00873626	0.0074611	MVD/AKR1C1/IDI1/ALDH1A1/AKR1C3/CYP1A1	6
GO:0045833	negative regulation of lipid metabolic process	5/105	82/17653	0.000128332	0.00930287	0.00794501	INSIG1/TRIB3/GPER1/AKR1C3/HCAR2	5
GO:0042448	progesterone metabolic process	3/105	17/17653	0.000130864	0.00930287	0.00794501	AKR1C1/AKR1C3/AKR1C2	3
GO:0051781	positive regulation of cell division	5/105	84/17653	0.000143843	0.0097683	0.0083425	CDC25B/PROK1/VEGFA/PTN/FGF2	5
GO:0072593	reactive oxygen species metabolic process	8/105	256/17653	0.000145494	0.0097683	0.0083425	DUOX2/DDIT4/SLC7A2/NQO1/ARG2/CRYAB/AKR1C3/CYP1A1	8
GO:0008203	cholesterol metabolic process	6/105	135/17653	0.000154921	0.0099452	0.00849358	MVD/SC5D/INSIG1/LSS/IDI1/CYP51A1	6
GO:0016137	glycoside metabolic process	3/105	18/17653	0.000156358	0.0099452	0.00849358	AKR1C1/AKR1C3/AKR1C2	3

## Sheet: hiPSCs Reactome
Results of Reactome pathway over-representation analysis of DEGs over-expressed in microfluidics at D21 of hepatic differentiation from hiPSCs.
ID	Description	GeneRatio	BgRatio	pvalue	p.adjust	qvalue	geneID	Count
R-HSA-8957322	Metabolism of steroids	11/82	154/10561	2.54817e-08	7.97577e-06	7.05441e-06	MVD/SC5D/INSIG1/AKR1C1/LSS/IDI1/HSD3B1/HSD17B11/CYP51A1/AKR1C3/AKR1C2	11
R-HSA-191273	Cholesterol biosynthesis	5/82	25/10561	1.17334e-06	0.000183628	0.000162415	MVD/SC5D/LSS/IDI1/CYP51A1	5
R-HSA-1655829	Regulation of cholesterol biosynthesis by SREBP (SREBF)	6/82	59/10561	5.90801e-06	0.000616402	0.000545195	MVD/SC5D/INSIG1/LSS/IDI1/CYP51A1	6
R-HSA-2426168	Activation of gene expression by SREBF (SREBP)	5/82	46/10561	2.6644e-05	0.0020849	0.00184405	MVD/SC5D/LSS/IDI1/CYP51A1	5
R-HSA-193775	Synthesis of bile acids and bile salts via 24-hydroxycholesterol	3/82	14/10561	0.000154403	0.00858173	0.00759037	AKR1C1/AKR1C3/AKR1C2	3
R-HSA-425393	Transport of inorganic cations/anions and amino acids/oligopeptides	6/82	108/10561	0.000185492	0.00858173	0.00759037	SLC38A2/SLC1A3/SLC5A12/SLC7A2/SLC7A11/SLC15A2	6
R-HSA-193807	Synthesis of bile acids and bile salts via 27-hydroxycholesterol	3/82	15/10561	0.000191924	0.00858173	0.00759037	AKR1C1/AKR1C3/AKR1C2	3
R-HSA-193368	Synthesis of bile acids and bile salts via 7alpha-hydroxycholesterol	3/82	24/10561	0.000811781	0.0317609	0.0280919	AKR1C1/AKR1C3/AKR1C2	3
