# Supplementary material for: The Microfluidic Environment Reveals a Hidden Role of Self-Organizing Extracellular Matrix in Hepatic Commitment and Organoid Formation of hiPSCs
Source: Cell Rep. 2020 Dec 1;33(9):108453. doi: 10.1016/j.celrep.2020.108453 (PMC8237389; doi:10.1016/j.celrep.2020.108453)
Supplement: Data S2. Secretome Proteomic Data Analysis, Related to Figure 2 [file mmc3.xlsx]

## Sheet: hiPSCs_All
Bold "Gene symbol" = Proteins up-regulated in microfluidics.
Accession	Gene symbol	Description	Mean iBAQ HE	Mean iBAQ IH	Mean log2(abundance ratio) μF/CCC HE	Mean log2(abundance ratio) μF/CCC IH	No. replicates where protein was found HE	No. replicates where protein was found IH	Mean coverage HE	Mean coverage IH	Mean no. unique peptides HE	Mean no. unique peptides IH	Differentially expressed proteins (1=yes, 0=no)	t-test p-value	ECM proteins (1=yes, 0=no)
O00303	EIF3F	Eukaryotic translation initiation factor 3 subunit F	310850	1495760	5.98905	5.84522	1	3	5.32213	5.32213	1	1	1	0.00190081	0
O00391	QSOX1	Sulfhydryl oxidase 1	40630	184717	3.4848	5.43085	1	2	2.1419	2.47657	1	1	1	0.0376127	0
O14980	XPO1	Exportin-1		257625		5.70388	0	2		1.5873		1.5	0	0.103979	0
O15240	VGF	Neurosecretory protein VGF	97783.3		4.81039		2	0	3.08943		1		1	0.0371187	0
O15347	HMGB3	High mobility group protein B3	781133		6.4904	5.28778	1	2	13.5	6.5	2	1	1	0.0230835	0
O43405	COCH	Cochlin	190800		5.20793		2	0	2.54545		1		0	0.0541488	1
O43707	ACTN4	Alpha-actinin-4	1.07984e+06	3788960	5.62957	6.06116	2	3	4.61032	4.46396	4	1.66667	1	0.000134638	0
O60701	UGDH	UDP-glucose 6-dehydrogenase	5.95127e+08	168273	-2.03029	1.89413	2	1	3.84615	3.84615	1	1	0	0.830418	0
O60911	CTSV	Cathepsin L2	189130		5.86707		2	0	4.79042		1.5		1	0.0351445	1
O75083	WDR1	WD repeat-containing protein 1			6.64386	6.42559	1	3	2.64026	1.65017	1	1	1	3.54711e-05	0
O75347	TBCA	Tubulin-specific chaperone A	48236.7	8.70433e+06	6.03709	5.64311	1	2	9.25926	9.25926	1	1	1	0.0103656	0
O75475	PSIP1	PC4 and SFRS1-interacting protein	82571		4.85534		2	0	3.77358		1		1	0.045	0
O75487	GPC4	Glypican-4	99733.3		5.68918		2	0	2.8777		1		0	0.0750959	1
O75874	IDH1	Isocitrate dehydrogenase [NADP] cytoplasmic	854042	1.40704e+06	4.75322	5.62386	3	2	3.86474	5.31401	1.33333	2	1	0.000386098	0
O76061	STC2	Stanniocalcin-2	133653	453367	5.90004	5.37333	2	2	6.07064	3.97351	1.33333	1	1	0.00189454	0
O94985	CLSTN1	Calsyntenin-1	111505	540710	5.70249	3.40063	3	1	1.1213	1.1213	1	1	1	0.00640984	0
O95232	LUC7L3	Luc7-like protein 3	69592		5.2832		2	0	4.16667		1		0	0.128393	0
P00338	LDHA	L-lactate dehydrogenase A chain	2.04983e+06	5611812	5.09335	5.34604	2	2	9.43776	6.62652	2	2	1	0.00494888	0
P00367	GLUD1	Glutamate dehydrogenase 1, mitochondrial	331270	2331340	-6.64386	-0.10916	2	2	3.1362	5.91397	1.5	2.5	0	0.377417	0
P00558	PGK1	Phosphoglycerate kinase 1	1.88357e+06	9.29309e+06	6.08463	5.25711	3	2	6.47482	12.7099	1.66667	4	1	0.000549497	0
P01033	TIMP1	Metalloproteinase inhibitor 1	5.01633e+06	4.59195e+06	5.51257	4.17374	3	1	23.0274	10.1449	3	2	1	0.00178035	1
P01034	CST3	Cystatin-C	6.22762e+06	1.84533e+07	4.91027	4.40587	3	2	18.7215	23.9727	2	2.5	1	0.000930116	1
P01037	CST1	Cystatin-SN	1.13716e+08	20798900	4.6075	4.45313	3	2	52.0095	25.532	2.66667	2.5	1	0.00182179	1
P02452	COL1A1	Collagen alpha-1(I) chain	69806.7	2.13793e+06	6.50363	6.39098	2	2	1.02459	4.03005	1	4	1	1.50874e-05	1
P02458	COL2A1	Collagen alpha-1(II) chain	100037	478293	4.8661	4.7975	2	2	1.71486	2.7124	1.5	2.66667	1	0.00819065	1
P02461	COL3A1	Collagen alpha-1(III) chain		154927		6.64386	0	2		1.77353		2	0	1	1
P02647	APOA1	Apolipoprotein A-I	32885600	185375000	4.88042	5.39844	3	3	38.0774	41.6979	8.33333	8.66667	1	0.000277749	0
P02649	APOE	Apolipoprotein E	7.26323e+06	2.34121e+07	5.77868	5.7482	3	3	20.0841	14.1956	5	3.33333	1	4.88753e-05	0
P02751	FN1	Fibronectin	7.42417e+06	4.17854e+07	4.50811	5.5254	3	3	10.8829	9.20649	15.6667	14.6667	1	0.000287168	1
P02766	TTR	Transthyretin	1.75797e+06	1.65928e+07	5.4411	6.64386	1	2	38.7755	23.8095	3	2	1	0.00409882	0
P02768-1	ALB	SWISS-PROT: Isoform 1 of Serum albumin precursor			-6.64386	-6.64386	3	2	9.35959	8.21018	2	2.33333	0	1	0
P02787	TF	Serotransferrin	7.10047e+07	2.02007e+08	-6.19104	-6.64386	3	3	25.4537	25.979	14	14	1	1.02373e-06	0
P02790	HPX	Hemopexin	1244300	3570997	-6.64386	-6.64386	2	2	6.06061	7.14285	1.66667	3	0	1	1
P04040	CAT	Catalase	5.54967e+06	2149100	-6.64386	-6.64386	1	3	9.48767	4.80708	3	1.66667	0	1	0
P04075	ALDOA	Fructose-bisphosphate aldolase A	258590	7.79647e+06	5.88846	6.01037	2	2	9.61539	6.68498	2	1.66667	1	0.000212089	0
P04083	ANXA1	Annexin A1		12752000		6.64386	0	2		8.09247		2	0	1	1
P04350	TUBB4A	Tubulin beta-4A chain			6.06401	5.40865	3	1	17.5676	24.0991	2.66667	2	1	0.000109309	0
P04406	GAPDH	Glyceraldehyde-3-phosphate dehydrogenase	2.64568e+07	8.94953e+07	5.62284	5.89284	3	3	23.9801	26.6667	4.66667	5.33333	1	3.4359e-05	0
P04908	HIST1H2AB	Histone H2A type 1-B/E		2.61095e+07		5.31316	0	2		24.2308		2.5	0	0.156229	0
P05067	APP	Amyloid beta A4 protein	428508	2.04611e+06	5.19747	3.51379	2	1	4.28571	2.85714	2.5	2	1	0.0173926	0
P05155	SERPING1	Plasma protease C1 inhibitor	199217	1220090	0	3.41899	2	1	4.1	7.6	1.5	3	0	0.802576	1
P05386	RPLP1	60S acidic ribosomal protein P1	3.27437e+06	1.74327e+06	5.92182	4.17374	2	1	32.8948	14.0351	1.5	1	1	0.0162425	0
P05387	RPLP2	60S acidic ribosomal protein P2	1.44898e+07	18457800	5.84442	6.64386	3	2	35.0725	10.4348	2	1	1	2.08844e-05	0
P05388	RPLP0	60S acidic ribosomal protein P0	756733	2550100	5.33021	6.03871	3	3	12.1977	7.67611	1.66667	1.66667	1	2.5107e-05	0
P05455	SSB	Lupus La protein	259000	5.22346e+06	5.86482	6.16228	2	3	5.63726	10.3758	2	4	1	6.6519e-05	0
P06396	GSN	Gelsolin	1.30699e+06	749767	5.00833	3.90689	3	1	6.43648	7.54476	3.33333	3	1	0.000680545	0
P06576	ATP5B	ATP synthase subunit beta, mitochondrial		26900.3	6.39098	3.76538	2	1	2.74102	3.02457	1	1	1	0.0249144	0
P06733	ENO1	Alpha-enolase	2.32423e+07	1.65413e+08	5.7774	5.98323	3	3	30.6451	34.7926	8.33333	10.3333	1	2.07756e-05	0
P06744	GPI	Glucose-6-phosphate isomerase	908853	3055819	6.60105	4.49374	2	1	2.92712	5.73477	1	2	1	0.0139034	0
P06748	NPM1	Nucleophosmin	8304100	39934000	5.58425	5.81782	2	3	14.8526	11.9048	2.66667	2	1	0.000104285	0
P06753	TPM3	Tropomyosin alpha-3 chain	1.92117e+06	9.40213e+06	1.44852	5.37333	3	2	3.15789	11.2281	1	1.5	0	0.287169	0
P07093	SERPINE2	Glia-derived nexin	995987	4.23313e+06	4.57301	5.61365	3	3	4.52261	5.52764	1	1.33333	1	0.000260215	1
P07195	LDHB	L-lactate dehydrogenase B chain	1.06613e+07	67526000	5.87165	5.97669	3	3	14.9701	22.0559	3.33333	5.33333	1	2.6214e-05	0
P07339	CTSD	Cathepsin D		1.45303e+06	4.49374	5.41608	1	2	4.36893	5.09709	1	1.66667	1	0.0221191	1
P07355	ANXA2	Annexin A2		8289100		6.64386	0	2		10.6195		2.5	0	1	0
P07437	TUBB	Tubulin beta chain	15961000	3.69283e+07	5.63967	5.3803	3	2	19.97	25.7883	1.66667	4	1	0.000439133	0
P07602	PSAP	Prosaposin	1.1753e+06	4168650	5.89456	5.51734	3	2	3.68957	8.77863	1.33333	3	1	0.000167701	0
P07737	PFN1	Profilin-1	3.22377e+07	128235000	5.72415	5.88188	3	3	40	28.0953	4.33333	3	1	3.20313e-05	0
P07900	HSP90AA1	Heat shock protein HSP 90-alpha	1.1958e+06	1.60073e+07	5.9688	5.71139	3	3	11.2477	16.0747	2.33333	5.33333	1	5.5091e-05	0
P07942	LAMB1	Laminin subunit beta-1	263580	155893	4.66529	4.10281	3	1	2.23964	2.35162	2.33333	2	1	0.0138551	1
P07996	THBS1	Thrombospondin-1		517210		6.64386	0	2		2.5641		1.66667	0	1	1
P08123	COL1A2	Collagen alpha-2(I) chain	56981.3	3.88503e+06	5.80618	6.13506	3	3	1.34212	5.34407	1	4.33333	1	4.09096e-05	1
P08238	HSP90AB1	Heat shock protein HSP 90-beta	4.95963e+06	22390000	6.17181	5.87649	3	3	17.081	16.1602	4.33333	4	1	1.85032e-05	0
P08243	ASNS	Asparagine synthetase [glutamine-hydrolyzing]		2.13956e+06		5.92149	0	2		3.29768		1.5	0	0.0772802	0
P08253	MMP2	72 kDa type IV collagenase	631810	2.5014e+06	4.39633	5.25711	2	2	3.58586	5.45454	1.33333	2.5	1	0.00703656	1
P08670	VIM	Vimentin	1.76353e+06	27246000	3.97425	5.81567	3	3	3.57654	10.2289	1.66667	4.66667	1	0.00380123	0
P08758	ANXA5	Annexin A5		4.74253e+06	6.64386	5.53116	1	3	5	7.1875	1	1.66667	1	0.00141059	1
P08865	RPSA	40S ribosomal protein SA	1.64463e+06	3.02932e+06	5.31591	6.64386	3	1	8.58758	5.76271	1.66667	1	1	0.00230439	0
P09110	ACAA1	3-ketoacyl-CoA thiolase, peroxisomal		1.31513e+06		-6.64386	0	2		3.06604		1	0	1	0
P09211	GSTP1	Glutathione S-transferase P	3440500	5.78703e+07	6.0172	5.71536	3	3	13.6508	14.6032	2.33333	2	1	8.33857e-05	0
P09429	HMGB1	High mobility group protein B1	527637	36203600	6.64386	5.85544	1	3	5.81395	12.2481	1	2.33333	1	0.00198789	0
P09486	SPARC	Secreted protein acidic and rich in cysteine	2.10363e+07	1.12302e+08	5.60884	5.91547	3	3	21.7822	24.7525	5.33333	6.33333	1	1.81604e-05	1
P09651	HNRNPA1	Heterogeneous nuclear ribonucleoprotein A1	2.45948e+06	1.39115e+07	6.64386	5.93309	3	3	6.81003	12.3656	2	3	1	1.05757e-05	0
P09936	UCHL1	Ubiquitin carboxyl-terminal hydrolase isozyme L1	2.59455e+06	2.11623e+07	5.8505	5.58673	3	2	8.07175	8.5202	2	1.5	1	0.000291172	0
P09972	ALDOC	Fructose-bisphosphate aldolase C	1005660		5.19799		2	0	6.31868		1		0	0.0747355	0
P0DME0	SETSIP	Protein SETSIP	4.51077e+06	2.63345e+07	6.55988	6.64386	2	2	6.78808	6.78808	1.5	1.5	1	3.98133e-07	0
P0DMV9	HSPA1B	Heat shock 70 kDa protein 1B	355543		5.78554		3	0	7.28029		2.33333		1	0.00557072	0
P10451	SPP1	Osteopontin	2.43977e+06	5.65517e+06	5.66284	6.18663	2	2	9.23568	14.0128	1.66667	2.5	1	0.00105641	1
P10599	TXN	Thioredoxin	1.36647e+06	2.04623e+07	6.3634	5.90972	1	3	12.381	27.6191	1	2	1	0.00147278	0
P10809	HSPD1	60 kDa heat shock protein, mitochondrial	1.75323e+06	3054170	5.9688	5.85544	3	3	10.8784	11.6928	3.33333	4	1	2.61351e-05	0
P10909	CLU	Clusterin	2063670	5.0479e+06	6.30081	5.21029	3	2	6.16184	5.56793	2	2	1	0.000465743	0
P11021	HSPA5	78 kDa glucose-regulated protein	3931800	1.15504e+07	6.0332	6.64386	2	2	9.02141	6.72783	2.66667	1.5	1	0.000183829	0
P11047	LAMC1	Laminin subunit gamma-1	371932	238807	1.64562	3.40918	3	3	1.92666	1.22229	2.33333	1.33333	1	0.0281398	1
P11142	HSPA8	Heat shock cognate 71 kDa protein	1.43472e+07	45664200	5.8117	5.97024	3	3	24.4066	20.5366	8.66667	7.33333	1	2.03476e-05	0
P12109	COL6A1	Collagen alpha-1(VI) chain	247161	973337	5.56887	5.20462	3	2	2.91829	1.75097	1.66667	1	1	0.000370986	1
P12268	IMPDH2	Inosine-5'-monophosphate dehydrogenase 2		179330		5.37333	0	2		3.50195		1	0	0.147814	0
P12277	CKB	Creatine kinase B-type	2.67971e+06	1.18243e+07	5.5344	5.5688	2	2	4.72441	8.31145	1.33333	2.33333	1	0.00125064	0
P12956	XRCC6	X-ray repair cross-complementing protein 6	374960	1.11499e+06	6.26529	5.27538	3	2	6.07553	6.73237	2	2.5	1	0.000399829	0
P13611	VCAN	Versican core protein	188530	601176	4.76389	5.3803	1	2	0.588928	0.750883	1	2	1	0.0207836	1
P13639	EEF2	Elongation factor 2	930847	1.01567e+07	5.85976	6.01023	3	3	7.77	11.1111	5.33333	7.66667	1	1.80439e-05	0
P13667	PDIA4	Protein disulfide-isomerase A4	100472	324140	6.56713	5.59585	2	2	1.75711	2.63566	1	1.5	1	0.00128682	0
P14174	MIF	Macrophage migration inhibitory factor	23578500	9.48967e+06	5.66258	4.45868	3	1	7.82609	7.82609	1	1	1	0.0014195	0
P14550	AKR1A1	Alcohol dehydrogenase [NADP(+)]		272920		5.88066	0	2		5.07692		1	0	0.0821621	0
P14618	PKM	Pyruvate kinase PKM	7.32293e+06	2.53867e+07	5.63419	5.84522	3	3	20.0251	22.6617	7	8.66667	1	5.44452e-05	0
P14625	HSP90B1	Endoplasmin		2.27267e+06		5.7472	0	2		3.73599		1.5	0	0.0985291	0
P15311	EZR	Ezrin	427590	3.37068e+06	5.79935	6.64386	3	3	5.23322	3.9818	2.33333	1.33333	1	7.52432e-06	0
P16104	H2AFX	Histone H2AX			6.34816		2	0	5.59441		1		1	0.0210595	0
P16949	STMN1	Stathmin	568233	2.02038e+07	6.64386	5.92128	1	3	8.72483	18.7919	1	2.33333	1	0.00150217	0
P18065	IGFBP2	Insulin-like growth factor-binding protein 2	7.03407e+06	5.02777e+07	5.42435	5.56278	3	3	14.359	16.4102	2.66667	3.33333	1	0.000210839	1
P18206	VCL	Vinculin	324511	1978570	6.26529	6.56713	3	2	3.90947	7.40741	2.66667	6	1	8.60996e-06	0
P18669	PGAM1	Phosphoglycerate mutase 1	2820100	1.89078e+07	5.89203	5.89841	3	3	14.5669	14.6981	2.66667	2.66667	1	3.41842e-05	0
P19022	CDH2	Cadherin-2	204100	1.64373e+06	-0.550505	4.73889	2	2	3.14569	3.53201	2	2.5	0	0.537983	0
P19338	NCL	Nucleolin	383360	8.26457e+06	6.24872	6.04609	2	3	4.85915	6.57277	3	3.33333	1	6.53523e-05	0
P21333	FLNA	Filamin-A	170209	828058	6.5938	6.41758	2	2	1.27188	2.19116	1.66667	3.5	1	9.65336e-06	0
P21741	MDK	Midkine		312043	4.47818		3	0	6.99301		1		1	0.00106569	1
P22234	PAICS	Multifunctional protein ADE2		6.14087e+06	6.64386	5.51919	1	2	3.17647	10.4706	1	3	1	0.00482762	0
P22314	UBA1	Ubiquitin-like modifier-activating enzyme 1	138373	2.36277e+06	6.55824	5.99482	1	2	1.73283	4.53686	1.33333	3	1	0.00456477	0
P22626	HNRNPA2B1	Heterogeneous nuclear ribonucleoproteins A2/B1	1444300	12361860	5.41913	5.42343	2	2	9.49007	11.3315	2.5	3	1	0.00212833	0
P23142	FBLN1	Fibulin-1	328680	2.44957e+06	6.19129	5.48373	1	3	1.42248	2.22855	1	1.33333	1	0.00654211	1
P23246	SFPQ	Splicing factor, proline- and glutamine-rich	238343	1.42594e+06	4.97855	5.85544	2	3	2.19236	3.25318	1	1.33333	1	0.000764715	0
P23396	RPS3	40S ribosomal protein S3		1000100		5.26924	0	2		3.7037		1	0	0.162458	0
P23526	AHCY	Adenosylhomocysteinase	917933	5.88103e+06	2.16816	4.1824	1	3	8.68055	9.41359	3	3.33333	1	0.0360116	0
P23528	CFL1	Cofilin-1	1.19015e+07	48333900	5.56028	5.8109	3	3	26.1044	26.1044	3.33333	3	1	7.76134e-05	0
P24534	EEF1B2	Elongation factor 1-beta	2877180	805017	5.52337	6.64386	2	2	13.7778	7.33333	1.5	1	1	0.00089858	0
P24593	IGFBP5	Insulin-like growth factor-binding protein 5	268253	7.83783e+06	5.50816	4.93539	1	2	5.88235	7.72058	1	1.5	1	0.0363306	1
P25789	PSMA4	Proteasome subunit alpha type-4	837943	1.47871e+06	6.20025	4.47611	2	1	3.83142	3.83142	1	1	1	0.0105481	0
P26583	HMGB2	High mobility group protein B2	537267	1.55591e+07	5.62386	6.1263	2	3	6.2201	9.88835	1	2	1	0.000186686	0
P26641	EEF1G	Elongation factor 1-gamma		1.34589e+06	6.01774	4.85054	2	1	4.11899	6.29291	1.66667	2.5	1	0.00489413	0
P27348	YWHAQ	14-3-3 protein theta	1077100	1.13199e+07	5.68169	5.86062	2	3	8.16324	17.6871	1.5	2.33333	1	0.000321296	0
P27695	APEX1	DNA-(apurinic or apyrimidinic site) lyase		2.38913e+06		5.77419	0	3		9.1195		2	1	0.0219404	0
P29279	CTGF	Connective tissue growth factor				6.64386	0	2		3.29513		1	0	1	0
P29373	CRABP2	Cellular retinoic acid-binding protein 2		17367700		5.61441	0	2		17.3913		2	0	0.115447	0
P29401	TKT	Transketolase	3.61223e+06	1.6342e+07	5.78461	5.71448	3	2	9.47029	8.82825	4	3.66667	1	0.000168346	0
P30041	PRDX6	Peroxiredoxin-6	1.26235e+06	1.04732e+07	5.72025	5.43085	2	2	9.37499	21.6517	1.33333	3.5	1	0.00237575	0
P30048	PRDX3	Thioredoxin-dependent peroxide reductase, mitochondrial	978950	271297	5.35957	4.4075	2	1	5.46875	4.6875	1	1	1	0.0246446	0
P30086	PEBP1	Phosphatidylethanolamine-binding protein 1	2.55077e+06	8.5886e+06	6.39098	6.64386	2	1	14.9733	7.48663	1.66667	1	1	0.000677176	0
P30101	PDIA3	Protein disulfide-isomerase A3	1.85935e+06	2.59995e+06	6.47527	6.64386	3	2	3.76238	5.44555	1.66667	2	1	3.42257e-07	0
P31946	YWHAB	14-3-3 protein beta/alpha	293860	1.44867e+06	5.90656	6.09335	3	2	9.75608	19.2412	1	2	1	4.22016e-05	0
P31948	STIP1	Stress-induced-phosphoprotein 1	647917	3.79399e+06	4.82842	5.99482	1	2	4.60405	9.11602	1.5	3.5	1	0.00915083	0
P31949	S100A11	Protein S100-A11	714933	11799000	0	5.71448	2	2	15.2381	15.2381	1	1	0	0.437344	1
P32119	PRDX2	Peroxiredoxin-2		2.19747e+07		5.3803	0	2		17.1717		2.33333	0	0.146848	0
P34932	HSPA4	Heat shock 70 kDa protein 4	510097	911739	5.84783	4.80661	3	1	4.36508	7.97619	2.33333	4	1	0.00115246	0
P35556	FBN2	Fibrillin-2	63115.7	107343	4.93308	3.98247	3	1	0.54945	1.13324	1	2	1	0.0044523	1
P35580	MYH10	Myosin-10	8340.67	154490	6.62936	5.7472	1	2	2.20141	2.96053	2	2.5	1	0.00957306	0
P36871	PGM1	Phosphoglucomutase-1		75966.7		5.59585	0	2		2.58007		1.5	0	0.117863	0
P36955	SERPINF1	Pigment epithelium-derived factor	214703		6.56713		2	0	3.11004		1		1	0.00743795	1
P37802	TAGLN2	Transgelin-2	863047	1.10799e+06	5.82883	6.27062	3	2	12.8978	12.5628	1.33333	1.5	1	0.000116221	0
P37837	TALDO1	Transaldolase		2.07813e+06		6.14792	0	2		3.26409		1	0	0.0512441	0
P38159	RBMX	RNA-binding motif protein, X chromosome		4.26807e+06		5.73614	0	2		4.34783		1.5	0	0.0999139	0
P39019	RPS19	40S ribosomal protein S19		3335500		5.42343	0	2		9.31035		1.5	0	0.14091	0
P39023	RPL3	60S ribosomal protein L3	134093		-2.62636		3	0	5.95533		1		0	0.580405	0
P39060	COL18A1	Collagen alpha-1(XVIII) chain	277040	537233	5.78112	5.11363	3	2	1.31129	1.08324	1.33333	1.5	1	0.000546135	1
P39687	ANP32A	Acidic leucine-rich nuclear phosphoprotein 32 family member A	2810480	1.77705e+07	5.48325	5.22175	2	2	16.8675	13.8554	2	1	1	0.00364342	0
P40926	MDH2	Malate dehydrogenase, mitochondrial	1.11386e+06	3.17447e+06	6.64386	5.57771	1	2	8.18539	11.8343	1.66667	3	1	0.0140495	0
P47756	CAPZB	F-actin-capping protein subunit beta		306830		5.4928	0	2		6.31769		1	0	0.131505	0
P48643	CCT5	T-complex protein 1 subunit epsilon	103650	269657	6.3634	5.51734	1	2	6.93159	4.62107	1.5	1.33333	1	0.0146158	0
P49006	MARCKSL1	MARCKS-related protein	1.39037e+06	2.8706e+06	6.05906	4.56629	2	1	7.69231	7.69231	1	1	1	0.0114896	0
P49327	FASN	Fatty acid synthase	87077.7	318142	5.96463	5.99482	2	2	1.81202	2.74791	2.5	4.5	1	0.000573835	0
P49419	ALDH7A1	Alpha-aminoadipic semialdehyde dehydrogenase	128427	241622	4.9669	3.99541	2	1	2.5974	4.26716	1	2	1	0.00486438	0
P49458	SRP9	Signal recognition particle 9 kDa protein	1397150	7.84033e+06	5.45132	6.64386	3	1	12.7907	12.7907	1	1	1	0.005624	0
P49720	PSMB3	Proteasome subunit beta type-3	279640	2.79483e+06	5.75842	3.81122	2	1	7.80488	7.80488	1	1	1	0.0251656	0
P50395	GDI2	Rab GDP dissociation inhibitor beta	1345460	10057000	5.7622	5.90972	3	3	9.73782	9.66292	3	3	1	2.6267e-05	0
P50454	SERPINH1	Serpin H1	206990	2.95273e+06	6.43101	5.73566	2	3	5.34291	10.0478	1	2.33333	1	0.000337252	1
P50990	CCT8	T-complex protein 1 subunit theta		1.90846e+06		6.39504	0	3		7.3601		3.33333	1	0.00151046	0
P50991	CCT4	T-complex protein 1 subunit delta	158233	2361886	5.60508	5.9356	2	2	2.5974	11.3172	1	4	1	0.00158634	0
P51858	HDGF	Hepatoma-derived growth factor	210027	160887	6.64386	6.64386	1	2	6.66667	5.20833	1	1	0	1	0
P52209	PGD	6-phosphogluconate dehydrogenase, decarboxylating	621473	2.11095e+06	4.85708	5.06535	2	1	4.34783	5.17597	1.5	1.66667	1	0.000949841	0
P52565	ARHGDIA	Rho GDP-dissociation inhibitor 1	1.00823e+06	86716.7	6.64386	6.64386	1	2	7.35294	11.2745	1	1.5	0	1	0
P52799	EFNB2	Ephrin-B2	61636.7		4.48916	4.07529	2	1	4.5045	4.5045	1	1	1	0.0176137	0
P52926	HMGA2	High mobility group protein HMGI-C	889000	3.89503e+06	6.07193	3.25192	2	1	20.1835	17.4312	1	1	1	0.0323007	0
P53396	ACLY	ATP-citrate synthase	85245.7	251470	6.19129	6.64386	1	2	1.45322	2.08901	1	1.5	1	0.000539366	0
P53999	SUB1	Activated RNA polymerase II transcriptional coactivator p15			5.28609		2	0	10.2362		1		0	0.114413	0
P55001	MFAP2	Microfibrillar-associated protein 2	1.08469e+06	2680240	5.28641	3.35557	3	1	5.46448	5.46448	1	1	1	0.00321041	1
P55058	PLTP	Phospholipid transfer protein	1.02294e+07	7.07297e+06	5.81103	4.19137	1	2	4.46247	5.17241	1.5	2	1	0.0159304	0
P55060	CSE1L	Exportin-2		397463	6.5305	6.64386	3	1	2.16272	2.11123	1.33333	1.5	1	4.80036e-06	0
P55072	VCP	Transitional endoplasmic reticulum ATPase	1.7632e+06	5.17629e+06	5.77086	6.03871	3	3	8.68485	9.09842	4	4.33333	1	1.5148e-05	0
P55209	NAP1L1	Nucleosome assembly protein 1-like 1	1055400	2.09211e+06	5.5354	5.4411	2	1	3.70844	5.6266	1	2	1	0.0129452	0
P55786	NPEPPS	Puromycin-sensitive aminopeptidase		428248	6.64386	4.23281	2	1	1.41458	2.50272	1	2	1	0.0184157	0
P55854	SUMO3	Small ubiquitin-related modifier 3	102793	25498000	5.69341	5.62386	2	2	11.6505	11.6505	1	1	1	0.00216901	0
P60174	TPI1	Triosephosphate isomerase	8.51197e+06	5.03931e+07	5.91908	5.88733	3	3	23.0769	24.7086	4.33333	4.66667	1	4.39804e-05	0
P60660	MYL6	Myosin light polypeptide 6	689110	5.62323e+06	6.30378	6.05906	1	2	5.96026	5.96026	1	1	1	0.00318439	0
P60866	RPS20	40S ribosomal protein S20		1.39408e+07		5.25112	0	2		10.084		1	0	0.16505	0
P61978	HNRNPK	Heterogeneous nuclear ribonucleoprotein K	2807740	9.63277e+06	5.73274	5.84522	2	3	5.90353	4.82361	2	1.66667	1	0.000291601	0
P61981	YWHAG	14-3-3 protein gamma		4.64597e+06		5.65292	0	2		15.1822		1.5	0	0.110476	0
P62136	PPP1CA	Serine/threonine-protein phosphatase PP1-alpha catalytic subunit			4.60386	5.59585	1	2	5.15152	6.51516	1	1.5	1	0.0167214	0
P62258	YWHAE	14-3-3 protein epsilon	2946280	95919000	5.39002	5.88188	2	3	16.0784	30.3268	2.66667	4.66667	1	0.000291341	0
P62318	SNRPD3	Small nuclear ribonucleoprotein Sm D3		7.67893e+06	6.64386	5.62386	2	2	7.14286	7.14286	1	1	1	0.00123673	0
P62826	RAN	GTP-binding nuclear protein Ran	3.72047e+06	1.14007e+06	5.87335	5.62386	3	2	5.70988	7.63889	1	1.5	1	0.000129799	0
P62857	RPS28	40S ribosomal protein S28	9.72367e+06	3.44291e+07	6.06653	5.4459	2	2	17.3913	17.3913	1	1	1	0.00171483	0
P62888	RPL30	60S ribosomal protein L30	1.91513e+06	3.90474e+06	5.44053	5.69341	2	2	24.9275	23.4782	1.66667	1.5	1	0.00143506	0
P62906	RPL10A	60S ribosomal protein L10a		539400		6.64386	0	2		4.83871		1	0	1	0
P62937	PPIA	Peptidyl-prolyl cis-trans isomerase A	2.75072e+07	1.02129e+08	5.87983	5.92128	3	3	39.596	34.7475	5	4.66667	1	2.49194e-05	0
P63104	YWHAZ	14-3-3 protein zeta/delta	3.95287e+06	8.62557e+07	5.75269	5.98985	3	3	26.6667	34.1496	4	4.66667	1	3.26172e-05	0
P63241	EIF5A	Eukaryotic translation initiation factor 5A-1	8666000	28525000	5.74661	6.16228	3	3	25.7576	23.1602	2	1.66667	1	1.19685e-05	0
P63244	RACK1	Receptor of activated protein C kinase 1				4.78689	0	2		5.04732		1.5	0	0.235585	0
P63279	UBE2I	SUMO-conjugating enzyme UBC9	563033	2.22487e+06	6.62936	5.50089	1	2	6.32911	10.1266	1	1.5	1	0.0162967	0
P68032	ACTC1	Actin, alpha cardiac muscle 1	10960860	1.52047e+07	5.85465	5.82049	3	3	17.2414	17.4182	1	1	1	4.89114e-05	0
P68104	EEF1A1	Elongation factor 1-alpha 1	1.2642e+07	1.11105e+07	6.03709	5.35957	1	2	9.30736	5.41125	4	2.5	1	0.0187193	0
P78371	CCT2	T-complex protein 1 subunit beta	462213	1.11977e+06	5.64629	6.00335	3	3	5.23364	7.78818	1.66667	2.66667	1	3.26445e-05	0
P80723	BASP1	Brain acid soluble protein 1	303260		5.70388		2	0	8.37004		1		0	0.103979	0
P83916	CBX1	Chromobox protein homolog 1			6.64386	5.70388	1	2	8.64865	8.64865	1	1	1	0.0106726	0
P98095	FBLN2	Fibulin-2	331357	489700	2.74844	1.55816	2	1	2.53378	1.52027	1.5	1	0	0.0526202	1
Q00610	CLTC	Clathrin heavy chain 1	122491	1.12894e+06	6.64386	6.39098	1	2	2.41791	3.36318	2.5	4	1	0.000677176	0
Q01469	FABP5	Fatty acid-binding protein, epidermal		5.19796e+06		6.64386	0	2		12.963		1	0	1	0
Q01518	CAP1	Adenylyl cyclase-associated protein 1	1.63306e+06	2.39172e+06	5.78275	4.47611	3	1	8.49122	11.3684	2.33333	3	1	0.00217723	0
Q01995	TAGLN	Transgelin	558407	1982000	6.64386	6.64386	1	2	8.12604	14.6766	1.33333	2.5	0	1	0
Q02818	NUCB1	Nucleobindin-1		704172	6.64386	5.08385	1	2	3.47072	5.42299	1	2	1	0.0283571	0
Q06830	PRDX1	Peroxiredoxin-1	9.06673e+06	34557400	6.14397	6.10922	3	3	8.54272	26.6332	1.33333	3.33333	1	8.02697e-06	0
Q07021	C1QBP	Complement component 1 Q subcomponent-binding protein, mitochondrial	585940	2603680	6.64386	5.69341	2	2	7.0922	12.766	1	2	1	0.000987175	0
Q09028	RBBP4	Histone-binding protein RBBP4		2.87747e+06		5.97958	0	2		1.88235		1	0	0.0704347	0
Q12841	FSTL1	Follistatin-related protein 1	1.33836e+06	16132700	5.75513	6.08463	3	3	13.2034	13.961	3.66667	3.66667	1	1.20352e-05	1
Q12905	ILF2	Interleukin enhancer-binding factor 2	4.2137e+06	3.57057e+06	5.14419	5.97669	1	3	6.15385	7.69229	1.5	1.66667	1	0.00153081	0
Q12906	ILF3	Interleukin enhancer-binding factor 3	454767	1691630	4.54783	6.05357	1	3	3.80313	2.46085	2	1.66667	1	0.002067	0
Q13283	G3BP1	Ras GTPase-activating protein-binding protein 1	400100	383299	5.69282	4.85054	3	1	5.22175	2.7897	1.66667	1	1	0.00270544	0
Q13885	TUBB2A	Tubulin beta-2A chain			5.4742	6.64386	2	2	19.6629	24.7191	2	3	1	0.00095732	0
Q14103	HNRNPD	Heterogeneous nuclear ribonucleoprotein D0	2306000	27604000	5.7756	5.83519	3	3	8.3568	12.0188	2.33333	3	1	4.51758e-05	0
Q14118	DAG1	Dystroglycan	30022.3	1.66484e+06	5.61546	5.12899	2	2	1.50838	2.12291	1	1.5	1	0.00392388	0
Q14152	EIF3A	Eukaryotic translation initiation factor 3 subunit A	10508.3	70093.3	5.31475	4.37428	2	1	1.30246	1.30246	1	1	1	0.016545	0
Q14240	EIF4A2	Eukaryotic initiation factor 4A-II			5.29903	6.64386	2	1	3.1941	3.1941	1	1	1	0.00821623	0
Q14508	WFDC2	WAP four-disulfide core domain protein 2	636513		4.62633		2	0	11.2903		1		0	0.0982142	0
Q14697	GANAB	Neutral alpha-glucosidase AB	52578		6.36843		2	0	1.58898		1		1	0.0121907	0
Q14974	KPNB1	Importin subunit beta-1	464073	2.5006e+06	5.98029	6.41008	3	3	1.48402	4.07154	1	3	1	4.85313e-06	0
Q15084	PDIA6	Protein disulfide-isomerase A6	259883	2.48167e+06	5.17141	6.64386	1	2	3.40909	3.25758	1	1	1	0.00630284	0
Q15185	PTGES3	Prostaglandin E synthase 3				6.64386	0	2		8.125		1	0	1	0
Q15365	PCBP1	Poly(rC)-binding protein 1		3840300		5.17683	0	2		6.17978		1.5	0	0.175799	0
Q15366	PCBP2	Poly(rC)-binding protein 2	296607	2.25943e+06	5.66284	3.88245	2	1	5.89041	7.94521	1.5	2	1	0.0252023	0
Q16630	CPSF6	Cleavage and polyadenylation specificity factor subunit 6		499953		5.69195	0	3		4.53721		1	1	0.026847	0
Q16658	FSCN1	Fascin	344967	7.34903e+06	5.66636	5.76539	3	3	4.93577	8.11358	2	2.66667	1	3.85312e-05	0
Q16851	UGP2	UTP--glucose-1-phosphate uridylyltransferase		332872		6.63661	0	2		2.95275		1	1	0.000695444	0
Q16881	TXNRD1	Thioredoxin reductase 1, cytoplasmic		682906		5.89403	0	2		2.31125		1	0	0.0805573	0
Q2VWP7	PRTG	Protogenin	116951	356973	5.35102	6.64386	3	1	1.85507	2.56522	1.33333	2	1	0.00253958	0
Q5JXB2	UBE2NL	Putative ubiquitin-conjugating enzyme E2 N-like			5.97958	-6.64386	2	1	6.86275	4.57516	1	1	0	0.715724	0
Q71U36	TUBA1A	Tubulin alpha-1A chain			5.61132	6.64386	2	1	22.2469	24.5011	1	2.5	1	0.00775512	0
Q86VP6	CAND1	Cullin-associated NEDD8-dissociated protein 1		195367	6.64386	5.54265	1	2	0.97561	1.46342	1	1.33333	1	0.0150838	0
Q8N474	SFRP1	Secreted frizzled-related protein 1	190323	7365.33	4.04283	2.87447	2	1	5.25478	5.09554	1.5	1	0	0.0916293	1
Q8TAA3	PSMA8	Proteasome subunit alpha type-7-like			5.86504	6.64386	3	1	5.46875	10.9375	1	2	1	0.00102298	0
Q92626	PXDN	Peroxidasin homolog	14864.3	418093	5.89739	5.54481	1	3	1.28465	1.62272	1	2	1	0.0055176	1
Q92945	KHSRP	Far upstream element-binding protein 2		1764435	6.64386	5.75842	1	2	2.53165	8.29817	1	3	1	0.00937501	0
Q93088	BHMT	Betaine--homocysteine S-methyltransferase 1		449700	-6.64386	-6.64386	2	2	3.94089	3.94089	1	1	0	1	0
Q96AE4	FUBP1	Far upstream element-binding protein 1		604460		4.96912	0	2		3.33851		1.5	0	0.206949	0
Q96EP5	DAZAP1	DAZ-associated protein 1		524300		5.35278	0	2		3.80835		1	0	0.150673	0
Q96HF1	SFRP2	Secreted frizzled-related protein 2		2.15033e+06		4.66969	0	2		8.81358		2	0	0.244663	1
Q96HQ2	CDKN2AIPNL	CDKN2AIP N-terminal-like protein		1.12907e+06		5.97958	0	2		15.5172		1	0	0.0704347	0
Q99497	PARK7	Protein deglycase DJ-1	3211100	9.45567e+06	6.15304	5.27538	3	2	12.3457	15.3439	1.33333	2	1	0.000466408	0
Q99598	TSNAX	Translin-associated protein X		351147		5.53412	0	2		6.55172		1	0	0.125988	0
Q99832	CCT7	T-complex protein 1 subunit eta	189677	1.0999e+06	6.56713	5.03994	2	1	5.52486	6.90606	1.66667	2.5	1	0.00703954	0
Q9BWD1	ACAT2	Acetyl-CoA acetyltransferase, cytosolic		2.56152e+06		6.20676	0	2		7.30479		2	1	0.044759	0
Q9H299	SH3BGRL3	SH3 domain-binding glutamic acid-rich-like protein 3	778333		5.97958		2	0	16.129		1		0	0.0704347	0
Q9H9Z2	LIN28A	Protein lin-28 homolog A			6.02625		2	0	7.17703		1		0	0.0650171	0
Q9P1F3	ABRACL	Costars family protein ABRACL	522933	7.10715e+06	5.63071	6.03709	2	1	19.7531	17.9012	1	1	1	0.0043249	0
Q9UQ80	PA2G4	Proliferation-associated protein 2G4	178163	713900	5.81711	6.03144	2	3	4.56853	3.72251	1	1.33333	1	0.000156424	0
Q9Y266	NUDC	Nuclear migration protein nudC		172061	6.64386	5.54265	1	2	2.41692	2.41692	1	1	1	0.0150838	0
Q9Y4K0	LOXL2	Lysyl oxidase homolog 2	217167	420320	5.64851	6.64386	2	3	2.19638	2.45478	1	1.33333	1	6.55011e-05	1
Q9Y617	PSAT1	Phosphoserine aminotransferase		6.38438e+06	6.64386	4.87094	1	2	2.7027	8.64865	1	3	1	0.0118134	0

## Sheet: hiPSCs_Up in uF_GO-BP
GO-BP ID	Description	GeneRatio	BgRatio	pvalue	p.adjust	qvalue	geneID	Count
GO:0043062	extracellular structure organization	28/183	123/3382	2.0748e-11	4.257e-08	3.01853e-08	CTSV/TIMP1/CST3/COL1A1/COL2A1/APOA1/APOE/FN1/TTR/APP/LAMB1/COL1A2/MMP2/SPARC/SPP1/LAMC1/COL6A1/VCAN/FBLN1/FBN2/COL18A1/SERPINH1/MFAP2/PLTP/DAG1/FSCN1/PXDN/LOXL2	28
GO:0045055	regulated exocytosis	47/183	319/3382	3.17213e-11	4.257e-08	3.01853e-08	QSOX1/ACTN4/WDR1/IDH1/TIMP1/CST3/APOA1/FN1/TTR/TF/ALDOA/APP/GSN/GPI/CTSD/TUBB/PSAP/HSP90AA1/HSP90AB1/ANXA5/GSTP1/HMGB1/SPARC/HSPA1A/CLU/HSPA8/XRCC6/EEF2/MIF/PKM/VCL/PGAM1/FLNA/PRDX6/TAGLN2/GDI2/CCT8/ACLY/VCP/PPIA/EEF1A1/CCT2/CAP1/ILF2/KPNB1/CAND1/PA2G4	47
GO:0030198	extracellular matrix organization	25/183	103/3382	6.22004e-11	5.56487e-08	3.94591e-08	CTSV/TIMP1/CST3/COL1A1/COL2A1/FN1/TTR/APP/LAMB1/COL1A2/MMP2/SPARC/SPP1/LAMC1/COL6A1/VCAN/FBLN1/FBN2/COL18A1/SERPINH1/MFAP2/DAG1/FSCN1/PXDN/LOXL2	25
GO:0006887	exocytosis	48/183	362/3382	8.56844e-10	5.20863e-07	3.69331e-07	QSOX1/ACTN4/WDR1/IDH1/TIMP1/CST3/APOA1/FN1/TTR/TF/ALDOA/APP/GSN/GPI/CTSD/TUBB/PSAP/HSP90AA1/HSP90AB1/ANXA5/GSTP1/HMGB1/SPARC/HSPA1A/CLU/HSPA8/XRCC6/EEF2/MIF/PKM/VCL/PGAM1/FLNA/PRDX6/MYH10/TAGLN2/GDI2/CCT8/ACLY/VCP/PPIA/EEF1A1/CCT2/CAP1/ILF2/KPNB1/CAND1/PA2G4	48
GO:0002576	platelet degranulation	16/183	47/3382	9.70311e-10	5.20863e-07	3.69331e-07	QSOX1/ACTN4/WDR1/TIMP1/APOA1/FN1/TF/ALDOA/APP/PSAP/ANXA5/SPARC/CLU/VCL/FLNA/TAGLN2	16
GO:0032940	secretion by cell	56/183	468/3382	1.22169e-09	5.46503e-07	3.87512e-07	QSOX1/VGF/ACTN4/WDR1/IDH1/TIMP1/CST3/APOA1/FN1/TTR/TF/ALDOA/GAPDH/APP/GSN/GPI/SERPINE2/CTSD/TUBB/PSAP/HSP90AA1/HSP90AB1/ANXA5/GSTP1/HMGB1/SPARC/HSPA1A/SPP1/HSPD1/CLU/HSPA8/XRCC6/EEF2/PDIA4/MIF/PKM/EZR/VCL/PGAM1/FLNA/PRDX6/MYH10/TAGLN2/GDI2/CCT8/ACLY/VCP/PPIA/EEF1A1/CCT2/CAP1/ILF2/KPNB1/CAND1/PARK7/PA2G4	56
GO:0046903	secretion	56/183	493/3382	9.1202e-09	3.36328e-06	2.38482e-06	QSOX1/VGF/ACTN4/WDR1/IDH1/TIMP1/CST3/APOA1/FN1/TTR/TF/ALDOA/GAPDH/APP/GSN/GPI/SERPINE2/CTSD/TUBB/PSAP/HSP90AA1/HSP90AB1/ANXA5/GSTP1/HMGB1/SPARC/HSPA1A/SPP1/HSPD1/CLU/HSPA8/XRCC6/EEF2/PDIA4/MIF/PKM/EZR/VCL/PGAM1/FLNA/PRDX6/MYH10/TAGLN2/GDI2/CCT8/ACLY/VCP/PPIA/EEF1A1/CCT2/CAP1/ILF2/KPNB1/CAND1/PARK7/PA2G4	56
GO:0002443	leukocyte mediated immunity	40/183	290/3382	1.00247e-08	3.36328e-06	2.38482e-06	QSOX1/WDR1/IDH1/CST3/TTR/ALDOA/GSN/GPI/CTSD/TUBB/PSAP/HSP90AA1/HSP90AB1/GSTP1/HMGB1/HSPA1A/HSPD1/CLU/HSPA8/XRCC6/EEF2/MIF/PKM/VCL/PGAM1/PRDX6/GDI2/CCT8/ACLY/VCP/PPIA/EEF1A1/CCT2/CAP1/PRDX1/C1QBP/ILF2/KPNB1/CAND1/PA2G4	40
GO:0002446	neutrophil mediated immunity	36/183	245/3382	1.16623e-08	3.47797e-06	2.46614e-06	QSOX1/WDR1/IDH1/CST3/TTR/ALDOA/GSN/GPI/CTSD/TUBB/PSAP/HSP90AA1/HSP90AB1/GSTP1/HMGB1/HSPA1A/HSPA8/XRCC6/EEF2/MIF/PKM/VCL/PGAM1/PRDX6/GDI2/CCT8/ACLY/VCP/PPIA/EEF1A1/CCT2/CAP1/ILF2/KPNB1/CAND1/PA2G4	36
GO:0002274	myeloid leukocyte activation	38/183	271/3382	1.60679e-08	4.31263e-06	3.05798e-06	QSOX1/IDH1/CST3/TTR/ALDOA/APP/GSN/GPI/CTSD/TUBB/PSAP/HSP90AA1/HSP90AB1/GSTP1/HMGB1/HSPA1A/HSPD1/CLU/HSPA8/XRCC6/EEF2/MIF/PKM/VCL/PGAM1/PRDX6/GDI2/CCT8/ACLY/VCP/PPIA/EEF1A1/CCT2/CAP1/ILF2/KPNB1/CAND1/PA2G4	38
GO:0046677	response to antibiotic	20/183	88/3382	2.02319e-08	4.56566e-06	3.2374e-06	LDHA/COL1A1/GSN/PSAP/HSP90AA1/GSTP1/SPARC/HNRNPA1/TXN/HSPD1/CLU/HSPA5/EEF2/EEF1B2/APEX1/PRDX3/PEBP1/ACTC1/HNRNPD/PARK7	20
GO:0006955	immune response	55/183	490/3382	2.04128e-08	4.56566e-06	3.2374e-06	QSOX1/HMGB3/IDH1/CST3/COL1A1/COL2A1/APOA1/TTR/ALDOA/GAPDH/APP/GSN/GPI/CTSD/TUBB/PSAP/HSP90AA1/COL1A2/HSP90AB1/VIM/GSTP1/HMGB1/HSPA1A/HSPD1/CLU/HSPA8/XRCC6/EEF2/MIF/PKM/EZR/VCL/PGAM1/SFPQ/AHCY/HMGB2/PRDX6/GDI2/CCT8/ACLY/VCP/RPL30/PPIA/EEF1A1/CCT2/CAP1/PRDX1/C1QBP/ILF2/KPNB1/PCBP2/CAND1/PXDN/PARK7/PA2G4	55
GO:0002283	neutrophil activation involved in immune response	35/183	243/3382	3.3019e-08	6.33022e-06	4.4886e-06	QSOX1/IDH1/CST3/TTR/ALDOA/GSN/GPI/CTSD/TUBB/PSAP/HSP90AA1/HSP90AB1/GSTP1/HMGB1/HSPA1A/HSPA8/XRCC6/EEF2/MIF/PKM/VCL/PGAM1/PRDX6/GDI2/CCT8/ACLY/VCP/PPIA/EEF1A1/CCT2/CAP1/ILF2/KPNB1/CAND1/PA2G4	35
GO:0043312	neutrophil degranulation	35/183	243/3382	3.3019e-08	6.33022e-06	4.4886e-06	QSOX1/IDH1/CST3/TTR/ALDOA/GSN/GPI/CTSD/TUBB/PSAP/HSP90AA1/HSP90AB1/GSTP1/HMGB1/HSPA1A/HSPA8/XRCC6/EEF2/MIF/PKM/VCL/PGAM1/PRDX6/GDI2/CCT8/ACLY/VCP/PPIA/EEF1A1/CCT2/CAP1/ILF2/KPNB1/CAND1/PA2G4	35
GO:0042119	neutrophil activation	35/183	244/3382	3.68039e-08	6.58545e-06	4.66958e-06	QSOX1/IDH1/CST3/TTR/ALDOA/GSN/GPI/CTSD/TUBB/PSAP/HSP90AA1/HSP90AB1/GSTP1/HMGB1/HSPA1A/HSPA8/XRCC6/EEF2/MIF/PKM/VCL/PGAM1/PRDX6/GDI2/CCT8/ACLY/VCP/PPIA/EEF1A1/CCT2/CAP1/ILF2/KPNB1/CAND1/PA2G4	35
GO:0001775	cell activation	48/183	405/3382	3.96188e-08	6.64606e-06	4.71255e-06	QSOX1/IDH1/TIMP1/CST3/COL1A1/APOE/TTR/ALDOA/APP/GSN/GPI/SERPINE2/CTSD/TUBB/PSAP/HSP90AA1/COL1A2/HSP90AB1/GSTP1/HMGB1/HSPA1A/HSPD1/CLU/HSPA8/XRCC6/EEF2/MIF/PKM/IGFBP2/VCL/PGAM1/FLNA/PRDX6/GDI2/CCT8/EFNB2/ACLY/VCP/PPIA/YWHAZ/EEF1A1/CCT2/CAP1/PRDX1/ILF2/KPNB1/CAND1/PA2G4	48
GO:0036230	granulocyte activation	35/183	248/3382	5.64187e-08	8.70497e-06	6.17248e-06	QSOX1/IDH1/CST3/TTR/ALDOA/GSN/GPI/CTSD/TUBB/PSAP/HSP90AA1/HSP90AB1/GSTP1/HMGB1/HSPA1A/HSPA8/XRCC6/EEF2/MIF/PKM/VCL/PGAM1/PRDX6/GDI2/CCT8/ACLY/VCP/PPIA/EEF1A1/CCT2/CAP1/ILF2/KPNB1/CAND1/PA2G4	35
GO:0002444	myeloid leukocyte mediated immunity	36/183	260/3382	5.83791e-08	8.70497e-06	6.17248e-06	QSOX1/WDR1/IDH1/CST3/TTR/ALDOA/GSN/GPI/CTSD/TUBB/PSAP/HSP90AA1/HSP90AB1/GSTP1/HMGB1/HSPA1A/HSPA8/XRCC6/EEF2/MIF/PKM/VCL/PGAM1/PRDX6/GDI2/CCT8/ACLY/VCP/PPIA/EEF1A1/CCT2/CAP1/ILF2/KPNB1/CAND1/PA2G4	36
GO:0046683	response to organophosphorus	11/183	28/3382	8.28963e-08	1.17102e-05	8.3034e-06	VGF/LDHA/COL1A1/APP/SPARC/HSPD1/HSPA5/EZR/IGFBP5/APEX1/PEBP1	11
GO:0006734	NADH metabolic process	10/183	23/3382	1.04448e-07	1.3415e-05	9.51225e-06	PGK1/ALDOA/GAPDH/ENO1/GPI/PKM/PGAM1/MDH2/VCP/TPI1	10
GO:0043299	leukocyte degranulation	35/183	254/3382	1.04961e-07	1.3415e-05	9.51225e-06	QSOX1/IDH1/CST3/TTR/ALDOA/GSN/GPI/CTSD/TUBB/PSAP/HSP90AA1/HSP90AB1/GSTP1/HMGB1/HSPA1A/HSPA8/XRCC6/EEF2/MIF/PKM/VCL/PGAM1/PRDX6/GDI2/CCT8/ACLY/VCP/PPIA/EEF1A1/CCT2/CAP1/ILF2/KPNB1/CAND1/PA2G4	35
GO:0002275	myeloid cell activation involved in immune response	35/183	255/3382	1.16139e-07	1.37608e-05	9.75743e-06	QSOX1/IDH1/CST3/TTR/ALDOA/GSN/GPI/CTSD/TUBB/PSAP/HSP90AA1/HSP90AB1/GSTP1/HMGB1/HSPA1A/HSPA8/XRCC6/EEF2/MIF/PKM/VCL/PGAM1/PRDX6/GDI2/CCT8/ACLY/VCP/PPIA/EEF1A1/CCT2/CAP1/ILF2/KPNB1/CAND1/PA2G4	35
GO:0002263	cell activation involved in immune response	37/183	279/3382	1.1792e-07	1.37608e-05	9.75743e-06	QSOX1/IDH1/CST3/TTR/ALDOA/APP/GSN/GPI/CTSD/TUBB/PSAP/HSP90AA1/HSP90AB1/GSTP1/HMGB1/HSPA1A/HSPD1/HSPA8/XRCC6/EEF2/MIF/PKM/VCL/PGAM1/PRDX6/GDI2/CCT8/ACLY/VCP/PPIA/EEF1A1/CCT2/CAP1/ILF2/KPNB1/CAND1/PA2G4	37
GO:0051591	response to cAMP	10/183	24/3382	1.7072e-07	1.8398e-05	1.30456e-05	VGF/LDHA/COL1A1/APP/SPARC/HSPA5/EZR/IGFBP5/APEX1/PEBP1	10
GO:0002252	immune effector process	44/183	371/3382	1.71367e-07	1.8398e-05	1.30456e-05	QSOX1/WDR1/IDH1/CST3/APOA1/TTR/ALDOA/APP/GSN/GPI/CTSD/TUBB/PSAP/HSP90AA1/HSP90AB1/GSTP1/HMGB1/HSPA1A/HSPD1/CLU/HSPA8/XRCC6/EEF2/MIF/PKM/VCL/PGAM1/PRDX6/GDI2/CCT8/ACLY/VCP/PPIA/EEF1A1/CCT2/CAP1/PRDX1/C1QBP/ILF2/ILF3/KPNB1/PCBP2/CAND1/PA2G4	44
GO:0010035	response to inorganic substance	26/183	159/3382	1.93965e-07	2.00231e-05	1.41979e-05	LDHA/COL1A1/TF/APP/GSN/GPI/PSAP/ANXA5/SPARC/HNRNPA1/TXN/HSPD1/HSPA5/EEF2/IGFBP2/APEX1/PRDX3/PEBP1/SERPINF1/COL18A1/VCP/PPP1CA/PRDX1/HNRNPD/PARK7/LOXL2	26
GO:0014070	response to organic cyclic compound	32/183	227/3382	2.38594e-07	2.3718e-05	1.68178e-05	VGF/CTSV/IDH1/STC2/LDHA/COL1A1/APP/GSN/GPI/NPM1/HSP90AB1/GSTP1/HMGB1/SPARC/SPP1/HSPD1/CLU/HSPA5/EEF2/EZR/IGFBP2/MDK/IGFBP5/HMGB2/APEX1/PEBP1/SERPINF1/RAN/UBE2I/HNRNPD/DAG1/PARK7	32
GO:0072524	pyridine-containing compound metabolic process	15/183	59/3382	2.75873e-07	2.57807e-05	1.82805e-05	IDH1/LDHA/PGK1/ALDOA/GAPDH/ENO1/GPI/PKM/PGAM1/TKT/MDH2/PGD/VCP/TPI1/PSAT1	15
GO:0002366	leukocyte activation involved in immune response	36/183	276/3382	2.78555e-07	2.57807e-05	1.82805e-05	QSOX1/IDH1/CST3/TTR/ALDOA/GSN/GPI/CTSD/TUBB/PSAP/HSP90AA1/HSP90AB1/GSTP1/HMGB1/HSPA1A/HSPD1/HSPA8/XRCC6/EEF2/MIF/PKM/VCL/PGAM1/PRDX6/GDI2/CCT8/ACLY/VCP/PPIA/EEF1A1/CCT2/CAP1/ILF2/KPNB1/CAND1/PA2G4	36
GO:0009605	response to external stimulus	48/183	434/3382	3.63491e-07	3.25204e-05	2.30594e-05	VGF/CTSV/STC2/LDHA/COL1A1/APOA1/APOE/GAPDH/APP/GSN/ENO1/GPI/SERPINE2/VIM/ANXA5/GSTP1/HMGB1/SPARC/HNRNPA1/SPP1/HSPD1/CLU/HSPA5/HSPA8/EEF2/MIF/PKM/EZR/STMN1/IGFBP2/AHCY/CFL1/HMGB2/EEF1G/PRDX3/MYH10/SERPINF1/CCT5/EFNB2/HMGA2/PPP1CA/RPL30/C1QBP/FSTL1/ILF3/DAG1/PCBP2/PARK7	48
GO:0097435	supramolecular fiber organization	30/183	209/3382	4.03185e-07	3.45032e-05	2.44654e-05	ACTN4/WDR1/CST3/COL1A1/COL2A1/APOA1/APOE/ALDOA/TUBB4A/APP/GSN/PFN1/COL1A2/HSP90AB1/VIM/HSPA1A/CLU/HSPA8/EZR/STMN1/FLNA/CFL1/MYH10/SERPINH1/ACTC1/CAP1/KPNB1/FSCN1/PARK7/LOXL2	30
GO:0019674	NAD metabolic process	11/183	32/3382	4.11365e-07	3.45032e-05	2.44654e-05	LDHA/PGK1/ALDOA/GAPDH/ENO1/GPI/PKM/PGAM1/MDH2/VCP/TPI1	11
GO:0006928	movement of cell or subcellular component	49/183	453/3382	5.29902e-07	4.30987e-05	3.05602e-05	ACTN4/WDR1/TIMP1/COL1A1/APOA1/APOE/FN1/APP/ATP5F1B/GPI/SERPINE2/PFN1/LAMB1/COL1A2/VIM/ANXA5/GSTP1/HMGB1/SPARC/UCHL1/HSPA5/LAMC1/HSPA8/MIF/EZR/STMN1/VCL/FLNA/MDK/FBLN1/SFPQ/CFL1/IGFBP5/HMGB2/APEX1/MYH10/SERPINF1/COL18A1/EFNB2/PLTP/MYL6/PPIA/ACTC1/CAP1/C1QBP/DAG1/KPNB1/FSCN1/LOXL2	49
GO:0014074	response to purine-containing compound	11/183	33/3382	5.88246e-07	4.39926e-05	3.11941e-05	VGF/LDHA/COL1A1/APP/SPARC/HSPD1/HSPA5/EZR/IGFBP5/APEX1/PEBP1	11
GO:0048870	cell motility	40/183	335/3382	6.05954e-07	4.39926e-05	3.11941e-05	ACTN4/WDR1/TIMP1/COL1A1/APOA1/APOE/FN1/APP/ATP5F1B/GPI/SERPINE2/PFN1/LAMB1/COL1A2/ANXA5/GSTP1/HMGB1/SPARC/HSPA5/LAMC1/MIF/VCL/FLNA/MDK/FBLN1/CFL1/IGFBP5/HMGB2/APEX1/MYH10/SERPINF1/COL18A1/EFNB2/PLTP/PPIA/CAP1/C1QBP/DAG1/FSCN1/LOXL2	40
GO:0051674	localization of cell	40/183	335/3382	6.05954e-07	4.39926e-05	3.11941e-05	ACTN4/WDR1/TIMP1/COL1A1/APOA1/APOE/FN1/APP/ATP5F1B/GPI/SERPINE2/PFN1/LAMB1/COL1A2/ANXA5/GSTP1/HMGB1/SPARC/HSPA5/LAMC1/MIF/VCL/FLNA/MDK/FBLN1/CFL1/IGFBP5/HMGB2/APEX1/MYH10/SERPINF1/COL18A1/EFNB2/PLTP/PPIA/CAP1/C1QBP/DAG1/FSCN1/LOXL2	40
GO:0009628	response to abiotic stimulus	37/183	297/3382	6.06455e-07	4.39926e-05	3.11941e-05	VGF/ACTN4/PSIP1/STC2/LDHA/PGK1/COL1A1/APP/ENO1/GPI/NPM1/SERPINE2/HSP90AA1/HSP90AB1/MMP2/SPARC/HSPA1A/TXN/HSPD1/HSPA5/HSPA8/XRCC6/PKM/H2AFX/IGFBP2/AHCY/PEBP1/SERPINF1/COL18A1/HMGA2/VCP/NPEPPS/PPP1CA/YWHAE/HNRNPD/DAG1/LOXL2	37
GO:0051131	chaperone-mediated protein complex assembly	7/183	12/3382	7.63164e-07	5.39035e-05	3.82216e-05	HSP90AA1/HSP90AB1/HSPA1A/HSPD1/CLU/HSPA4/CCT2	7
GO:1901700	response to oxygen-containing compound	44/183	392/3382	8.59508e-07	5.91518e-05	4.19431e-05	VGF/CTSV/STC2/LDHA/TIMP1/COL1A1/APOE/APP/GSN/GPI/PSAP/COL1A2/HSP90AB1/MMP2/VIM/ANXA5/GSTP1/SPARC/SPP1/TXN/HSPD1/CLU/HSPA5/COL6A1/EEF2/MIF/PKM/EZR/IGFBP2/CFL1/EEF1B2/IGFBP5/HMGB2/APEX1/PRDX3/PEBP1/SERPINF1/COL18A1/VCP/ACTC1/PRDX1/HNRNPD/DAG1/PARK7	44
GO:0042592	homeostatic process	47/183	433/3382	8.86105e-07	5.94576e-05	4.21599e-05	QSOX1/VGF/STC2/PGK1/COL2A1/APOA1/APOE/TF/ALDOA/APP/ATP5F1B/GPI/HSP90AA1/HSP90AB1/ANXA5/GSTP1/HMGB1/HNRNPA1/HSPA1A/SPP1/TXN/CKB/XRCC6/PDIA4/MIF/STMN1/HNRNPA2B1/IGFBP5/HMGB2/APEX1/PRDX6/PRDX3/PDIA3/SERPINF1/CCT5/CCT8/CCT4/MFAP2/YWHAE/EIF5A/CCT2/PRDX1/HNRNPD/PDIA6/CAND1/PARK7/CCT7	47
GO:0006735	NADH regeneration	8/183	17/3382	1.00926e-06	6.29963e-05	4.46691e-05	PGK1/ALDOA/GAPDH/ENO1/GPI/PKM/PGAM1/TPI1	8
GO:0061621	canonical glycolysis	8/183	17/3382	1.00926e-06	6.29963e-05	4.46691e-05	PGK1/ALDOA/GAPDH/ENO1/GPI/PKM/PGAM1/TPI1	8
GO:0061718	glucose catabolic process to pyruvate	8/183	17/3382	1.00926e-06	6.29963e-05	4.46691e-05	PGK1/ALDOA/GAPDH/ENO1/GPI/PKM/PGAM1/TPI1	8
GO:0019362	pyridine nucleotide metabolic process	14/183	57/3382	1.11133e-06	6.62847e-05	4.70008e-05	IDH1/LDHA/PGK1/ALDOA/GAPDH/ENO1/GPI/PKM/PGAM1/TKT/MDH2/PGD/VCP/TPI1	14
GO:0046496	nicotinamide nucleotide metabolic process	14/183	57/3382	1.11133e-06	6.62847e-05	4.70008e-05	IDH1/LDHA/PGK1/ALDOA/GAPDH/ENO1/GPI/PKM/PGAM1/TKT/MDH2/PGD/VCP/TPI1	14
GO:0044419	interspecies interaction between organisms	38/183	318/3382	1.21783e-06	7.10578e-05	5.03854e-05	EIF3F/PSIP1/APOE/FN1/GAPDH/SSB/GSN/NPM1/HSP90AB1/VIM/RPSA/HNRNPA1/HSPA1A/HSPD1/HSPA8/XRCC6/H2AFX/FBLN1/CFL1/PSMA4/YWHAB/PSMB3/EFNB2/HMGA2/VCP/HNRNPK/YWHAE/RAN/RPL30/PPIA/UBE2I/C1QBP/ILF3/DAG1/EIF3A/EIF4A2/KPNB1/PCBP2	38
GO:0006733	oxidoreduction coenzyme metabolic process	14/183	58/3382	1.39625e-06	7.85506e-05	5.56983e-05	IDH1/LDHA/PGK1/ALDOA/GAPDH/ENO1/GPI/PKM/PGAM1/TKT/MDH2/PGD/VCP/TPI1	14
GO:0016477	cell migration	37/183	307/3382	1.40478e-06	7.85506e-05	5.56983e-05	ACTN4/WDR1/TIMP1/COL1A1/APOA1/APOE/FN1/APP/ATP5F1B/GPI/SERPINE2/PFN1/LAMB1/COL1A2/GSTP1/HMGB1/SPARC/HSPA5/LAMC1/MIF/VCL/FLNA/MDK/CFL1/IGFBP5/HMGB2/APEX1/MYH10/SERPINF1/COL18A1/EFNB2/PPIA/CAP1/C1QBP/DAG1/FSCN1/LOXL2	37
GO:0010941	regulation of cell death	45/183	414/3382	1.57387e-06	8.62093e-05	6.11289e-05	ACTN4/LDHA/TIMP1/COL2A1/APOE/GAPDH/GSN/ENO1/GPI/NPM1/PSAP/HSP90AB1/ANXA5/GSTP1/HMGB1/HSPA1A/TXN/HSPD1/CLU/HSPA5/MIF/FLNA/MDK/SFPQ/CFL1/HMGB2/YWHAQ/APEX1/PRDX3/PDIA3/YWHAB/SERPINF1/COL18A1/EFNB2/HMGA2/VCP/HNRNPK/PPP1CA/YWHAE/YWHAZ/EIF5A/ACTC1/C1QBP/PARK7/PA2G4	45
GO:0050821	protein stabilization	15/183	67/3382	1.62812e-06	8.73974e-05	6.19714e-05	APOA1/GAPDH/PFN1/HSP90AA1/HSP90AB1/HSPA1A/HSPD1/CLU/FLNA/CCT5/CCT8/CCT4/CCT2/PARK7/CCT7	15
GO:0006007	glucose catabolic process	8/183	18/3382	1.73318e-06	8.77707e-05	6.2236e-05	PGK1/ALDOA/GAPDH/ENO1/GPI/PKM/PGAM1/TPI1	8
GO:0061615	glycolytic process through fructose-6-phosphate	8/183	18/3382	1.73318e-06	8.77707e-05	6.2236e-05	PGK1/ALDOA/GAPDH/ENO1/GPI/PKM/PGAM1/TPI1	8
GO:0061620	glycolytic process through glucose-6-phosphate	8/183	18/3382	1.73318e-06	8.77707e-05	6.2236e-05	PGK1/ALDOA/GAPDH/ENO1/GPI/PKM/PGAM1/TPI1	8
GO:2000573	positive regulation of DNA biosynthetic process	10/183	30/3382	1.9652e-06	9.76777e-05	6.92608e-05	HSP90AA1/HSP90AB1/HNRNPA1/HNRNPA2B1/CCT5/CCT8/CCT4/CCT2/HNRNPD/CCT7	10
GO:0045321	leukocyte activation	41/183	364/3382	2.06315e-06	0.000100682	7.13908e-05	QSOX1/IDH1/CST3/TTR/ALDOA/APP/GSN/GPI/CTSD/TUBB/PSAP/HSP90AA1/HSP90AB1/GSTP1/HMGB1/HSPA1A/HSPD1/CLU/HSPA8/XRCC6/EEF2/MIF/PKM/IGFBP2/VCL/PGAM1/PRDX6/GDI2/CCT8/EFNB2/ACLY/VCP/PPIA/EEF1A1/CCT2/CAP1/PRDX1/ILF2/KPNB1/CAND1/PA2G4	41
GO:0044403	symbiont process	37/183	312/3382	2.10137e-06	0.000100716	7.1415e-05	EIF3F/PSIP1/APOE/FN1/GAPDH/SSB/GSN/NPM1/HSP90AB1/VIM/RPSA/HNRNPA1/HSPA1A/HSPD1/HSPA8/XRCC6/H2AFX/FBLN1/CFL1/PSMA4/YWHAB/PSMB3/EFNB2/HMGA2/VCP/HNRNPK/YWHAE/RAN/PPIA/UBE2I/C1QBP/ILF3/DAG1/EIF3A/EIF4A2/KPNB1/PCBP2	37
GO:0031647	regulation of protein stability	18/183	96/3382	2.28856e-06	0.000107763	7.6412e-05	APOA1/TF/GAPDH/GSN/PFN1/HSP90AA1/HSP90AB1/HSPA1A/HSPD1/CLU/HSPA8/FLNA/CCT5/CCT8/CCT4/CCT2/PARK7/CCT7	18
GO:0042981	regulation of apoptotic process	41/183	369/3382	2.96074e-06	0.000137011	9.71509e-05	ACTN4/LDHA/TIMP1/COL2A1/APOE/GAPDH/GSN/ENO1/GPI/NPM1/HSP90AB1/ANXA5/GSTP1/HMGB1/HSPA1A/HSPD1/CLU/HSPA5/MIF/FLNA/MDK/SFPQ/CFL1/HMGB2/YWHAQ/APEX1/PRDX3/PDIA3/YWHAB/COL18A1/HMGA2/VCP/HNRNPK/PPP1CA/YWHAE/YWHAZ/EIF5A/ACTC1/C1QBP/PARK7/PA2G4	41
GO:0016032	viral process	35/183	292/3382	3.27675e-06	0.000149064	0.000105698	EIF3F/PSIP1/APOE/SSB/GSN/NPM1/HSP90AB1/VIM/RPSA/HNRNPA1/HSPA1A/HSPD1/HSPA8/XRCC6/H2AFX/FBLN1/CFL1/PSMA4/YWHAB/PSMB3/EFNB2/HMGA2/VCP/HNRNPK/YWHAE/RAN/PPIA/UBE2I/C1QBP/ILF3/DAG1/EIF3A/EIF4A2/KPNB1/PCBP2	35
GO:0009719	response to endogenous stimulus	44/183	412/3382	3.48025e-06	0.000155683	0.000110391	VGF/CTSV/IDH1/STC2/TIMP1/COL1A1/COL2A1/APOE/APP/GPI/COL1A2/HSP90AB1/MMP2/VIM/ANXA5/GSTP1/HMGB1/SPARC/HNRNPA1/HSPA1A/SPP1/HSPD1/HSPA5/COL6A1/EEF2/PKM/EZR/IGFBP2/NCL/MDK/IGFBP5/HMGB2/APEX1/PEBP1/FBN2/SERPINF1/RAN/EIF5A/UBE2I/EEF1A1/FSTL1/HNRNPD/DAG1/PARK7	44
GO:0006979	response to oxidative stress	22/183	140/3382	3.70336e-06	0.00016263	0.000115317	PSIP1/IDH1/STC2/LDHA/COL1A1/APOE/APP/PSAP/GSTP1/HSPA1A/TXN/HSPD1/EEF2/SFPQ/APEX1/PRDX6/PRDX3/PEBP1/PRDX1/HNRNPD/PXDN/PARK7	22
GO:0006952	defense response	32/183	256/3382	3.75672e-06	0.00016263	0.000115317	VGF/HMGB3/TIMP1/CST3/APOA1/APOE/FN1/GAPDH/APP/GSN/TUBB/HSP90AB1/VIM/GSTP1/HMGB1/HSPA1A/SPP1/HSPD1/CLU/XRCC6/MIF/MDK/SFPQ/AHCY/HMGB2/SERPINF1/RPL30/PRDX1/C1QBP/ILF3/PCBP2/PARK7	32
GO:0043067	regulation of programmed cell death	41/183	375/3382	4.51488e-06	0.000192348	0.000136389	ACTN4/LDHA/TIMP1/COL2A1/APOE/GAPDH/GSN/ENO1/GPI/NPM1/HSP90AB1/ANXA5/GSTP1/HMGB1/HSPA1A/HSPD1/CLU/HSPA5/MIF/FLNA/MDK/SFPQ/CFL1/HMGB2/YWHAQ/APEX1/PRDX3/PDIA3/YWHAB/COL18A1/HMGA2/VCP/HNRNPK/PPP1CA/YWHAE/YWHAZ/EIF5A/ACTC1/C1QBP/PARK7/PA2G4	41
GO:0043687	post-translational protein modification	22/183	143/3382	5.3157e-06	0.000222927	0.000158072	QSOX1/VGF/STC2/TIMP1/CST3/APOA1/APOE/FN1/TF/APP/LAMB1/SPP1/LAMC1/VCAN/IGFBP5/PSMA4/PSMB3/NUCB1/FSTL1/PDIA6/CAND1/PSMA8	22
GO:0031667	response to nutrient levels	20/183	123/3382	6.20925e-06	0.000256394	0.000181803	VGF/CTSV/STC2/LDHA/COL1A1/APOA1/APOE/GSN/GSTP1/SPARC/HNRNPA1/SPP1/HSPD1/HSPA5/HSPA8/EEF2/PKM/IGFBP2/AHCY/FSTL1	20
GO:0006096	glycolytic process	9/183	27/3382	6.56716e-06	0.000263079	0.000186543	LDHA/PGK1/ALDOA/GAPDH/ENO1/GPI/PKM/PGAM1/TPI1	9
GO:0006757	ATP generation from ADP	9/183	27/3382	6.56716e-06	0.000263079	0.000186543	LDHA/PGK1/ALDOA/GAPDH/ENO1/GPI/PKM/PGAM1/TPI1	9
GO:0051130	positive regulation of cellular component organization	40/183	368/3382	7.06441e-06	0.000278836	0.000197716	ACTN4/WDR1/CLSTN1/APOA1/APOE/FN1/TF/APP/GSN/PFN1/HSP90AA1/HNRNPA1/HSPA1A/CLU/HSPA5/FLNA/HNRNPA2B1/SFPQ/CFL1/YWHAQ/PEBP1/YWHAB/SERPINF1/CCT5/CCT8/CCT4/VCP/NPEPPS/HNRNPK/YWHAE/YWHAZ/EIF5A/CCT2/C1QBP/HNRNPD/DAG1/FSCN1/CAND1/PARK7/CCT7	40
GO:0009888	tissue development	41/183	382/3382	7.2739e-06	0.000282944	0.000200629	CTSV/WDR1/STC2/PGK1/TIMP1/COL1A1/COL2A1/FN1/GSN/GPI/SERPINE2/PSAP/PFN1/LAMB1/MMP2/VIM/SETSIP/SPP1/LAMC1/COL6A1/EEF2/PKM/EZR/VCL/FLNA/CFL1/IGFBP5/FBN2/MYH10/TAGLN2/COL18A1/FASN/SERPINH1/EFNB2/HMGA2/MYL6/PPP1CA/ACTC1/CLTC/DAG1/LOXL2	41
GO:0048545	response to steroid hormone	17/183	94/3382	7.44032e-06	0.000285283	0.000202287	CTSV/IDH1/COL1A1/GPI/GSTP1/HMGB1/SPARC/SPP1/HSPD1/IGFBP2/MDK/HMGB2/PEBP1/SERPINF1/RAN/UBE2I/PARK7	17
GO:0009636	response to toxic substance	21/183	136/3382	8.34691e-06	0.000315533	0.000223737	LDHA/COL1A1/APOE/GSN/PSAP/GSTP1/SPARC/HNRNPA1/TXN/HSPD1/EEF2/EEF1B2/APEX1/PRDX6/PRDX3/PEBP1/ACTC1/NUCB1/PRDX1/PXDN/PARK7	21
GO:0031960	response to corticosteroid	11/183	42/3382	8.46438e-06	0.000315533	0.000223737	CTSV/COL1A1/GSTP1/HMGB1/SPARC/HSPD1/IGFBP2/MDK/PEBP1/SERPINF1/RAN	11
GO:0010469	regulation of signaling receptor activity	12/183	50/3382	8.72994e-06	0.000320975	0.000227595	VGF/STC2/TIMP1/TTR/APP/GPI/HMGB1/SPP1/MIF/MDK/UBE2I/PARK7	12
GO:0040011	locomotion	41/183	385/3382	8.87972e-06	0.00032207	0.000228372	ACTN4/WDR1/TIMP1/COL1A1/APOA1/APOE/FN1/APP/ATP5F1B/GPI/SERPINE2/PFN1/LAMB1/COL1A2/ANXA5/GSTP1/HMGB1/SPARC/HSPA5/LAMC1/MIF/EZR/VCL/FLNA/MDK/FBLN1/CFL1/IGFBP5/HMGB2/APEX1/MYH10/SERPINF1/COL18A1/EFNB2/PLTP/PPIA/CAP1/C1QBP/DAG1/FSCN1/LOXL2	41
GO:0042866	pyruvate biosynthetic process	9/183	28/3382	9.23071e-06	0.000330336	0.000234233	LDHA/PGK1/ALDOA/GAPDH/ENO1/GPI/PKM/PGAM1/TPI1	9
GO:0010629	negative regulation of gene expression	47/183	470/3382	9.53049e-06	0.000336577	0.000238658	STC2/APOE/GAPDH/APP/RPLP1/RPLP2/RPLP0/SSB/ENO1/NPM1/SERPINE2/VIM/RPSA/HMGB1/HSPA1A/TXN/HSPA8/XRCC6/MIF/EZR/NCL/FLNA/HNRNPA2B1/SFPQ/IGFBP5/HMGB2/YWHAQ/APEX1/YWHAB/SERPINF1/ANP32A/SRP9/HMGA2/HNRNPK/RAN/RPS28/RPL30/YWHAZ/UBE2I/CBX1/C1QBP/ILF3/HNRNPD/KHSRP/PARK7/PA2G4/LOXL2	47
GO:0070201	regulation of establishment of protein localization	27/183	208/3382	1.18655e-05	0.000413597	0.000293271	APOA1/FN1/GAPDH/GPI/HSP90AB1/ANXA5/HMGB1/TXN/HSPD1/HSPA8/MIF/EZR/FLNA/YWHAQ/YWHAB/MYH10/CCT5/CCT8/CCT4/NPEPPS/YWHAE/PPIA/YWHAZ/CCT2/NUCB1/PARK7/CCT7	27
GO:0006457	protein folding	19/183	118/3382	1.24719e-05	0.000424602	0.000301075	TBCA/HSP90AA1/HSP90AB1/HSPA1A/HSPD1/CLU/HSPA5/HSPA8/PDIA4/PDIA3/CCT5/CCT8/CCT4/VCP/PPIA/CCT2/PDIA6/CCT7/NUDC	19
GO:2000278	regulation of DNA biosynthetic process	10/183	36/3382	1.24976e-05	0.000424602	0.000301075	HSP90AA1/HSP90AB1/HNRNPA1/HNRNPA2B1/CCT5/CCT8/CCT4/CCT2/HNRNPD/CCT7	10
GO:0009991	response to extracellular stimulus	20/183	130/3382	1.4731e-05	0.000494224	0.000350442	VGF/CTSV/STC2/LDHA/COL1A1/APOA1/APOE/GSN/GSTP1/SPARC/HNRNPA1/SPP1/HSPD1/HSPA5/HSPA8/EEF2/PKM/IGFBP2/AHCY/FSTL1	20
GO:0060249	anatomical structure homeostasis	18/183	109/3382	1.49464e-05	0.000495262	0.000351178	PGK1/COL2A1/TF/ALDOA/HSP90AA1/HSP90AB1/HNRNPA1/SPP1/XRCC6/HNRNPA2B1/APEX1/CCT5/CCT8/CCT4/CCT2/PRDX1/HNRNPD/CCT7	18
GO:0007339	binding of sperm to zona pellucida	6/183	12/3382	1.62823e-05	0.000528112	0.000374471	ALDOA/CCT5/CCT8/CCT4/CCT2/CCT7	6
GO:0046364	monosaccharide biosynthetic process	10/183	37/3382	1.63313e-05	0.000528112	0.000374471	PGK1/ALDOA/GAPDH/ENO1/GPI/PGAM1/TKT/MDH2/PGD/TPI1	10
GO:0016051	carbohydrate biosynthetic process	13/183	62/3382	1.78475e-05	0.00057027	0.000404364	PGK1/ALDOA/GAPDH/ENO1/GPI/PGAM1/TKT/MDH2/PGD/TPI1/PPP1CA/CLTC/UGP2	13
GO:0052547	regulation of peptidase activity	19/183	122/3382	2.04453e-05	0.000645591	0.000457772	TIMP1/CST3/CST1/FN1/GAPDH/APP/GSN/GPI/SERPINE2/HMGB1/HSPD1/FBLN1/PRDX3/PEBP1/SERPINF1/SERPINH1/VCP/YWHAE/PARK7	19
GO:0072525	pyridine-containing compound biosynthetic process	10/183	38/3382	2.11353e-05	0.000659618	0.000467718	LDHA/PGK1/ALDOA/GAPDH/ENO1/GPI/PKM/PGAM1/TPI1/PSAT1	10
GO:0046031	ADP metabolic process	9/183	31/3382	2.33799e-05	0.000721282	0.000511443	LDHA/PGK1/ALDOA/GAPDH/ENO1/GPI/PKM/PGAM1/TPI1	9
GO:0042493	response to drug	29/183	241/3382	2.42995e-05	0.000741134	0.000525519	LDHA/COL1A1/APOA1/GSN/GPI/PSAP/HSP90AB1/VIM/GSTP1/SPARC/HNRNPA1/TXN/HSPD1/HSPA5/EEF2/IGFBP2/MDK/EEF1B2/HMGB2/APEX1/PRDX3/PEBP1/SERPINF1/COL18A1/HMGA2/ACTC1/NUCB1/HNRNPD/PARK7	29
GO:0000723	telomere maintenance	12/183	55/3382	2.48367e-05	0.000749007	0.000531103	HSP90AA1/HSP90AB1/HNRNPA1/XRCC6/HNRNPA2B1/APEX1/CCT5/CCT8/CCT4/CCT2/HNRNPD/CCT7	12
GO:0007568	aging	17/183	103/3382	2.63463e-05	0.000785706	0.000557125	CTSV/TIMP1/APP/GSN/NPM1/EEF2/MIF/H2AFX/IGFBP2/IGFBP5/APEX1/PEBP1/SERPINF1/HMGA2/EIF5A/DAG1/LOXL2	17
GO:0009891	positive regulation of biosynthetic process	41/183	403/3382	2.77071e-05	0.000817208	0.000579462	HMGB3/ACTN4/COL1A1/APOA1/APOE/APP/ENO1/NPM1/HSP90AA1/HSP90AB1/VIM/HMGB1/HNRNPA1/SETSIP/SPP1/CLU/HSPA5/XRCC6/EEF2/NCL/MDK/HNRNPA2B1/SFPQ/HMGB2/APEX1/CCT5/CCT8/CCT4/HMGA2/VCP/HNRNPK/RAN/EIF5A/CCT2/C1QBP/ILF2/ILF3/HNRNPD/CAND1/PARK7/CCT7	41
GO:0035036	sperm-egg recognition	6/183	13/3382	2.88858e-05	0.000842712	0.000597546	ALDOA/CCT5/CCT8/CCT4/CCT2/CCT7	6
GO:0033993	response to lipid	25/183	194/3382	2.94741e-05	0.00085063	0.000603161	CTSV/IDH1/STC2/COL1A1/GPI/VIM/GSTP1/HMGB1/SPARC/SPP1/HSPD1/CLU/EEF2/MIF/IGFBP2/MDK/HMGB2/PRDX3/PEBP1/SERPINF1/RAN/UBE2I/HNRNPD/DAG1/PARK7	25
GO:0009435	NAD biosynthetic process	8/183	25/3382	3.08362e-05	0.000871205	0.00061775	PGK1/ALDOA/GAPDH/ENO1/GPI/PKM/PGAM1/TPI1	8
GO:0032206	positive regulation of telomere maintenance	8/183	25/3382	3.08362e-05	0.000871205	0.00061775	HNRNPA1/HNRNPA2B1/CCT5/CCT8/CCT4/CCT2/HNRNPD/CCT7	8
GO:0034655	nucleobase-containing compound catabolic process	31/183	270/3382	3.17542e-05	0.00087972	0.000623787	LDHA/PGK1/ALDOA/GAPDH/RPLP1/RPLP2/RPLP0/SSB/ENO1/GPI/NPM1/VIM/RPSA/HMGB1/HSPA1A/HSPA8/PKM/PGAM1/AHCY/HMGB2/APEX1/YWHAB/ANP32A/VCP/TPI1/RPS28/RPL30/YWHAZ/HNRNPD/KPNB1/KHSRP	31
GO:2000145	regulation of cell motility	26/183	207/3382	3.17931e-05	0.00087972	0.000623787	ACTN4/TIMP1/COL1A1/APOE/FN1/APP/ATP5F1B/GPI/SERPINE2/PFN1/LAMB1/ANXA5/GSTP1/HMGB1/SPARC/HSPA5/MIF/VCL/FLNA/FBLN1/IGFBP5/APEX1/SERPINF1/COL18A1/C1QBP/DAG1	26
GO:0008283	cell proliferation	41/183	406/3382	3.31791e-05	0.0009087	0.000644337	TIMP1/APOA1/APOE/FN1/APP/NPM1/SERPINE2/LAMB1/MMP2/GSTP1/HMGB1/SPARC/UCHL1/HSPA1A/TXN/HSPD1/CLU/LAMC1/XRCC6/EEF2/MIF/IGFBP2/FLNA/FBLN1/IGFBP5/HMGB2/PRDX3/MYH10/SERPINF1/COL18A1/MARCKSL1/EFNB2/HMGA2/CSE1L/NAP1L1/EIF5A/PRDX1/FSCN1/PA2G4/NUDC/LOXL2	41
GO:0006754	ATP biosynthetic process	11/183	48/3382	3.35577e-05	0.000909787	0.000645108	LDHA/PGK1/ALDOA/GAPDH/ATP5F1B/ENO1/GPI/PKM/PGAM1/VCP/TPI1	11
GO:0009890	negative regulation of biosynthetic process	34/183	311/3382	3.54311e-05	0.000948076	0.000672257	APOE/GAPDH/ENO1/GSTP1/HMGB1/HNRNPA1/HSPA1A/TXN/HSPD1/HSPA8/XRCC6/EZR/NCL/FLNA/HNRNPA2B1/SFPQ/IGFBP5/HMGB2/YWHAQ/APEX1/YWHAB/SRP9/HMGA2/UBE2I/CBX1/CLTC/C1QBP/ILF3/HNRNPD/EIF4A2/KHSRP/PARK7/PA2G4/LOXL2	34
GO:0007584	response to nutrient	13/183	66/3382	3.62639e-05	0.000948076	0.000672257	STC2/LDHA/COL1A1/APOA1/GSN/GSTP1/SPARC/SPP1/HSPD1/EEF2/PKM/IGFBP2/AHCY	13
GO:0010951	negative regulation of endopeptidase activity	13/183	66/3382	3.62639e-05	0.000948076	0.000672257	TIMP1/CST3/CST1/GAPDH/APP/GPI/SERPINE2/PRDX3/PEBP1/SERPINF1/SERPINH1/YWHAE/PARK7	13
GO:1904951	positive regulation of establishment of protein localization	20/183	138/3382	3.63829e-05	0.000948076	0.000672257	GAPDH/GPI/HSP90AB1/HMGB1/HSPD1/MIF/EZR/FLNA/YWHAQ/YWHAB/MYH10/CCT5/CCT8/CCT4/NPEPPS/YWHAE/PPIA/YWHAZ/CCT2/CCT7	20
GO:0008037	cell recognition	9/183	33/3382	4.06942e-05	0.00105022	0.000744687	ALDOA/APP/VCAN/CCT5/CCT8/CCT4/YWHAZ/CCT2/CCT7	9
GO:0000302	response to reactive oxygen species	13/183	67/3382	4.28889e-05	0.00108999	0.000772886	LDHA/COL1A1/APOE/PSAP/GSTP1/TXN/HSPD1/EEF2/APEX1/PRDX3/PRDX1/HNRNPD/PARK7	13
GO:0071345	cellular response to cytokine stimulus	27/183	223/3382	4.30473e-05	0.00108999	0.000772886	TIMP1/COL1A1/APOA1/FN1/GAPDH/RPLP0/GSN/HSP90AA1/COL1A2/HSP90AB1/MMP2/VIM/GSTP1/HSPA1A/HSPA5/HSPA8/MIF/NCL/HNRNPA2B1/CFL1/FASN/PPIA/YWHAZ/EIF4A2/FSCN1/PXDN/KHSRP	27
GO:0032200	telomere organization	12/183	58/3382	4.37375e-05	0.00109712	0.000777938	HSP90AA1/HSP90AB1/HNRNPA1/XRCC6/HNRNPA2B1/APEX1/CCT5/CCT8/CCT4/CCT2/HNRNPD/CCT7	12
GO:0060548	negative regulation of cell death	30/183	262/3382	4.58055e-05	0.00113835	0.000807176	TIMP1/COL2A1/APOE/ENO1/GPI/NPM1/PSAP/HSP90AB1/ANXA5/GSTP1/HSPA1A/TXN/HSPD1/CLU/HSPA5/MIF/FLNA/MDK/CFL1/HMGB2/PRDX3/SERPINF1/HMGA2/HNRNPK/YWHAE/YWHAZ/EIF5A/ACTC1/PARK7/PA2G4	30
GO:0044703	multi-organism reproductive process	24/183	187/3382	4.62851e-05	0.00113972	0.000808146	VGF/CTSV/STC2/TIMP1/ALDOA/APP/SERPINE2/MMP2/SPP1/H2AFX/IGFBP2/FBLN1/IGFBP5/HMGB2/PRDX3/PEBP1/CCT5/CCT8/CCT4/RAN/CCT2/C1QBP/PARK7/CCT7	24
GO:0045935	positive regulation of nucleobase-containing compound metabolic process	39/183	384/3382	4.7631e-05	0.00115241	0.000817148	HMGB3/ACTN4/COL1A1/APP/ENO1/NPM1/HSP90AA1/HSP90AB1/HMGB1/HNRNPA1/SETSIP/HSPA1A/SPP1/HSPA5/HSPA8/XRCC6/H2AFX/NCL/MDK/HNRNPA2B1/SFPQ/HMGB2/APEX1/PRDX6/CCT5/CCT8/CCT4/HMGA2/VCP/HNRNPK/RAN/CCT2/ILF2/ILF3/HNRNPD/CAND1/KHSRP/PARK7/CCT7	39
GO:1901361	organic cyclic compound catabolic process	33/183	302/3382	4.76594e-05	0.00115241	0.000817148	LDHA/PGK1/APOE/ALDOA/GAPDH/RPLP1/RPLP2/RPLP0/SSB/ENO1/GPI/NPM1/VIM/RPSA/HMGB1/HSPA1A/SPP1/HSPA8/PKM/PGAM1/AHCY/HMGB2/APEX1/YWHAB/ANP32A/VCP/TPI1/RPS28/RPL30/YWHAZ/HNRNPD/KPNB1/KHSRP	33
GO:0010466	negative regulation of peptidase activity	13/183	68/3382	5.05454e-05	0.00121129	0.000858893	TIMP1/CST3/CST1/GAPDH/APP/GPI/SERPINE2/PRDX3/PEBP1/SERPINF1/SERPINH1/YWHAE/PARK7	13
GO:1904358	positive regulation of telomere maintenance via telomere lengthening	7/183	20/3382	5.14975e-05	0.00122318	0.000867326	HNRNPA1/HNRNPA2B1/CCT5/CCT8/CCT4/CCT2/CCT7	7
GO:0007417	central nervous system development	26/183	213/3382	5.26451e-05	0.00123211	0.000873657	WDR1/COL2A1/APP/GSN/SERPINE2/HSP90AA1/LAMB1/HSP90AB1/VIM/GSTP1/CLU/HSPA5/CKB/XRCC6/VCAN/H2AFX/STMN1/FLNA/MDK/YWHAQ/PEBP1/MYH10/YWHAE/RAN/HNRNPD/DAG1	26
GO:0006165	nucleoside diphosphate phosphorylation	9/183	34/3382	5.27915e-05	0.00123211	0.000873657	LDHA/PGK1/ALDOA/GAPDH/ENO1/GPI/PKM/PGAM1/TPI1	9
GO:0080134	regulation of response to stress	34/183	318/3382	5.66121e-05	0.00130989	0.000928808	HMGB3/APOA1/APOE/APP/ENO1/NPM1/SERPINE2/PSAP/HSP90AA1/HSP90AB1/ANXA5/GSTP1/HMGB1/HSPA1A/SPP1/TXN/HSPD1/CLU/HSPA5/HSPA8/XRCC6/MIF/EZR/H2AFX/SFPQ/HMGB2/SERPINF1/HMGA2/HNRNPK/YWHAE/PRDX1/C1QBP/PCBP2/PARK7	34
GO:0019320	hexose catabolic process	8/183	27/3382	5.76312e-05	0.00132207	0.000937447	PGK1/ALDOA/GAPDH/ENO1/GPI/PKM/PGAM1/TPI1	8
GO:0040012	regulation of locomotion	27/183	227/3382	5.92297e-05	0.0013359	0.000947255	ACTN4/TIMP1/COL1A1/APOE/FN1/APP/ATP5F1B/GPI/SERPINE2/PFN1/LAMB1/ANXA5/GSTP1/HMGB1/SPARC/HSPA5/MIF/VCL/FLNA/FBLN1/IGFBP5/APEX1/SERPINF1/COL18A1/EFNB2/C1QBP/DAG1	27
GO:0043066	negative regulation of apoptotic process	27/183	227/3382	5.92297e-05	0.0013359	0.000947255	TIMP1/COL2A1/APOE/ENO1/GPI/NPM1/HSP90AB1/ANXA5/GSTP1/HSPA1A/HSPD1/CLU/HSPA5/MIF/FLNA/MDK/CFL1/HMGB2/PRDX3/HMGA2/HNRNPK/YWHAE/YWHAZ/EIF5A/ACTC1/PARK7/PA2G4	27
GO:0019221	cytokine-mediated signaling pathway	19/183	132/3382	6.35447e-05	0.00142078	0.00100744	TIMP1/APOA1/FN1/RPLP0/HSP90AA1/COL1A2/HSP90AB1/MMP2/VIM/GSTP1/HSPA1A/HSPA8/MIF/HNRNPA2B1/CFL1/PPIA/YWHAZ/FSCN1/PXDN	19
GO:0051270	regulation of cellular component movement	27/183	228/3382	6.40517e-05	0.00142078	0.00100744	ACTN4/TIMP1/COL1A1/APOE/FN1/APP/ATP5F1B/GPI/SERPINE2/PFN1/LAMB1/ANXA5/GSTP1/HMGB1/SPARC/HSPA5/MIF/STMN1/VCL/FLNA/FBLN1/IGFBP5/APEX1/SERPINF1/COL18A1/C1QBP/DAG1	27
GO:0006278	RNA-dependent DNA biosynthetic process	9/183	35/3382	6.7789e-05	0.00143264	0.00101585	HSP90AA1/HSP90AB1/HNRNPA1/CCT5/CCT8/CCT4/PPIA/CCT2/CCT7	9
GO:0009135	purine nucleoside diphosphate metabolic process	9/183	35/3382	6.7789e-05	0.00143264	0.00101585	LDHA/PGK1/ALDOA/GAPDH/ENO1/GPI/PKM/PGAM1/TPI1	9
GO:0009179	purine ribonucleoside diphosphate metabolic process	9/183	35/3382	6.7789e-05	0.00143264	0.00101585	LDHA/PGK1/ALDOA/GAPDH/ENO1/GPI/PKM/PGAM1/TPI1	9
GO:0045185	maintenance of protein location	9/183	35/3382	6.7789e-05	0.00143264	0.00101585	GSN/TXN/HSPA5/EZR/FLNA/YWHAB/FBN2/DAG1/PARK7	9
GO:0046939	nucleotide phosphorylation	9/183	35/3382	6.7789e-05	0.00143264	0.00101585	LDHA/PGK1/ALDOA/GAPDH/ENO1/GPI/PKM/PGAM1/TPI1	9
GO:0051384	response to glucocorticoid	9/183	35/3382	6.7789e-05	0.00143264	0.00101585	CTSV/GSTP1/HMGB1/SPARC/HSPD1/IGFBP2/MDK/PEBP1/SERPINF1	9
GO:0052548	regulation of endopeptidase activity	17/183	111/3382	7.11343e-05	0.0014916	0.00105765	TIMP1/CST3/CST1/GAPDH/APP/GSN/GPI/SERPINE2/HMGB1/HSPD1/PRDX3/PEBP1/SERPINF1/SERPINH1/VCP/YWHAE/PARK7	17
GO:0012501	programmed cell death	46/183	492/3382	7.20387e-05	0.00149435	0.00105961	ACTN4/CTSV/LDHA/TIMP1/COL2A1/APOE/GAPDH/APP/GSN/ENO1/GPI/NPM1/HSP90AB1/ANXA5/GSTP1/HMGB1/HSPA1A/HSPD1/CLU/HSPA5/MIF/PKM/FLNA/MDK/SFPQ/CFL1/HMGB2/YWHAQ/APEX1/PRDX3/PDIA3/YWHAB/COL18A1/HMGA2/CSE1L/VCP/HNRNPK/PPP1CA/YWHAE/YWHAZ/EIF5A/ACTC1/C1QBP/KPNB1/PARK7/PA2G4	46
GO:0009611	response to wounding	22/183	168/3382	7.23791e-05	0.00149435	0.00105961	TIMP1/COL1A1/APOA1/APOE/FN1/GSN/SERPINE2/COL1A2/ANXA5/HMGB1/SPARC/SPP1/PKM/VCL/FLNA/MDK/FBLN1/PEBP1/MYH10/YWHAZ/C1QBP/DAG1	22
GO:0033273	response to vitamin	7/183	21/3382	7.37463e-05	0.00149612	0.00106086	STC2/COL1A1/GSN/GSTP1/SPARC/SPP1/EEF2	7
GO:0009206	purine ribonucleoside triphosphate biosynthetic process	11/183	52/3382	7.41373e-05	0.00149612	0.00106086	LDHA/PGK1/ALDOA/GAPDH/ATP5F1B/ENO1/GPI/PKM/PGAM1/VCP/TPI1	11
GO:0044706	multi-multicellular organism process	11/183	52/3382	7.41373e-05	0.00149612	0.00106086	CTSV/STC2/TIMP1/SERPINE2/MMP2/SPP1/IGFBP2/FBLN1/IGFBP5/PRDX3/C1QBP	11
GO:0010558	negative regulation of macromolecule biosynthetic process	31/183	283/3382	8.0135e-05	0.0015932	0.0011297	GAPDH/ENO1/GSTP1/HMGB1/HNRNPA1/HSPA1A/TXN/HSPA8/XRCC6/EZR/NCL/FLNA/HNRNPA2B1/SFPQ/IGFBP5/HMGB2/YWHAQ/APEX1/YWHAB/SRP9/HMGA2/UBE2I/CBX1/CLTC/C1QBP/ILF3/HNRNPD/EIF4A2/KHSRP/PA2G4/LOXL2	31
GO:0032880	regulation of protein localization	31/183	283/3382	8.0135e-05	0.0015932	0.0011297	APOA1/FN1/GAPDH/GSN/GPI/HSP90AA1/HSP90AB1/ANXA5/HMGB1/TXN/HSPD1/HSPA8/MIF/EZR/FLNA/YWHAQ/YWHAB/MYH10/CCT5/CCT8/CCT4/NPEPPS/YWHAE/PPIA/YWHAZ/CCT2/CLTC/NUCB1/DAG1/PARK7/CCT7	31
GO:0030334	regulation of cell migration	24/183	194/3382	8.4725e-05	0.00165115	0.00117079	ACTN4/TIMP1/COL1A1/APOE/FN1/APP/ATP5F1B/GPI/SERPINE2/PFN1/LAMB1/GSTP1/HMGB1/SPARC/HSPA5/MIF/VCL/FLNA/IGFBP5/APEX1/SERPINF1/COL18A1/C1QBP/DAG1	24
GO:0031328	positive regulation of cellular biosynthetic process	39/183	394/3382	8.5543e-05	0.00165115	0.00117079	HMGB3/ACTN4/COL1A1/APP/ENO1/NPM1/HSP90AA1/HSP90AB1/VIM/HMGB1/HNRNPA1/SETSIP/SPP1/CLU/HSPA5/XRCC6/EEF2/NCL/MDK/HNRNPA2B1/SFPQ/HMGB2/APEX1/CCT5/CCT8/CCT4/HMGA2/VCP/HNRNPK/RAN/EIF5A/CCT2/C1QBP/ILF2/ILF3/HNRNPD/CAND1/PARK7/CCT7	39
GO:0009185	ribonucleoside diphosphate metabolic process	9/183	36/3382	8.62194e-05	0.00165115	0.00117079	LDHA/PGK1/ALDOA/GAPDH/ENO1/GPI/PKM/PGAM1/TPI1	9
GO:0019359	nicotinamide nucleotide biosynthetic process	9/183	36/3382	8.62194e-05	0.00165115	0.00117079	LDHA/PGK1/ALDOA/GAPDH/ENO1/GPI/PKM/PGAM1/TPI1	9
GO:0019363	pyridine nucleotide biosynthetic process	9/183	36/3382	8.62194e-05	0.00165115	0.00117079	LDHA/PGK1/ALDOA/GAPDH/ENO1/GPI/PKM/PGAM1/TPI1	9
GO:0009607	response to biotic stimulus	22/183	170/3382	8.68283e-05	0.00165115	0.00117079	VGF/GAPDH/ENO1/VIM/GSTP1/HMGB1/SPARC/HSPD1/CLU/HSPA5/MIF/STMN1/CFL1/HMGB2/EEF1G/PRDX3/CCT5/HMGA2/RPL30/C1QBP/ILF3/PCBP2	22
GO:1904814	regulation of protein localization to chromosome	telomeric region	5/183	10/3382	8.86786e-05	0.00165115	0.00117079	CCT5/CCT8/CCT4/CCT2/CCT7
GO:0030162	regulation of proteolysis	25/183	207/3382	8.89996e-05	0.00165115	0.00117079	TIMP1/CST3/CST1/APOE/FN1/GAPDH/APP/GSN/ENO1/GPI/SERPINE2/HSP90AB1/HMGB1/HSPA1A/HSPD1/CLU/FBLN1/PRDX3/PEBP1/SERPINF1/SERPINH1/VCP/YWHAE/C1QBP/PARK7	25
GO:0009145	purine nucleoside triphosphate biosynthetic process	11/183	53/3382	8.92016e-05	0.00165115	0.00117079	LDHA/PGK1/ALDOA/GAPDH/ATP5F1B/ENO1/GPI/PKM/PGAM1/VCP/TPI1	11
GO:0050807	regulation of synapse organization	11/183	53/3382	8.92016e-05	0.00165115	0.00117079	CLSTN1/APOE/APP/TUBB/SPARC/HSPA8/CFL1/VCP/YWHAZ/DAG1/TUBA1A	11
GO:0046700	heterocycle catabolic process	31/183	285/3382	9.17726e-05	0.00168711	0.00119629	LDHA/PGK1/ALDOA/GAPDH/RPLP1/RPLP2/RPLP0/SSB/ENO1/GPI/NPM1/VIM/RPSA/HMGB1/HSPA1A/HSPA8/PKM/PGAM1/AHCY/HMGB2/APEX1/YWHAB/ANP32A/VCP/TPI1/RPS28/RPL30/YWHAZ/HNRNPD/KPNB1/KHSRP	31
GO:0043069	negative regulation of programmed cell death	27/183	233/3382	9.39001e-05	0.00171448	0.00121569	TIMP1/COL2A1/APOE/ENO1/GPI/NPM1/HSP90AB1/ANXA5/GSTP1/HSPA1A/HSPD1/CLU/HSPA5/MIF/FLNA/MDK/CFL1/HMGB2/PRDX3/HMGA2/HNRNPK/YWHAE/YWHAZ/EIF5A/ACTC1/PARK7/PA2G4	27
GO:0051248	negative regulation of protein metabolic process	33/183	313/3382	9.84315e-05	0.00178507	0.00126575	TIMP1/CST3/CST1/APOE/GAPDH/APP/GPI/NPM1/SERPINE2/HSP90AB1/GSTP1/UCHL1/HSPA1A/CLU/MIF/EZR/NCL/FLNA/FBLN1/IGFBP5/PRDX3/PEBP1/YWHAB/SERPINF1/SRP9/SERPINH1/YWHAE/ILF3/HNRNPD/DAG1/EIF3A/KHSRP/PARK7	33
GO:0006094	gluconeogenesis	8/183	29/3382	0.000101458	0.00182188	0.00129185	PGK1/ALDOA/GAPDH/ENO1/GPI/PGAM1/MDH2/TPI1	8
GO:0034097	response to cytokine	28/183	247/3382	0.000101819	0.00182188	0.00129185	TIMP1/COL1A1/APOA1/FN1/GAPDH/RPLP0/GSN/HSP90AA1/COL1A2/HSP90AB1/MMP2/VIM/GSTP1/SPARC/HSPA1A/HSPA5/HSPA8/MIF/NCL/HNRNPA2B1/CFL1/FASN/PPIA/YWHAZ/EIF4A2/FSCN1/PXDN/KHSRP	28
GO:0071897	DNA biosynthetic process	12/183	63/3382	0.000103052	0.00183173	0.00129883	HSP90AA1/HSP90AB1/HNRNPA1/HNRNPA2B1/CCT5/CCT8/CCT4/VCP/PPIA/CCT2/HNRNPD/CCT7	12
GO:0044270	cellular nitrogen compound catabolic process	31/183	287/3382	0.000104917	0.00185262	0.00131365	LDHA/PGK1/ALDOA/GAPDH/RPLP1/RPLP2/RPLP0/SSB/ENO1/GPI/NPM1/VIM/RPSA/HMGB1/HSPA1A/HSPA8/PKM/PGAM1/AHCY/HMGB2/APEX1/YWHAB/ANP32A/VCP/TPI1/RPS28/RPL30/YWHAZ/HNRNPD/KPNB1/KHSRP	31
GO:0010833	telomere maintenance via telomere lengthening	9/183	37/3382	0.000108683	0.0018942	0.00134313	HSP90AA1/HSP90AB1/HNRNPA1/HNRNPA2B1/CCT5/CCT8/CCT4/CCT2/CCT7	9
GO:0045454	cell redox homeostasis	9/183	37/3382	0.000108683	0.0018942	0.00134313	QSOX1/TXN/PDIA4/APEX1/PRDX6/PRDX3/PDIA3/PRDX1/PDIA6	9
GO:0072330	monocarboxylic acid biosynthetic process	14/183	83/3382	0.000109658	0.00189885	0.00134643	LDHA/PGK1/ALDOA/GAPDH/ENO1/GPI/VCAN/MIF/PKM/PGAM1/FASN/ACLY/TPI1/PARK7	14
GO:0006915	apoptotic process	44/183	471/3382	0.000111071	0.00190883	0.0013535	ACTN4/LDHA/TIMP1/COL2A1/APOE/GAPDH/APP/GSN/ENO1/GPI/NPM1/HSP90AB1/ANXA5/GSTP1/HMGB1/HSPA1A/HSPD1/CLU/HSPA5/MIF/FLNA/MDK/SFPQ/CFL1/HMGB2/YWHAQ/APEX1/PRDX3/PDIA3/YWHAB/COL18A1/HMGA2/CSE1L/VCP/HNRNPK/PPP1CA/YWHAE/YWHAZ/EIF5A/ACTC1/C1QBP/KPNB1/PARK7/PA2G4	44
GO:0080135	regulation of cellular response to stress	23/183	185/3382	0.000111656	0.00190883	0.0013535	APP/ENO1/NPM1/PSAP/HSP90AA1/HSP90AB1/GSTP1/HMGB1/HSPA1A/SPP1/TXN/CLU/HSPA5/HSPA8/MIF/EZR/H2AFX/SFPQ/HMGA2/HNRNPK/YWHAE/PRDX1/PARK7	23
GO:0009725	response to hormone	28/183	249/3382	0.000117535	0.00198786	0.00140954	VGF/CTSV/IDH1/STC2/TIMP1/COL1A1/GPI/ANXA5/GSTP1/HMGB1/SPARC/SPP1/HSPD1/EEF2/PKM/IGFBP2/MDK/IGFBP5/HMGB2/APEX1/PEBP1/SERPINF1/RAN/EIF5A/UBE2I/HNRNPD/DAG1/PARK7	28
GO:0000904	cell morphogenesis involved in differentiation	24/183	198/3382	0.000117761	0.00198786	0.00140954	ACTN4/WDR1/APOA1/APOE/FN1/APP/HSP90AA1/LAMB1/HSP90AB1/UCHL1/SPP1/LAMC1/COL6A1/EZR/STMN1/VCL/FLNA/FBLN1/CFL1/MYH10/COL18A1/EFNB2/C1QBP/DAG1	24
GO:0006090	pyruvate metabolic process	10/183	46/3382	0.000124664	0.00207825	0.00147364	LDHA/PGK1/ALDOA/GAPDH/ENO1/GPI/LDHB/PKM/PGAM1/TPI1	10
GO:0007565	female pregnancy	10/183	46/3382	0.000124664	0.00207825	0.00147364	CTSV/STC2/TIMP1/MMP2/SPP1/IGFBP2/FBLN1/IGFBP5/PRDX3/C1QBP	10
GO:0009201	ribonucleoside triphosphate biosynthetic process	11/183	55/3382	0.000127303	0.00210915	0.00149554	LDHA/PGK1/ALDOA/GAPDH/ATP5F1B/ENO1/GPI/PKM/PGAM1/VCP/TPI1	11
GO:0006954	inflammatory response	16/183	106/3382	0.000139894	0.00230353	0.00163338	TIMP1/APOA1/APOE/FN1/APP/GSTP1/HMGB1/SPP1/HSPD1/CLU/MIF/AHCY/HMGB2/SERPINF1/C1QBP/PARK7	16
GO:0019439	aromatic compound catabolic process	31/183	292/3382	0.000145529	0.0023817	0.00168881	LDHA/PGK1/ALDOA/GAPDH/RPLP1/RPLP2/RPLP0/SSB/ENO1/GPI/NPM1/VIM/RPSA/HMGB1/HSPA1A/HSPA8/PKM/PGAM1/AHCY/HMGB2/APEX1/YWHAB/ANP32A/VCP/TPI1/RPS28/RPL30/YWHAZ/HNRNPD/KPNB1/KHSRP	31
GO:0010638	positive regulation of organelle organization	24/183	201/3382	0.000149639	0.00243412	0.00172598	WDR1/APOA1/GSN/PFN1/HNRNPA1/HSPA1A/FLNA/HNRNPA2B1/SFPQ/CFL1/YWHAQ/PEBP1/YWHAB/CCT5/CCT8/CCT4/NPEPPS/YWHAE/YWHAZ/CCT2/HNRNPD/FSCN1/PARK7/CCT7	24
GO:0050803	regulation of synapse structure or activity	11/183	56/3382	0.000151056	0.00244237	0.00173182	CLSTN1/APOE/APP/TUBB/SPARC/HSPA8/CFL1/VCP/YWHAZ/DAG1/TUBA1A	11
GO:0048646	anatomical structure formation involved in morphogenesis	25/183	214/3382	0.000153853	0.0024692	0.00175085	WDR1/PGK1/COL1A1/COL2A1/FN1/ATP5F1B/GPI/PFN1/LAMB1/MMP2/HMGB1/SPARC/COL6A1/PKM/NCL/CFL1/FBN2/MYH10/SERPINF1/COL18A1/EFNB2/HMGA2/ACTC1/DAG1/LOXL2	25
GO:0070198	protein localization to chromosome	telomeric region	5/183	11/3382	0.000155475	0.0024692	0.00175085	CCT5/CCT8/CCT4/CCT2/CCT7
GO:0071320	cellular response to cAMP	5/183	11/3382	0.000155475	0.0024692	0.00175085	APP/HSPA5/EZR/IGFBP5/APEX1	5
GO:0000003	reproduction	30/183	280/3382	0.000160059	0.00251227	0.00178139	VGF/CTSV/IDH1/STC2/TIMP1/ALDOA/APP/SERPINE2/PSAP/HSP90AB1/MMP2/SPP1/HSPA5/H2AFX/IGFBP2/FLNA/FBLN1/IGFBP5/HMGB2/PRDX3/PEBP1/SERPINF1/CCT5/CCT8/CCT4/RAN/CCT2/C1QBP/PARK7/CCT7	30
GO:0022414	reproductive process	30/183	280/3382	0.000160059	0.00251227	0.00178139	VGF/CTSV/IDH1/STC2/TIMP1/ALDOA/APP/SERPINE2/PSAP/HSP90AB1/MMP2/SPP1/HSPA5/H2AFX/IGFBP2/FLNA/FBLN1/IGFBP5/HMGB2/PRDX3/PEBP1/SERPINF1/CCT5/CCT8/CCT4/RAN/CCT2/C1QBP/PARK7/CCT7	30
GO:0019319	hexose biosynthetic process	8/183	31/3382	0.000169817	0.00264993	0.001879	PGK1/ALDOA/GAPDH/ENO1/GPI/PGAM1/MDH2/TPI1	8
GO:0009988	cell-cell recognition	6/183	17/3382	0.00017354	0.00266161	0.00188728	ALDOA/CCT5/CCT8/CCT4/CCT2/CCT7	6
GO:0051973	positive regulation of telomerase activity	6/183	17/3382	0.00017354	0.00266161	0.00188728	HSP90AA1/HSP90AB1/HNRNPA2B1/CCT4/CCT2/HNRNPD	6
GO:1901998	toxin transport	6/183	17/3382	0.00017354	0.00266161	0.00188728	HSPA5/CCT5/CCT8/CCT4/CCT2/CCT7	6
GO:0051240	positive regulation of multicellular organismal process	34/183	337/3382	0.000184111	0.00280769	0.00199086	CLSTN1/COL1A1/APOE/FN1/GAPDH/APP/ATP5F1B/ENO1/GPI/SERPINE2/PFN1/HMGB1/SPARC/HSPA1A/SPP1/HSPD1/CLU/HSPA5/XRCC6/MIF/PKM/EZR/FLNA/HMGB2/FBN2/SERPINF1/EFNB2/HMGA2/MFAP2/NAP1L1/C1QBP/DAG1/PARK7/LOXL2	34
GO:0051186	cofactor metabolic process	25/183	217/3382	0.000192702	0.0029221	0.00207199	IDH1/LDHA/PGK1/ALDOA/GAPDH/ENO1/GPI/HSP90AA1/GSTP1/PKM/PGAM1/AHCY/TKT/PRDX6/PRDX3/MDH2/FASN/PGD/ACLY/VCP/TPI1/PRDX1/PXDN/PARK7/PSAT1	25
GO:0072594	establishment of protein localization to organelle	29/183	270/3382	0.000200084	0.00301699	0.00213927	IDH1/RPLP1/RPLP2/RPLP0/HSP90AA1/HSP90AB1/RPSA/TXN/HSPD1/CLU/HSPA8/FLNA/YWHAQ/YWHAB/HSPA4/CCT5/SRP9/CCT8/CCT4/CSE1L/NPEPPS/YWHAE/RAN/RPS28/RPL30/YWHAZ/CCT2/KPNB1/CCT7	29
GO:0048585	negative regulation of response to stimulus	33/183	325/3382	0.000205945	0.00308803	0.00218964	COL2A1/APOA1/APOE/ENO1/SERPINE2/PSAP/ANXA5/GSTP1/UCHL1/HSPA1A/SPP1/TXN/CLU/HSPA5/MIF/EZR/STMN1/IGFBP2/FBLN1/IGFBP5/HMGB2/PEBP1/YWHAB/FBN2/SERPINF1/HMGA2/C1QBP/G3BP1/DAG1/EIF3A/PCBP2/PXDN/PARK7	33
GO:0016052	carbohydrate catabolic process	11/183	58/3382	0.000210011	0.0031315	0.00222047	LDHA/PGK1/ALDOA/GAPDH/ENO1/GPI/HMGB1/PKM/PGAM1/TPI1/PPP1CA	11
GO:0009127	purine nucleoside monophosphate biosynthetic process	12/183	68/3382	0.000221485	0.00326629	0.00231604	LDHA/PGK1/ALDOA/GAPDH/ATP5F1B/ENO1/GPI/PKM/PGAM1/PAICS/VCP/TPI1	12
GO:0009168	purine ribonucleoside monophosphate biosynthetic process	12/183	68/3382	0.000221485	0.00326629	0.00231604	LDHA/PGK1/ALDOA/GAPDH/ATP5F1B/ENO1/GPI/PKM/PGAM1/PAICS/VCP/TPI1	12
GO:0032269	negative regulation of cellular protein metabolic process	31/183	299/3382	0.000226141	0.00331673	0.00235181	TIMP1/CST3/CST1/APOE/GAPDH/APP/GPI/NPM1/SERPINE2/HSP90AB1/GSTP1/UCHL1/HSPA1A/MIF/EZR/NCL/FBLN1/IGFBP5/PRDX3/PEBP1/YWHAB/SERPINF1/SRP9/SERPINH1/YWHAE/ILF3/HNRNPD/DAG1/EIF3A/KHSRP/PARK7	31
GO:0001817	regulation of cytokine production	16/183	111/3382	0.000243345	0.00354966	0.00251698	APOA1/FN1/GAPDH/HSP90AB1/GSTP1/HMGB1/HSPA1A/HSPD1/CLU/XRCC6/MIF/EZR/HMGB2/C1QBP/PCBP2/PARK7	16
GO:0007566	embryo implantation	6/183	18/3382	0.000248712	0.00356975	0.00253122	STC2/TIMP1/MMP2/SPP1/FBLN1/C1QBP	6
GO:0022617	extracellular matrix disassembly	6/183	18/3382	0.000248712	0.00356975	0.00253122	CTSV/TIMP1/CST3/MMP2/LAMC1/FSCN1	6
GO:0032212	positive regulation of telomere maintenance via telomerase	6/183	18/3382	0.000248712	0.00356975	0.00253122	HNRNPA1/CCT5/CCT8/CCT4/CCT2/CCT7	6
GO:1904356	regulation of telomere maintenance via telomere lengthening	7/183	25/3382	0.00025333	0.00361669	0.00256451	HNRNPA1/HNRNPA2B1/CCT5/CCT8/CCT4/CCT2/CCT7	7
GO:0006006	glucose metabolic process	12/183	69/3382	0.000255615	0.00363	0.00257394	PGK1/ALDOA/GAPDH/ENO1/GPI/HMGB1/PKM/PGAM1/IGFBP5/MDH2/TPI1/PPP1CA	12
GO:0051241	negative regulation of multicellular organismal process	25/183	221/3382	0.000257989	0.00364443	0.00258418	STC2/PGK1/TIMP1/CST3/APOA1/APOE/FN1/APP/SERPINE2/HSP90AB1/VIM/ANXA5/GSTP1/HMGB1/SPARC/SPP1/EZR/IGFBP5/SERPINF1/EFNB2/C1QBP/PCBP2/PRTG/KHSRP/LOXL2	25
GO:0009166	nucleotide catabolic process	10/183	50/3382	0.000259903	0.00364955	0.0025878	LDHA/PGK1/ALDOA/GAPDH/ENO1/GPI/PKM/PGAM1/VCP/TPI1	10
GO:0001816	cytokine production	17/183	123/3382	0.00026107	0.00364955	0.0025878	APOA1/FN1/GAPDH/APP/HSP90AB1/GSTP1/HMGB1/HSPA1A/HSPD1/CLU/XRCC6/MIF/EZR/HMGB2/C1QBP/PCBP2/PARK7	17
GO:0032204	regulation of telomere maintenance	8/183	33/3382	0.000272203	0.00376594	0.00267034	HNRNPA1/HNRNPA2B1/CCT5/CCT8/CCT4/CCT2/HNRNPD/CCT7	8
GO:0046365	monosaccharide catabolic process	8/183	33/3382	0.000272203	0.00376594	0.00267034	PGK1/ALDOA/GAPDH/ENO1/GPI/PKM/PGAM1/TPI1	8
GO:0010243	response to organonitrogen compound	29/183	275/3382	0.000276231	0.00380207	0.00269596	VGF/STC2/LDHA/TIMP1/COL1A1/APOE/APP/GSN/GPI/COL1A2/HSP90AB1/MMP2/VIM/ANXA5/GSTP1/SPARC/HSPD1/HSPA5/COL6A1/EEF2/PKM/EZR/CFL1/IGFBP5/APEX1/PEBP1/VCP/HNRNPD/DAG1	29
GO:2001233	regulation of apoptotic signaling pathway	17/183	124/3382	0.000288344	0.00394855	0.00279982	COL2A1/GSN/ENO1/GSTP1/HSPA1A/CLU/MIF/SFPQ/HMGB2/YWHAQ/PDIA3/YWHAB/HNRNPK/PPP1CA/YWHAE/YWHAZ/PARK7	17
GO:0010942	positive regulation of cell death	21/183	172/3382	0.000292943	0.00398699	0.00282708	LDHA/GAPDH/GSN/ANXA5/HMGB1/HSPD1/CLU/SFPQ/YWHAQ/PDIA3/YWHAB/COL18A1/EFNB2/HMGA2/VCP/PPP1CA/YWHAE/YWHAZ/EIF5A/C1QBP/PARK7	21
GO:0046434	organophosphate catabolic process	12/183	70/3382	0.000294122	0.00398699	0.00282708	IDH1/LDHA/PGK1/ALDOA/GAPDH/ENO1/GPI/PKM/PGAM1/PRDX6/VCP/TPI1	12
GO:0009132	nucleoside diphosphate metabolic process	9/183	42/3382	0.000307784	0.00415122	0.00294353	LDHA/PGK1/ALDOA/GAPDH/ENO1/GPI/PKM/PGAM1/TPI1	9
GO:0044283	small molecule biosynthetic process	27/183	250/3382	0.000311199	0.00417629	0.0029613	LDHA/PGK1/APOA1/APOE/ALDOA/GAPDH/ENO1/GPI/VCAN/MIF/PKM/PGAM1/TKT/MDH2/FASN/PGD/ACLY/PLTP/VCP/TPI1/RAN/CLTC/KPNB1/UGP2/PARK7/ACAT2/PSAT1	27
GO:0000902	cell morphogenesis	28/183	264/3382	0.000323774	0.00431072	0.00305663	ACTN4/WDR1/APOA1/APOE/FN1/ALDOA/APP/HSP90AA1/LAMB1/HSP90AB1/SPARC/UCHL1/SPP1/CLU/LAMC1/COL6A1/EZR/STMN1/VCL/FLNA/FBLN1/CFL1/MYH10/COL18A1/EFNB2/CAP1/C1QBP/DAG1	28
GO:0043207	response to external biotic stimulus	20/183	161/3382	0.000326034	0.00431072	0.00305663	VGF/GAPDH/ENO1/VIM/GSTP1/SPARC/HSPD1/CLU/MIF/STMN1/CFL1/HMGB2/EEF1G/PRDX3/CCT5/HMGA2/RPL30/C1QBP/ILF3/PCBP2	20
GO:0051707	response to other organism	20/183	161/3382	0.000326034	0.00431072	0.00305663	VGF/GAPDH/ENO1/VIM/GSTP1/SPARC/HSPD1/CLU/MIF/STMN1/CFL1/HMGB2/EEF1G/PRDX3/CCT5/HMGA2/RPL30/C1QBP/ILF3/PCBP2	20
GO:0051702	interaction with symbiont	7/183	26/3382	0.000331004	0.00435498	0.00308801	APOE/FN1/GAPDH/HSPD1/HSPA8/CFL1/HMGA2	7
GO:0009142	nucleoside triphosphate biosynthetic process	11/183	61/3382	0.000334341	0.00437742	0.00310392	LDHA/PGK1/ALDOA/GAPDH/ATP5F1B/ENO1/GPI/PKM/PGAM1/VCP/TPI1	11
GO:0007004	telomere maintenance via telomerase	8/183	34/3382	0.000339714	0.00441326	0.00312933	HSP90AA1/HSP90AB1/HNRNPA1/CCT5/CCT8/CCT4/CCT2/CCT7	8
GO:0022610	biological adhesion	30/183	292/3382	0.000340367	0.00441326	0.00312933	ACTN4/CLSTN1/COL1A1/APOA1/FN1/APP/GSN/ATP5F1B/SERPINE2/LAMB1/HSP90AB1/RPSA/HMGB1/SPP1/HSPD1/LAMC1/COL6A1/VCAN/EZR/IGFBP2/VCL/FLNA/FBLN1/MYH10/COL18A1/EFNB2/PPP1CA/C1QBP/DAG1/LOXL2	30
GO:0032640	tumor necrosis factor production	6/183	19/3382	0.000347319	0.00446031	0.00316269	APP/GSTP1/HMGB1/HSPD1/CLU/MIF	6
GO:0051972	regulation of telomerase activity	6/183	19/3382	0.000347319	0.00446031	0.00316269	HSP90AA1/HSP90AB1/HNRNPA2B1/CCT4/CCT2/HNRNPD	6
GO:0010557	positive regulation of macromolecule biosynthetic process	36/183	377/3382	0.000352809	0.00450924	0.00319739	HMGB3/ACTN4/COL1A1/APP/NPM1/HSP90AA1/HSP90AB1/VIM/HMGB1/HNRNPA1/SETSIP/SPP1/HSPA5/XRCC6/EEF2/NCL/MDK/HNRNPA2B1/SFPQ/HMGB2/APEX1/CCT5/CCT8/CCT4/HMGA2/HNRNPK/RAN/EIF5A/CCT2/C1QBP/ILF2/ILF3/HNRNPD/CAND1/PARK7/CCT7	36
GO:0017144	drug metabolic process	29/183	279/3382	0.000354745	0.00451249	0.0031997	IDH1/LDHA/PGK1/ALDOA/GAPDH/ATP5F1B/ENO1/GPI/HSP90AA1/HSP90AB1/HSPA1A/CLU/HSPA8/CKB/VCAN/PKM/PGAM1/PRDX6/PRDX3/PEBP1/MDH2/ACLY/VCP/TPI1/PRDX1/PXDN/KHSRP/PARK7/PSAT1	29
GO:1901698	response to nitrogen compound	30/183	293/3382	0.000361491	0.00457661	0.00324516	VGF/STC2/LDHA/TIMP1/COL1A1/APOE/APP/GSN/GPI/NPM1/COL1A2/HSP90AB1/MMP2/VIM/ANXA5/GSTP1/SPARC/HSPD1/HSPA5/COL6A1/EEF2/PKM/EZR/CFL1/IGFBP5/APEX1/PEBP1/VCP/HNRNPD/DAG1	30
GO:1901292	nucleoside phosphate catabolic process	10/183	52/3382	0.000364103	0.00458805	0.00325327	LDHA/PGK1/ALDOA/GAPDH/ENO1/GPI/PKM/PGAM1/VCP/TPI1	10
GO:0009156	ribonucleoside monophosphate biosynthetic process	12/183	72/3382	0.000386074	0.00484216	0.00343346	LDHA/PGK1/ALDOA/GAPDH/ATP5F1B/ENO1/GPI/PKM/PGAM1/PAICS/VCP/TPI1	12
GO:0042060	wound healing	18/183	139/3382	0.000392862	0.00490438	0.00347757	TIMP1/COL1A1/APOE/FN1/GSN/SERPINE2/COL1A2/ANXA5/HMGB1/SPARC/PKM/VCL/FLNA/FBLN1/MYH10/YWHAZ/C1QBP/DAG1	18
GO:0070199	establishment of protein localization to chromosome	5/183	13/3382	0.000396157	0.00492261	0.0034905	CCT5/CCT8/CCT4/CCT2/CCT7	5
GO:1900182	positive regulation of protein localization to nucleus	8/183	35/3382	0.000420285	0.00519836	0.00368603	HSP90AB1/FLNA/CCT5/CCT8/CCT4/CCT2/PARK7/CCT7	8
GO:0007338	single fertilization	7/183	27/3382	0.000426685	0.00522932	0.00370798	ALDOA/CCT5/CCT8/CCT4/CCT2/PARK7/CCT7	7
GO:0050707	regulation of cytokine secretion	7/183	27/3382	0.000426685	0.00522932	0.00370798	APOA1/FN1/GAPDH/HMGB1/HSPD1/MIF/EZR	7
GO:0051054	positive regulation of DNA metabolic process	12/183	73/3382	0.000440501	0.00537411	0.00381065	HSP90AA1/HSP90AB1/HMGB1/HNRNPA1/H2AFX/HNRNPA2B1/CCT5/CCT8/CCT4/CCT2/HNRNPD/CCT7	12
GO:0005975	carbohydrate metabolic process	20/183	165/3382	0.000453255	0.0055047	0.00390324	IDH1/LDHA/PGK1/ALDOA/GAPDH/ENO1/GPI/LDHB/HMGB1/PKM/PGAM1/IGFBP5/TKT/MDH2/PGD/TPI1/PPP1CA/CLTC/GANAB/UGP2	20
GO:0055114	oxidation-reduction process	33/183	339/3382	0.000456886	0.00552379	0.00391678	QSOX1/IDH1/LDHA/PGK1/APOA1/ALDOA/GAPDH/ENO1/GPI/LDHB/HMGB1/TXN/PDIA4/PKM/PGAM1/APEX1/PRDX6/PRDX3/PDIA3/MDH2/FASN/ALDH7A1/PGD/VCP/TPI1/PPP1CA/PRDX1/PDIA6/UGP2/PXDN/PARK7/ACAT2/LOXL2	33
GO:0032368	regulation of lipid transport	6/183	20/3382	0.0004741	0.00568073	0.00402806	APOA1/APOE/SPP1/MIF/PLTP/HNRNPK	6
GO:0071706	tumor necrosis factor superfamily cytokine production	6/183	20/3382	0.0004741	0.00568073	0.00402806	APP/GSTP1/HMGB1/HSPD1/CLU/MIF	6
GO:0046034	ATP metabolic process	14/183	95/3382	0.000476715	0.00568668	0.00403228	LDHA/PGK1/ALDOA/GAPDH/ATP5F1B/ENO1/GPI/HSPA1A/HSPA8/PKM/PGAM1/VCP/TPI1/PARK7	14
GO:0006081	cellular aldehyde metabolic process	8/183	36/3382	0.000515732	0.00612489	0.004343	IDH1/GPI/PGAM1/TKT/ALDH7A1/PGD/TPI1/PARK7	8
GO:0045861	negative regulation of proteolysis	14/183	96/3382	0.000531993	0.00629018	0.00446021	TIMP1/CST3/CST1/GAPDH/APP/GPI/SERPINE2/HSP90AB1/PRDX3/PEBP1/SERPINF1/SERPINH1/YWHAE/PARK7	14
GO:0032989	cellular component morphogenesis	29/183	286/3382	0.000540813	0.00636642	0.00451427	ACTN4/WDR1/APOA1/APOE/FN1/ALDOA/APP/HSP90AA1/LAMB1/HSP90AB1/SPARC/UCHL1/SPP1/CLU/LAMC1/COL6A1/EZR/STMN1/VCL/FLNA/FBLN1/CFL1/MYH10/COL18A1/EFNB2/ACTC1/CAP1/C1QBP/DAG1	29
GO:0031327	negative regulation of cellular biosynthetic process	30/183	300/3382	0.000545017	0.00637648	0.0045214	GAPDH/ENO1/HMGB1/HNRNPA1/HSPA1A/TXN/HSPA8/XRCC6/EZR/NCL/FLNA/HNRNPA2B1/SFPQ/IGFBP5/HMGB2/YWHAQ/APEX1/YWHAB/SRP9/HMGA2/UBE2I/CBX1/CLTC/C1QBP/ILF3/HNRNPD/EIF4A2/KHSRP/PA2G4/LOXL2	30
GO:0033365	protein localization to organelle	35/183	371/3382	0.000546419	0.00637648	0.0045214	IDH1/COL1A1/RPLP1/RPLP2/RPLP0/SSB/HSP90AA1/HSP90AB1/RPSA/TXN/HSPD1/CLU/HSPA5/HSPA8/EZR/FLNA/YWHAQ/YWHAB/HSPA4/CCT5/SRP9/CCT8/CCT4/CSE1L/NPEPPS/YWHAE/RAN/RPS28/RPL30/YWHAZ/CCT2/DAG1/KPNB1/PARK7/CCT7	35
GO:0010608	posttranscriptional regulation of gene expression	24/183	219/3382	0.000557838	0.00648155	0.00459591	GAPDH/APP/NPM1/VIM/HSPA1A/HSPA8/EEF2/NCL/HNRNPA2B1/IGFBP5/APEX1/YWHAB/ANP32A/SRP9/PPP1CA/RAN/YWHAZ/EIF5A/C1QBP/ILF3/HNRNPD/EIF4A2/KHSRP/PA2G4	24
GO:0031329	regulation of cellular catabolic process	28/183	273/3382	0.000565716	0.0064983	0.00460779	QSOX1/IDH1/TIMP1/CST3/APOE/GAPDH/NPM1/PSAP/HSP90AA1/HSP90AB1/VIM/HMGB1/UCHL1/HSPA1A/CLU/HSPA8/EZR/PGAM1/APEX1/YWHAB/ANP32A/VCP/PPP1CA/YWHAZ/EEF1A1/HNRNPD/KHSRP/PARK7	28
GO:0048468	cell development	41/183	460/3382	0.000565948	0.0064983	0.00460779	ACTN4/WDR1/APOA1/APOE/FN1/APP/GSN/SERPINE2/HSP90AA1/LAMB1/HSP90AB1/VIM/GSTP1/HMGB1/UCHL1/SPP1/CLU/HSPA5/LAMC1/COL6A1/EZR/STMN1/VCL/FLNA/FBLN1/CFL1/HMGB2/PEBP1/MYH10/SERPINF1/COL18A1/FASN/SERPINH1/EFNB2/NAP1L1/RAN/YWHAZ/ACTC1/C1QBP/DAG1/PRTG	41
GO:0009124	nucleoside monophosphate biosynthetic process	12/183	75/3382	0.000568965	0.0064983	0.00460779	LDHA/PGK1/ALDOA/GAPDH/ATP5F1B/ENO1/GPI/PKM/PGAM1/PAICS/VCP/TPI1	12
GO:0051271	negative regulation of cellular component movement	12/183	75/3382	0.000568965	0.0064983	0.00460779	ACTN4/TIMP1/APOE/GSTP1/HMGB1/MIF/VCL/FBLN1/IGFBP5/APEX1/SERPINF1/DAG1	12
GO:0090670	RNA localization to Cajal body	5/183	14/3382	0.000589416	0.00656428	0.00465457	CCT5/CCT8/CCT4/CCT2/CCT7	5
GO:0090671	telomerase RNA localization to Cajal body	5/183	14/3382	0.000589416	0.00656428	0.00465457	CCT5/CCT8/CCT4/CCT2/CCT7	5
GO:0090672	telomerase RNA localization	5/183	14/3382	0.000589416	0.00656428	0.00465457	CCT5/CCT8/CCT4/CCT2/CCT7	5
GO:0090685	RNA localization to nucleus	5/183	14/3382	0.000589416	0.00656428	0.00465457	CCT5/CCT8/CCT4/CCT2/CCT7	5
GO:1904872	regulation of telomerase RNA localization to Cajal body	5/183	14/3382	0.000589416	0.00656428	0.00465457	CCT5/CCT8/CCT4/CCT2/CCT7	5
GO:1904874	positive regulation of telomerase RNA localization to Cajal body	5/183	14/3382	0.000589416	0.00656428	0.00465457	CCT5/CCT8/CCT4/CCT2/CCT7	5
GO:0043065	positive regulation of apoptotic process	19/183	156/3382	0.000595595	0.00660569	0.00468393	LDHA/GAPDH/GSN/ANXA5/HMGB1/HSPD1/SFPQ/YWHAQ/PDIA3/YWHAB/COL18A1/HMGA2/VCP/PPP1CA/YWHAE/YWHAZ/EIF5A/C1QBP/PARK7	19
GO:0042542	response to hydrogen peroxide	9/183	46/3382	0.000630056	0.00695913	0.00493455	LDHA/COL1A1/PSAP/TXN/HSPD1/EEF2/APEX1/PRDX3/PARK7	9
GO:0033138	positive regulation of peptidyl-serine phosphorylation	6/183	21/3382	0.000634241	0.0069607	0.00493566	APP/HSP90AA1/HSP90AB1/TXN/MIF/PARK7	6
GO:0009205	purine ribonucleoside triphosphate metabolic process	15/183	109/3382	0.000636056	0.0069607	0.00493566	LDHA/PGK1/ALDOA/GAPDH/ATP5F1B/ENO1/GPI/HSPA1A/HSPA8/PKM/PGAM1/VCP/TPI1/RAN/PARK7	15
GO:0007155	cell adhesion	29/183	289/3382	0.000644021	0.0069607	0.00493566	ACTN4/CLSTN1/COL1A1/APOA1/FN1/APP/GSN/ATP5F1B/SERPINE2/LAMB1/RPSA/HMGB1/SPP1/HSPD1/LAMC1/COL6A1/VCAN/EZR/IGFBP2/VCL/FLNA/FBLN1/MYH10/COL18A1/EFNB2/PPP1CA/C1QBP/DAG1/LOXL2	29
GO:0051235	maintenance of location	12/183	76/3382	0.00064419	0.0069607	0.00493566	APOA1/APOE/GSN/ANXA5/TXN/HSPA5/EZR/FLNA/YWHAB/FBN2/DAG1/PARK7	12
GO:0043068	positive regulation of programmed cell death	19/183	157/3382	0.000645758	0.0069607	0.00493566	LDHA/GAPDH/GSN/ANXA5/HMGB1/HSPD1/SFPQ/YWHAQ/PDIA3/YWHAB/COL18A1/HMGA2/VCP/PPP1CA/YWHAE/YWHAZ/EIF5A/C1QBP/PARK7	19
GO:0051093	negative regulation of developmental process	19/183	157/3382	0.000645758	0.0069607	0.00493566	ACTN4/STC2/PGK1/TIMP1/CST3/APOE/APP/VIM/HMGB1/SPARC/SPP1/MIF/FBLN1/IGFBP5/SERPINF1/EFNB2/HMGA2/PRTG/LOXL2	19
GO:0005996	monosaccharide metabolic process	14/183	98/3382	0.000659072	0.0070758	0.00501728	PGK1/ALDOA/GAPDH/ENO1/GPI/HMGB1/PKM/PGAM1/IGFBP5/TKT/MDH2/PGD/TPI1/PPP1CA	14
GO:0001568	blood vessel development	18/183	146/3382	0.000719538	0.00768846	0.0054517	PGK1/COL1A1/APOE/FN1/ATP5F1B/COL1A2/MMP2/HMGB1/SPARC/PKM/NCL/MYH10/SERPINF1/COL18A1/EFNB2/HMGA2/DAG1/LOXL2	18
GO:1902532	negative regulation of intracellular signal transduction	16/183	122/3382	0.000724079	0.00768846	0.0054517	APOE/ENO1/SERPINE2/GSTP1/UCHL1/HSPA1A/CLU/MIF/EZR/STMN1/FBLN1/PEBP1/C1QBP/DAG1/EIF3A/PARK7	16
GO:0034248	regulation of cellular amide metabolic process	20/183	171/3382	0.000724771	0.00768846	0.0054517	APOE/GAPDH/APP/NPM1/VIM/CLU/EEF2/PGAM1/NCL/IGFBP5/SRP9/PPP1CA/EIF5A/EEF1A1/C1QBP/ILF3/HNRNPD/EIF4A2/KHSRP/PA2G4	20
GO:0072593	reactive oxygen species metabolic process	12/183	77/3382	0.000727596	0.00768846	0.0054517	HSP90AA1/HSP90AB1/GSTP1/HSPD1/CLU/PRDX6/PRDX3/EIF5A/PRDX1/PXDN/KHSRP/PARK7	12
GO:0071407	cellular response to organic cyclic compound	17/183	135/3382	0.000794634	0.00836391	0.00593064	COL1A1/APP/NPM1/HSP90AB1/GSTP1/SPP1/CLU/HSPA5/EZR/IGFBP5/APEX1/SERPINF1/RAN/UBE2I/HNRNPD/DAG1/PARK7	17
GO:0010038	response to metal ion	14/183	100/3382	0.000811049	0.00850334	0.00602951	TF/APP/GSN/GPI/ANXA5/SPARC/HSPA5/IGFBP2/PEBP1/SERPINF1/PPP1CA/HNRNPD/PARK7/LOXL2	14
GO:0009968	negative regulation of signal transduction	26/183	252/3382	0.000829272	0.00863603	0.00612359	COL2A1/APOA1/APOE/ENO1/SERPINE2/GSTP1/UCHL1/HSPA1A/CLU/HSPA5/MIF/EZR/STMN1/IGFBP2/FBLN1/IGFBP5/HMGB2/PEBP1/YWHAB/FBN2/C1QBP/G3BP1/DAG1/EIF3A/PXDN/PARK7	26
GO:0032210	regulation of telomere maintenance via telomerase	6/183	22/3382	0.000833357	0.00863603	0.00612359	HNRNPA1/CCT5/CCT8/CCT4/CCT2/CCT7	6
GO:0051187	cofactor catabolic process	6/183	22/3382	0.000833357	0.00863603	0.00612359	AHCY/PRDX6/PRDX3/VCP/PRDX1/PXDN	6
GO:0042116	macrophage activation	5/183	15/3382	0.000845679	0.00873001	0.00619023	APP/HMGB1/HSPD1/CLU/MIF	5
GO:0009199	ribonucleoside triphosphate metabolic process	15/183	112/3382	0.000851438	0.00875578	0.00620851	LDHA/PGK1/ALDOA/GAPDH/ATP5F1B/ENO1/GPI/HSPA1A/HSPA8/PKM/PGAM1/VCP/TPI1/RAN/PARK7	15
GO:0016053	organic acid biosynthetic process	17/183	136/3382	0.000865522	0.00883294	0.00626322	LDHA/PGK1/ALDOA/GAPDH/ENO1/GPI/VCAN/MIF/PKM/PGAM1/FASN/ACLY/TPI1/CLTC/UGP2/PARK7/PSAT1	17
GO:0046394	carboxylic acid biosynthetic process	17/183	136/3382	0.000865522	0.00883294	0.00626322	LDHA/PGK1/ALDOA/GAPDH/ENO1/GPI/VCAN/MIF/PKM/PGAM1/FASN/ACLY/TPI1/CLTC/UGP2/PARK7/PSAT1	17
GO:1900180	regulation of protein localization to nucleus	9/183	48/3382	0.000873104	0.00887656	0.00629415	HSP90AB1/TXN/FLNA/CCT5/CCT8/CCT4/CCT2/PARK7/CCT7	9
GO:0034504	protein localization to nucleus	14/183	101/3382	0.000897533	0.00904106	0.00641079	COL1A1/HSP90AB1/TXN/FLNA/CCT5/CCT8/CCT4/CSE1L/YWHAE/RAN/CCT2/KPNB1/PARK7/CCT7	14
GO:0050808	synapse organization	14/183	101/3382	0.000897533	0.00904106	0.00641079	CLSTN1/APOE/APP/TUBB/PFN1/SPARC/HSPA8/CFL1/MYH10/EFNB2/VCP/YWHAZ/DAG1/TUBA1A	14
GO:0009894	regulation of catabolic process	30/183	309/3382	0.00089939	0.00904106	0.00641079	QSOX1/IDH1/TIMP1/CST3/APOE/GAPDH/NPM1/SERPINE2/PSAP/HSP90AA1/HSP90AB1/VIM/HMGB1/UCHL1/HSPA1A/CLU/HSPA8/EZR/PGAM1/FLNA/APEX1/YWHAB/ANP32A/VCP/PPP1CA/YWHAZ/EEF1A1/HNRNPD/KHSRP/PARK7	30
GO:0001818	negative regulation of cytokine production	8/183	39/3382	0.000911727	0.00913088	0.00647448	APOA1/FN1/HSP90AB1/GSTP1/HMGB1/EZR/C1QBP/PCBP2	8
GO:0035966	response to topologically incorrect protein	12/183	79/3382	0.000921731	0.00919675	0.00652119	STC2/HSP90AA1/HSP90AB1/HSPA1A/HSPD1/CLU/HSPA5/HSPA8/HSPA4/SERPINH1/VCP/PDIA6	12
GO:0031347	regulation of defense response	17/183	137/3382	0.000941754	0.00936173	0.00663817	HMGB3/APOA1/APOE/APP/HSP90AB1/GSTP1/HMGB1/HSPA1A/HSPD1/CLU/XRCC6/SFPQ/HMGB2/SERPINF1/C1QBP/PCBP2/PARK7	17
GO:2000113	negative regulation of cellular macromolecule biosynthetic process	27/183	268/3382	0.00094877	0.00936308	0.00663913	GAPDH/ENO1/HMGB1/HNRNPA1/HSPA1A/TXN/HSPA8/XRCC6/EZR/NCL/FLNA/HNRNPA2B1/SFPQ/IGFBP5/HMGB2/YWHAQ/YWHAB/SRP9/HMGA2/UBE2I/CBX1/C1QBP/ILF3/HNRNPD/KHSRP/PA2G4/LOXL2	27
GO:0006403	RNA localization	16/183	125/3382	0.000948867	0.00936308	0.00663913	SSB/NPM1/RPSA/HNRNPA1/HNRNPA2B1/SFPQ/CCT5/CCT8/CCT4/RAN/EIF5A/CCT2/CPSF6/KHSRP/CCT7/PA2G4	16
GO:0097237	cellular response to toxic substance	11/183	69/3382	0.000997333	0.00980528	0.00695268	APOE/PSAP/GSTP1/HNRNPA1/TXN/APEX1/PRDX6/PRDX3/PRDX1/PXDN/PARK7	11
GO:0009144	purine nucleoside triphosphate metabolic process	15/183	114/3382	0.0010271	0.0100318	0.00711333	LDHA/PGK1/ALDOA/GAPDH/ATP5F1B/ENO1/GPI/HSPA1A/HSPA8/PKM/PGAM1/VCP/TPI1/RAN/PARK7	15
GO:0001101	response to acid chemical	13/183	91/3382	0.00102785	0.0100318	0.00711333	COL1A1/GSN/COL1A2/MMP2/GSTP1/SPARC/COL6A1/EEF2/IGFBP2/CFL1/SERPINF1/COL18A1/HNRNPD	13
GO:0051216	cartilage development	7/183	31/3382	0.00105066	0.0102172	0.00724479	TIMP1/COL1A1/COL2A1/COL6A1/SERPINH1/HMGA2/LOXL2	7
GO:0045087	innate immune response	18/183	151/3382	0.00107693	0.0104026	0.0073762	HMGB3/GAPDH/APP/GSN/TUBB/HSP90AB1/VIM/HMGB1/HSPA1A/HSPD1/CLU/XRCC6/MIF/SFPQ/HMGB2/PRDX1/C1QBP/PCBP2	18
GO:0007492	endoderm development	6/183	23/3382	0.00107746	0.0104026	0.0073762	FN1/LAMB1/MMP2/LAMC1/COL6A1/HMGA2	6
GO:0019058	viral life cycle	15/183	115/3382	0.00112585	0.0107402	0.0076156	APOE/GSN/HSP90AB1/RPSA/HSPA1A/HSPA8/EFNB2/HMGA2/VCP/RAN/PPIA/ILF3/DAG1/KPNB1/PCBP2	15
GO:0044092	negative regulation of molecular function	27/183	271/3382	0.00112676	0.0107402	0.0076156	TIMP1/CST3/CST1/APOA1/APOE/GAPDH/APP/GPI/NPM1/SERPINE2/ANXA5/GSTP1/UCHL1/HSPA5/STMN1/FLNA/PRDX3/PEBP1/SERPINF1/SERPINH1/HMGA2/SUMO3/PPP1CA/YWHAE/EIF4A2/CAND1/PARK7	27
GO:1903827	regulation of cellular protein localization	20/183	177/3382	0.00112717	0.0107402	0.0076156	GSN/HSP90AA1/HSP90AB1/TXN/EZR/FLNA/YWHAQ/YWHAB/CCT5/CCT8/CCT4/NPEPPS/YWHAE/YWHAZ/CCT2/CLTC/NUCB1/DAG1/PARK7/CCT7	20
GO:0006986	response to unfolded protein	11/183	70/3382	0.00112844	0.0107402	0.0076156	STC2/HSP90AA1/HSP90AB1/HSPA1A/HSPD1/HSPA5/HSPA8/HSPA4/SERPINH1/VCP/PDIA6	11
GO:0042026	protein refolding	5/183	16/3382	0.00117666	0.0110812	0.00785741	HSP90AA1/HSPA1A/HSPD1/HSPA5/HSPA8	5
GO:0043388	positive regulation of DNA binding	5/183	16/3382	0.00117666	0.0110812	0.00785741	HMGB1/TXN/HMGB2/HMGA2/PARK7	5
GO:1901028	regulation of mitochondrial outer membrane permeabilization involved in apoptotic signaling pathway	5/183	16/3382	0.00117666	0.0110812	0.00785741	HSPA1A/YWHAQ/YWHAB/YWHAE/YWHAZ	5
GO:0032102	negative regulation of response to external stimulus	10/183	60/3382	0.0011888	0.0111565	0.00791076	APOA1/APOE/SERPINE2/ANXA5/GSTP1/SPP1/MIF/SERPINF1/C1QBP/PCBP2	10
GO:0022603	regulation of anatomical structure morphogenesis	24/183	231/3382	0.00120896	0.0113061	0.00801686	ACTN4/WDR1/PGK1/CST3/APOA1/APOE/FN1/ALDOA/PFN1/HMGB1/SPARC/SPP1/PKM/EZR/FLNA/FBLN1/CFL1/MYH10/SERPINF1/EFNB2/HMGA2/CLTC/C1QBP/DAG1	24
GO:0001944	vasculature development	18/183	153/3382	0.00125746	0.0117189	0.00830956	PGK1/COL1A1/APOE/FN1/ATP5F1B/COL1A2/MMP2/HMGB1/SPARC/PKM/NCL/MYH10/SERPINF1/COL18A1/EFNB2/HMGA2/DAG1/LOXL2	18
GO:0009266	response to temperature stimulus	11/183	71/3382	0.00127345	0.0117615	0.00833978	VGF/PSIP1/HSP90AA1/HSP90AB1/HSPA1A/HSPD1/HSPA5/HSPA8/PEBP1/VCP/YWHAE	11
GO:2000146	negative regulation of cell motility	11/183	71/3382	0.00127345	0.0117615	0.00833978	TIMP1/APOE/GSTP1/HMGB1/MIF/VCL/FBLN1/IGFBP5/APEX1/SERPINF1/DAG1	11
GO:1903507	negative regulation of nucleic acid-templated transcription	22/183	205/3382	0.00127518	0.0117615	0.00833978	ENO1/HMGB1/HSPA1A/TXN/HSPA8/XRCC6/EZR/FLNA/HNRNPA2B1/SFPQ/HMGB2/YWHAQ/APEX1/YWHAB/HMGA2/UBE2I/CBX1/C1QBP/ILF3/EIF4A2/PA2G4/LOXL2	22
GO:0051169	nuclear transport	19/183	166/3382	0.00128734	0.0118329	0.00839044	PSIP1/SSB/NPM1/HSP90AB1/RPSA/HNRNPA1/TXN/FLNA/HNRNPA2B1/ANP32A/CSE1L/YWHAE/SNRPD3/RAN/EIF5A/KPNB1/CPSF6/PARK7/PA2G4	19
GO:0006508	proteolysis	40/183	464/3382	0.00131688	0.0120632	0.00855371	EIF3F/CTSV/PGK1/TIMP1/CST3/CST1/APOE/FN1/GAPDH/APP/GSN/ENO1/GPI/SERPINE2/CTSD/HSP90AB1/MMP2/HMGB1/UCHL1/HSPA1A/HSPD1/CLU/HSPA5/FBLN1/PSMA4/PRDX3/PEBP1/PDIA3/SERPINF1/PSMB3/SERPINH1/VCP/NPEPPS/YWHAE/UBE2I/C1QBP/DAG1/PCBP2/PSMA8/PARK7	40
GO:0001667	ameboidal-type cell migration	14/183	105/3382	0.00132552	0.012101	0.00858052	TIMP1/APOA1/APOE/ATP5F1B/GPI/PFN1/HMGB1/SPARC/CFL1/SERPINF1/EFNB2/CAP1/C1QBP/LOXL2	14
GO:0051272	positive regulation of cellular component movement	16/183	129/3382	0.00133887	0.0121815	0.00863759	ACTN4/COL1A1/FN1/APP/ATP5F1B/GPI/PFN1/LAMB1/HMGB1/SPARC/HSPA5/STMN1/FLNA/IGFBP5/COL18A1/C1QBP	16
GO:0001893	maternal placenta development	4/183	10/3382	0.00134699	0.0122129	0.00865988	CTSV/STC2/SPP1/PRDX3	4
GO:0009408	response to heat	10/183	61/3382	0.00135634	0.0122129	0.00865988	PSIP1/HSP90AA1/HSP90AB1/HSPA1A/HSPD1/HSPA5/HSPA8/PEBP1/VCP/YWHAE	10
GO:0051099	positive regulation of binding	10/183	61/3382	0.00135634	0.0122129	0.00865988	APOE/APP/HSP90AB1/HMGB1/TXN/STMN1/HMGB2/HMGA2/RAN/PARK7	10
GO:1902679	negative regulation of RNA biosynthetic process	22/183	206/3382	0.00136053	0.0122129	0.00865988	ENO1/HMGB1/HSPA1A/TXN/HSPA8/XRCC6/EZR/FLNA/HNRNPA2B1/SFPQ/HMGB2/YWHAQ/APEX1/YWHAB/HMGA2/UBE2I/CBX1/C1QBP/ILF3/EIF4A2/PA2G4/LOXL2	22
GO:0048608	reproductive structure development	13/183	94/3382	0.00139928	0.0124773	0.00884733	VGF/CTSV/IDH1/STC2/SERPINE2/PSAP/HSP90AB1/SPP1/HSPA5/FLNA/HMGB2/PRDX3/SERPINF1	13
GO:0061458	reproductive system development	13/183	94/3382	0.00139928	0.0124773	0.00884733	VGF/CTSV/IDH1/STC2/SERPINE2/PSAP/HSP90AB1/SPP1/HSPA5/FLNA/HMGB2/PRDX3/SERPINF1	13
GO:0010648	negative regulation of cell communication	27/183	275/3382	0.00140895	0.0124806	0.00884968	COL2A1/APOA1/APOE/ENO1/SERPINE2/ANXA5/GSTP1/UCHL1/HSPA1A/CLU/HSPA5/MIF/EZR/STMN1/IGFBP2/FBLN1/IGFBP5/HMGB2/PEBP1/YWHAB/FBN2/C1QBP/G3BP1/DAG1/EIF3A/PXDN/PARK7	27
GO:0023057	negative regulation of signaling	27/183	275/3382	0.00140895	0.0124806	0.00884968	COL2A1/APOA1/APOE/ENO1/SERPINE2/ANXA5/GSTP1/UCHL1/HSPA1A/CLU/HSPA5/MIF/EZR/STMN1/IGFBP2/FBLN1/IGFBP5/HMGB2/PEBP1/YWHAB/FBN2/C1QBP/G3BP1/DAG1/EIF3A/PXDN/PARK7	27
GO:0009152	purine ribonucleotide biosynthetic process	14/183	106/3382	0.00145586	0.0128537	0.00911423	LDHA/PGK1/ALDOA/GAPDH/ATP5F1B/ENO1/GPI/PKM/PGAM1/PAICS/FASN/ACLY/VCP/TPI1	14
GO:0072358	cardiovascular system development	18/183	155/3382	0.0014632	0.0128651	0.00912234	PGK1/COL1A1/APOE/FN1/ATP5F1B/COL1A2/MMP2/HMGB1/SPARC/PKM/NCL/MYH10/SERPINF1/COL18A1/EFNB2/HMGA2/DAG1/LOXL2	18
GO:0009126	purine nucleoside monophosphate metabolic process	15/183	118/3382	0.00147153	0.0128651	0.00912234	LDHA/PGK1/ALDOA/GAPDH/ATP5F1B/ENO1/GPI/HSPA1A/HSPA8/PKM/PGAM1/PAICS/VCP/TPI1/PARK7	15
GO:0009167	purine ribonucleoside monophosphate metabolic process	15/183	118/3382	0.00147153	0.0128651	0.00912234	LDHA/PGK1/ALDOA/GAPDH/ATP5F1B/ENO1/GPI/HSPA1A/HSPA8/PKM/PGAM1/PAICS/VCP/TPI1/PARK7	15
GO:0034446	substrate adhesion-dependent cell spreading	8/183	42/3382	0.0015212	0.0132562	0.00939962	ACTN4/APOA1/FN1/LAMB1/LAMC1/FLNA/FBLN1/C1QBP	8
GO:0009566	fertilization	7/183	33/3382	0.00155683	0.0134358	0.00952701	ALDOA/CCT5/CCT8/CCT4/CCT2/PARK7/CCT7	7
GO:0030902	hindbrain development	7/183	33/3382	0.00155683	0.0134358	0.00952701	SERPINE2/HSPA5/CKB/FLNA/MDK/MYH10/HNRNPD	7
GO:0050663	cytokine secretion	7/183	33/3382	0.00155683	0.0134358	0.00952701	APOA1/FN1/GAPDH/HMGB1/HSPD1/MIF/EZR	7
GO:0032101	regulation of response to external stimulus	16/183	131/3382	0.00157996	0.0135195	0.00958634	APOA1/APOE/APP/SERPINE2/ANXA5/GSTP1/HMGB1/SPP1/HSPD1/CLU/MIF/SERPINF1/EFNB2/C1QBP/PCBP2/PARK7	16
GO:0006518	peptide metabolic process	35/183	393/3382	0.00158096	0.0135195	0.00958634	EIF3F/IDH1/APOE/GAPDH/APP/RPLP1/RPLP2/RPLP0/NPM1/HSP90AA1/VIM/RPSA/GSTP1/CLU/HSPA8/EEF2/NCL/EEF1B2/IGFBP5/EEF1G/SRP9/NPEPPS/PPP1CA/RPS28/RPL30/EIF5A/EEF1A1/C1QBP/ILF3/HNRNPD/EIF3A/EIF4A2/KHSRP/PARK7/PA2G4	35
GO:0001706	endoderm formation	5/183	17/3382	0.00159462	0.0135195	0.00958634	FN1/LAMB1/MMP2/COL6A1/HMGA2	5
GO:0030199	collagen fibril organization	5/183	17/3382	0.00159462	0.0135195	0.00958634	COL1A1/COL2A1/COL1A2/SERPINH1/LOXL2	5
GO:0035987	endodermal cell differentiation	5/183	17/3382	0.00159462	0.0135195	0.00958634	FN1/LAMB1/MMP2/COL6A1/HMGA2	5
GO:0001525	angiogenesis	14/183	107/3382	0.00159675	0.0135195	0.00958634	PGK1/FN1/ATP5F1B/MMP2/HMGB1/SPARC/PKM/NCL/SERPINF1/COL18A1/EFNB2/HMGA2/DAG1/LOXL2	14
GO:0006259	DNA metabolic process	26/183	264/3382	0.00166205	0.0140281	0.00994697	HMGB3/NPM1/HSP90AA1/HSP90AB1/HMGB1/HNRNPA1/HSPD1/XRCC6/H2AFX/HNRNPA2B1/SFPQ/HMGB2/APEX1/CCT5/CCT8/CCT4/HMGA2/VCP/NAP1L1/RAN/PPIA/CCT2/HNRNPD/KPNB1/PARK7/CCT7	26
GO:1905952	regulation of lipid localization	6/183	25/3382	0.0017265	0.0145264	0.0103003	APOA1/APOE/SPP1/MIF/PLTP/HNRNPK	6
GO:0019318	hexose metabolic process	12/183	85/3382	0.00177967	0.0149168	0.0105772	PGK1/ALDOA/GAPDH/ENO1/GPI/HMGB1/PKM/PGAM1/IGFBP5/MDH2/TPI1/PPP1CA	12
GO:0035821	modification of morphology or physiology of other organism	8/183	43/3382	0.00178402	0.0149168	0.0105772	APOE/GAPDH/HSPA8/CFL1/HMGA2/RPL30/DAG1/KPNB1	8
GO:0003008	system process	30/183	323/3382	0.00185294	0.015445	0.0109517	WDR1/CST1/COL1A1/COL2A1/APOA1/APOE/ALDOA/APP/GSN/ENO1/GPI/SERPINE2/COL1A2/VIM/UCHL1/EEF2/EZR/VCL/FLNA/MDK/IGFBP5/PEBP1/MYH10/SERPINF1/COL18A1/ALDH7A1/MYL6/YWHAE/ACTC1/DAG1	30
GO:0045471	response to ethanol	7/183	34/3382	0.00187238	0.0155107	0.0109983	GSN/GSTP1/SPARC/EEF2/EEF1B2/PEBP1/ACTC1	7
GO:0051651	maintenance of location in cell	7/183	34/3382	0.00187238	0.0155107	0.0109983	APOE/GSN/TXN/HSPA5/EZR/DAG1/PARK7	7
GO:0009141	nucleoside triphosphate metabolic process	15/183	121/3382	0.00190238	0.0157107	0.0111401	LDHA/PGK1/ALDOA/GAPDH/ATP5F1B/ENO1/GPI/HSPA1A/HSPA8/PKM/PGAM1/VCP/TPI1/RAN/PARK7	15
GO:0006898	receptor-mediated endocytosis	12/183	86/3382	0.00197217	0.0162372	0.0115134	APOA1/APOE/TF/HSP90AA1/SPARC/CLU/EZR/EFNB2/HNRNPK/CLTC/CAP1/LOXL2	12
GO:0040013	negative regulation of locomotion	11/183	75/3382	0.0020153	0.0165415	0.0117292	TIMP1/APOE/GSTP1/HMGB1/MIF/VCL/FBLN1/IGFBP5/APEX1/SERPINF1/DAG1	11
GO:0042744	hydrogen peroxide catabolic process	4/183	11/3382	0.00202786	0.0165434	0.0117305	PRDX6/PRDX3/PRDX1/PXDN	4
GO:0051204	protein insertion into mitochondrial membrane	4/183	11/3382	0.00202786	0.0165434	0.0117305	YWHAQ/YWHAB/YWHAE/YWHAZ	4
GO:0009161	ribonucleoside monophosphate metabolic process	15/183	122/3382	0.00206756	0.0167732	0.0118935	LDHA/PGK1/ALDOA/GAPDH/ATP5F1B/ENO1/GPI/HSPA1A/HSPA8/PKM/PGAM1/PAICS/VCP/TPI1/PARK7	15
GO:0006164	purine nucleotide biosynthetic process	14/183	110/3382	0.00208943	0.0167732	0.0118935	LDHA/PGK1/ALDOA/GAPDH/ATP5F1B/ENO1/GPI/PKM/PGAM1/PAICS/FASN/ACLY/VCP/TPI1	14
GO:0043542	endothelial cell migration	9/183	54/3382	0.00208954	0.0167732	0.0118935	APOA1/APOE/ATP5F1B/GPI/HMGB1/SPARC/SERPINF1/EFNB2/LOXL2	9
GO:2001235	positive regulation of apoptotic signaling pathway	9/183	54/3382	0.00208954	0.0167732	0.0118935	GSN/SFPQ/YWHAQ/PDIA3/YWHAB/PPP1CA/YWHAE/YWHAZ/PARK7	9
GO:0060322	head development	19/183	173/3382	0.00210729	0.0167732	0.0118935	COL1A1/COL2A1/APP/SERPINE2/LAMB1/MMP2/HSPA5/CKB/XRCC6/H2AFX/STMN1/FLNA/MDK/YWHAQ/PEBP1/MYH10/YWHAE/RAN/HNRNPD	19
GO:0032680	regulation of tumor necrosis factor production	5/183	18/3382	0.00211228	0.0167732	0.0118935	GSTP1/HMGB1/HSPD1/CLU/MIF	5
GO:0097345	mitochondrial outer membrane permeabilization	5/183	18/3382	0.00211228	0.0167732	0.0118935	HSPA1A/YWHAQ/YWHAB/YWHAE/YWHAZ	5
GO:1902108	regulation of mitochondrial membrane permeability involved in apoptotic process	5/183	18/3382	0.00211228	0.0167732	0.0118935	HSPA1A/YWHAQ/YWHAB/YWHAE/YWHAZ	5
GO:1902110	positive regulation of mitochondrial membrane permeability involved in apoptotic process	5/183	18/3382	0.00211228	0.0167732	0.0118935	HSPA1A/YWHAQ/YWHAB/YWHAE/YWHAZ	5
GO:0021549	cerebellum development	6/183	26/3382	0.00214515	0.0169341	0.0120075	SERPINE2/HSPA5/CKB/MDK/MYH10/HNRNPD	6
GO:1903426	regulation of reactive oxygen species biosynthetic process	6/183	26/3382	0.00214515	0.0169341	0.0120075	HSP90AA1/HSP90AB1/HSPD1/CLU/KHSRP/PARK7	6
GO:0019725	cellular homeostasis	23/183	227/3382	0.00215237	0.0169412	0.0120126	QSOX1/STC2/PGK1/APOE/TF/ALDOA/APP/ATP5F1B/ANXA5/HMGB1/TXN/CKB/PDIA4/APEX1/PRDX6/PRDX3/PDIA3/SERPINF1/YWHAE/EIF5A/PRDX1/PDIA6/CAND1	23
GO:0030336	negative regulation of cell migration	10/183	65/3382	0.00222964	0.0174981	0.0124075	TIMP1/APOE/GSTP1/HMGB1/MIF/VCL/IGFBP5/APEX1/SERPINF1/DAG1	10
GO:0030335	positive regulation of cell migration	15/183	123/3382	0.00224454	0.0175637	0.012454	ACTN4/COL1A1/FN1/APP/ATP5F1B/GPI/PFN1/LAMB1/HMGB1/SPARC/HSPA5/FLNA/IGFBP5/COL18A1/C1QBP	15
GO:0008284	positive regulation of cell proliferation	19/183	174/3382	0.00225444	0.0175898	0.0124725	TIMP1/FN1/NPM1/LAMB1/MMP2/HMGB1/LAMC1/MIF/IGFBP2/FLNA/IGFBP5/HMGB2/PRDX3/COL18A1/MARCKSL1/EFNB2/HMGA2/NAP1L1/EIF5A	19
GO:0009260	ribonucleotide biosynthetic process	14/183	111/3382	0.00227934	0.0177326	0.0125737	LDHA/PGK1/ALDOA/GAPDH/ATP5F1B/ENO1/GPI/PKM/PGAM1/PAICS/FASN/ACLY/VCP/TPI1	14
GO:0022008	neurogenesis	31/183	342/3382	0.00229273	0.0177852	0.0126111	WDR1/APOA1/APOE/FN1/APP/GSN/SERPINE2/HSP90AA1/LAMB1/HSP90AB1/VIM/GSTP1/HMGB1/UCHL1/SPP1/CLU/HSPA5/EEF2/EZR/STMN1/VCL/FLNA/CFL1/HMGB2/MYH10/SERPINF1/EFNB2/NAP1L1/YWHAZ/DAG1/PRTG	31
GO:1901701	cellular response to oxygen-containing compound	26/183	270/3382	0.00229972	0.017788	0.012613	COL1A1/APP/PSAP/COL1A2/MMP2/VIM/ANXA5/GSTP1/SPP1/TXN/CLU/HSPA5/COL6A1/MIF/PKM/EZR/IGFBP5/HMGB2/APEX1/PRDX3/SERPINF1/VCP/PRDX1/HNRNPD/DAG1/PARK7	26
GO:0050727	regulation of inflammatory response	9/183	55/3382	0.00238408	0.0183876	0.0130382	APOA1/APOE/APP/GSTP1/HSPD1/CLU/SERPINF1/C1QBP/PARK7	9
GO:0001501	skeletal system development	12/183	88/3382	0.00240861	0.018418	0.0130597	TIMP1/COL1A1/COL2A1/COL1A2/MMP2/SPARC/COL6A1/FBN2/SERPINH1/HMGA2/PRDX1/LOXL2	12
GO:0001503	ossification	12/183	88/3382	0.00240861	0.018418	0.0130597	COL1A1/COL2A1/ATP5F1B/MMP2/SPARC/SPP1/COL6A1/VCAN/IGFBP5/FBN2/FASN/CLTC	12
GO:0017038	protein import	12/183	88/3382	0.00240861	0.018418	0.0130597	APOE/HSP90AA1/HSP90AB1/TXN/HSPD1/CLU/HSPA8/FLNA/HSPA4/CSE1L/RAN/KPNB1	12
GO:0043409	negative regulation of MAPK cascade	8/183	45/3382	0.00241669	0.0184273	0.0130663	APOE/GSTP1/UCHL1/EZR/FBLN1/PEBP1/DAG1/EIF3A	8
GO:0050673	epithelial cell proliferation	11/183	77/3382	0.00250063	0.0190068	0.0134772	APOA1/APOE/LAMB1/HMGB1/SPARC/LAMC1/IGFBP5/HMGB2/SERPINF1/EFNB2/LOXL2	11
GO:0034404	nucleobase-containing small molecule biosynthetic process	10/183	66/3382	0.00250685	0.0190068	0.0134772	LDHA/PGK1/ALDOA/GAPDH/ENO1/GPI/PKM/PGAM1/VCP/TPI1	10
GO:0010628	positive regulation of gene expression	34/183	389/3382	0.00256753	0.019412	0.0137646	HMGB3/COL1A1/FN1/APP/GSN/ENO1/NPM1/VIM/HMGB1/SETSIP/HSPA1A/SPP1/CLU/HSPA5/HSPA8/XRCC6/EEF2/EZR/NCL/MDK/SFPQ/HMGB2/PRDX6/HMGA2/HNRNPK/RAN/EIF5A/ACTC1/C1QBP/ILF2/ILF3/HNRNPD/CAND1/PARK7	34
GO:0006913	nucleocytoplasmic transport	18/183	163/3382	0.00259604	0.0195724	0.0138783	SSB/NPM1/HSP90AB1/RPSA/HNRNPA1/TXN/FLNA/HNRNPA2B1/ANP32A/CSE1L/YWHAE/SNRPD3/RAN/EIF5A/KPNB1/CPSF6/PARK7/PA2G4	18
GO:0022037	metencephalon development	6/183	27/3382	0.00263614	0.0196831	0.0139568	SERPINE2/HSPA5/CKB/MDK/MYH10/HNRNPD	6
GO:0032963	collagen metabolic process	6/183	27/3382	0.00263614	0.0196831	0.0139568	CST3/COL1A1/CTSD/MMP2/VIM/SERPINH1	6
GO:0033135	regulation of peptidyl-serine phosphorylation	6/183	27/3382	0.00263614	0.0196831	0.0139568	APP/HSP90AA1/HSP90AB1/TXN/MIF/PARK7	6
GO:0071236	cellular response to antibiotic	7/183	36/3382	0.0026505	0.0196831	0.0139568	PSAP/HNRNPA1/TXN/CLU/HSPA5/APEX1/PARK7	7
GO:0098869	cellular oxidant detoxification	7/183	36/3382	0.0026505	0.0196831	0.0139568	APOE/GSTP1/PRDX6/PRDX3/PRDX1/PXDN/PARK7	7
GO:0070482	response to oxygen levels	12/183	89/3382	0.00265473	0.0196831	0.0139568	ACTN4/STC2/LDHA/PGK1/COL1A1/ENO1/MMP2/HSPD1/PKM/AHCY/NPEPPS/LOXL2	12
GO:0007051	spindle organization	9/183	56/3382	0.00271073	0.019949	0.0141454	TUBB/HSPA1A/EZR/STMN1/FLNA/VCP/RAN/CLTC/KPNB1	9
GO:2001252	positive regulation of chromosome organization	9/183	56/3382	0.00271073	0.019949	0.0141454	HNRNPA1/HNRNPA2B1/SFPQ/CCT5/CCT8/CCT4/CCT2/HNRNPD/CCT7	9
GO:1903311	regulation of mRNA metabolic process	16/183	138/3382	0.00273106	0.019949	0.0141454	NPM1/VIM/HNRNPA1/HSPA1A/HSPA8/HNRNPA2B1/APEX1/PRDX6/YWHAB/ANP32A/HNRNPK/YWHAZ/C1QBP/HNRNPD/CPSF6/KHSRP	16
GO:0042127	regulation of cell proliferation	28/183	302/3382	0.00273481	0.019949	0.0141454	TIMP1/APOE/FN1/APP/NPM1/SERPINE2/LAMB1/MMP2/GSTP1/HMGB1/SPARC/HSPA1A/LAMC1/XRCC6/MIF/IGFBP2/FLNA/FBLN1/IGFBP5/HMGB2/PRDX3/SERPINF1/COL18A1/MARCKSL1/EFNB2/HMGA2/NAP1L1/EIF5A	28
GO:0042743	hydrogen peroxide metabolic process	5/183	19/3382	0.00274262	0.019949	0.0141454	PRDX6/PRDX3/PRDX1/PXDN/PARK7	5
GO:1902686	mitochondrial outer membrane permeabilization involved in programmed cell death	5/183	19/3382	0.00274262	0.019949	0.0141454	HSPA1A/YWHAQ/YWHAB/YWHAE/YWHAZ	5
GO:1903555	regulation of tumor necrosis factor superfamily cytokine production	5/183	19/3382	0.00274262	0.019949	0.0141454	GSTP1/HMGB1/HSPD1/CLU/MIF	5
GO:0051049	regulation of transport	36/183	421/3382	0.0027745	0.0201264	0.0142711	ACTN4/WDR1/STC2/APOA1/APOE/FN1/TF/GAPDH/APP/GPI/SERPINE2/HSP90AB1/ANXA5/HMGB1/HSPA1A/SPP1/TXN/HSPD1/CLU/HSPA8/MIF/EZR/FLNA/YWHAQ/YWHAB/MYH10/EFNB2/PLTP/NPEPPS/HNRNPK/YWHAE/PPIA/YWHAZ/NUCB1/CPSF6/PARK7	36
GO:0043488	regulation of mRNA stability	10/183	67/3382	0.00281109	0.0203368	0.0144203	NPM1/VIM/HSPA1A/HSPA8/APEX1/YWHAB/ANP32A/YWHAZ/HNRNPD/KHSRP	10
GO:0048514	blood vessel morphogenesis	15/183	126/3382	0.00285276	0.0205277	0.0145557	PGK1/APOE/FN1/ATP5F1B/MMP2/HMGB1/SPARC/PKM/NCL/SERPINF1/COL18A1/EFNB2/HMGA2/DAG1/LOXL2	15
GO:2000147	positive regulation of cell motility	15/183	126/3382	0.00285276	0.0205277	0.0145557	ACTN4/COL1A1/FN1/APP/ATP5F1B/GPI/PFN1/LAMB1/HMGB1/SPARC/HSPA5/FLNA/IGFBP5/COL18A1/C1QBP	15
GO:0019081	viral translation	4/183	12/3382	0.00291434	0.0206387	0.0146344	EIF3F/SSB/EIF3A/PCBP2	4
GO:0032069	regulation of nuclease activity	4/183	12/3382	0.00291434	0.0206387	0.0146344	NPM1/HMGB1/HSPA1A/HMGB2	4
GO:0060351	cartilage development involved in endochondral bone morphogenesis	4/183	12/3382	0.00291434	0.0206387	0.0146344	COL1A1/COL2A1/COL6A1/SERPINH1	4
GO:0071428	rRNA-containing ribonucleoprotein complex export from nucleus	4/183	12/3382	0.00291434	0.0206387	0.0146344	NPM1/RPSA/RAN/PA2G4	4
GO:1901030	positive regulation of mitochondrial outer membrane permeabilization involved in apoptotic signaling pathway	4/183	12/3382	0.00291434	0.0206387	0.0146344	YWHAQ/YWHAB/YWHAE/YWHAZ	4
GO:1905954	positive regulation of lipid localization	4/183	12/3382	0.00291434	0.0206387	0.0146344	APOE/SPP1/MIF/PLTP	4
GO:0035295	tube development	21/183	205/3382	0.00294892	0.020774	0.0147303	PGK1/COL2A1/APOE/FN1/ATP5F1B/SERPINE2/PFN1/MMP2/HMGB1/SPARC/PKM/NCL/CFL1/IGFBP5/SERPINF1/COL18A1/EFNB2/HMGA2/PPP1CA/DAG1/LOXL2	21
GO:0043086	negative regulation of catalytic activity	21/183	205/3382	0.00294892	0.020774	0.0147303	TIMP1/CST3/CST1/APOA1/APOE/GAPDH/APP/GPI/NPM1/SERPINE2/ANXA5/GSTP1/UCHL1/PRDX3/PEBP1/SERPINF1/SERPINH1/YWHAE/EIF4A2/CAND1/PARK7	21
GO:0051050	positive regulation of transport	24/183	247/3382	0.00303243	0.0213064	0.0151078	ACTN4/APOE/TF/GAPDH/GPI/HSP90AB1/HMGB1/SPP1/HSPD1/CLU/MIF/EZR/FLNA/YWHAQ/YWHAB/MYH10/PLTP/NPEPPS/HNRNPK/YWHAE/PPIA/YWHAZ/CPSF6/PARK7	24
GO:0001649	osteoblast differentiation	9/183	57/3382	0.00307189	0.0214484	0.0152085	COL1A1/ATP5F1B/SPP1/COL6A1/VCAN/IGFBP5/FBN2/FASN/CLTC	9
GO:0001666	response to hypoxia	11/183	79/3382	0.00307662	0.0214484	0.0152085	ACTN4/STC2/LDHA/PGK1/ENO1/MMP2/HSPD1/PKM/AHCY/NPEPPS/LOXL2	11
GO:0071103	DNA conformation change	11/183	79/3382	0.00307662	0.0214484	0.0152085	HMGB3/NPM1/HMGB1/SETSIP/XRCC6/H2AFX/HNRNPA2B1/HMGB2/HMGA2/NAP1L1/G3BP1	11
GO:0051817	modification of morphology or physiology of other organism involved in symbiotic interaction	7/183	37/3382	0.00312241	0.0217113	0.0153949	APOE/GAPDH/HSPA8/CFL1/HMGA2/DAG1/KPNB1	7
GO:0009615	response to virus	10/183	68/3382	0.00314419	0.0218062	0.0154623	ENO1/CLU/STMN1/CFL1/EEF1G/CCT5/HMGA2/C1QBP/ILF3/PCBP2	10
GO:0046390	ribose phosphate biosynthetic process	14/183	115/3382	0.00318768	0.0218335	0.0154816	LDHA/PGK1/ALDOA/GAPDH/ATP5F1B/ENO1/GPI/PKM/PGAM1/PAICS/FASN/ACLY/VCP/TPI1	14
GO:0061564	axon development	14/183	115/3382	0.00318768	0.0218335	0.0154816	APOA1/APOE/FN1/APP/HSP90AA1/HSP90AB1/UCHL1/SPP1/EZR/STMN1/VCL/MYH10/EFNB2/DAG1	14
GO:0072522	purine-containing compound biosynthetic process	14/183	115/3382	0.00318768	0.0218335	0.0154816	LDHA/PGK1/ALDOA/GAPDH/ATP5F1B/ENO1/GPI/PKM/PGAM1/PAICS/FASN/ACLY/VCP/TPI1	14
GO:0021782	glial cell development	6/183	28/3382	0.00320693	0.0218335	0.0154816	APP/GSN/VIM/GSTP1/CLU/DAG1	6
GO:0032507	maintenance of protein location in cell	6/183	28/3382	0.00320693	0.0218335	0.0154816	GSN/TXN/HSPA5/EZR/DAG1/PARK7	6
GO:0070997	neuron death	12/183	91/3382	0.00320854	0.0218335	0.0154816	APOE/GAPDH/APP/GPI/HSP90AB1/HSPD1/CLU/HSPA5/MDK/SERPINF1/EFNB2/PARK7	12
GO:0007369	gastrulation	8/183	47/3382	0.0032132	0.0218335	0.0154816	APOA1/FN1/GPI/LAMB1/MMP2/COL6A1/HMGA2/DAG1	8
GO:0034605	cellular response to heat	8/183	47/3382	0.0032132	0.0218335	0.0154816	HSP90AA1/HSP90AB1/HSPA1A/HSPD1/HSPA5/HSPA8/VCP/YWHAE	8
GO:0051168	nuclear export	13/183	103/3382	0.00323669	0.0219375	0.0155554	SSB/NPM1/RPSA/HNRNPA1/TXN/HNRNPA2B1/CSE1L/YWHAE/RAN/EIF5A/CPSF6/PARK7/PA2G4	13
GO:0035239	tube morphogenesis	18/183	167/3382	0.00339471	0.0229506	0.0162737	PGK1/APOE/FN1/ATP5F1B/PFN1/MMP2/HMGB1/SPARC/PKM/NCL/CFL1/SERPINF1/COL18A1/EFNB2/HMGA2/PPP1CA/DAG1/LOXL2	18
GO:0006732	coenzyme metabolic process	16/183	141/3382	0.00340367	0.0229534	0.0162757	IDH1/LDHA/PGK1/ALDOA/GAPDH/ENO1/GPI/PKM/PGAM1/TKT/MDH2/FASN/PGD/ACLY/VCP/TPI1	16
GO:0045892	negative regulation of transcription	DNA-templated	20/183	194/3382	0.00344358	0.0231643	0.0164252	ENO1/HMGB1/HSPA1A/TXN/HSPA8/XRCC6/EZR/FLNA/HNRNPA2B1/SFPQ/HMGB2/YWHAQ/YWHAB/HMGA2/UBE2I/CBX1/C1QBP/ILF3/PA2G4/LOXL2
GO:0019080	viral gene expression	5/183	20/3382	0.00349879	0.0233021	0.016523	EIF3F/SSB/HMGA2/EIF3A/PCBP2	5
GO:0035794	positive regulation of mitochondrial membrane permeability	5/183	20/3382	0.00349879	0.0233021	0.016523	HSPA1A/YWHAQ/YWHAB/YWHAE/YWHAZ	5
GO:1903749	positive regulation of establishment of protein localization to mitochondrion	5/183	20/3382	0.00349879	0.0233021	0.016523	YWHAQ/YWHAB/NPEPPS/YWHAE/YWHAZ	5
GO:1905710	positive regulation of membrane permeability	5/183	20/3382	0.00349879	0.0233021	0.016523	HSPA1A/YWHAQ/YWHAB/YWHAE/YWHAZ	5
GO:0043900	regulation of multi-organism process	12/183	92/3382	0.00351864	0.0233186	0.0165347	TIMP1/APOE/GAPDH/GSN/HSPA8/MIF/CFL1/HMGA2/PPIA/C1QBP/ILF3/PCBP2	12
GO:0062012	regulation of small molecule metabolic process	12/183	92/3382	0.00351864	0.0233186	0.0165347	APOE/ENO1/HMGB1/PGAM1/IGFBP5/FASN/VCP/PPP1CA/RAN/CLTC/KPNB1/PARK7	12
GO:0006091	generation of precursor metabolites and energy	19/183	181/3382	0.00354756	0.0234524	0.0166295	VGF/IDH1/LDHA/PGK1/ALDOA/GAPDH/ATP5F1B/ENO1/GPI/HMGB1/PKM/PGAM1/MDH2/VCP/TPI1/PPP1CA/UGP2/PARK7/LOXL2	19
GO:0006695	cholesterol biosynthetic process	7/183	38/3382	0.00365603	0.0239921	0.0170122	APOA1/APOE/FASN/ACLY/RAN/KPNB1/ACAT2	7
GO:1902653	secondary alcohol biosynthetic process	7/183	38/3382	0.00365603	0.0239921	0.0170122	APOA1/APOE/FASN/ACLY/RAN/KPNB1/ACAT2	7
GO:1990748	cellular detoxification	7/183	38/3382	0.00365603	0.0239921	0.0170122	APOE/GSTP1/PRDX6/PRDX3/PRDX1/PXDN/PARK7	7
GO:1903829	positive regulation of cellular protein localization	14/183	117/3382	0.00374263	0.0245005	0.0173727	HSP90AB1/EZR/FLNA/YWHAQ/YWHAB/CCT5/CCT8/CCT4/NPEPPS/YWHAE/YWHAZ/CCT2/PARK7/CCT7	14
GO:2000379	positive regulation of reactive oxygen species metabolic process	6/183	29/3382	0.00386513	0.0252119	0.0178771	HSP90AA1/HSP90AB1/GSTP1/CLU/EIF5A/PARK7	6
GO:0009123	nucleoside monophosphate metabolic process	15/183	130/3382	0.00387008	0.0252119	0.0178771	LDHA/PGK1/ALDOA/GAPDH/ATP5F1B/ENO1/GPI/HSPA1A/HSPA8/PKM/PGAM1/PAICS/VCP/TPI1/PARK7	15
GO:0043487	regulation of RNA stability	10/183	70/3382	0.00390467	0.0253757	0.0179932	NPM1/VIM/HSPA1A/HSPA8/APEX1/YWHAB/ANP32A/YWHAZ/HNRNPD/KHSRP	10
GO:0051253	negative regulation of RNA metabolic process	24/183	252/3382	0.00394733	0.0255909	0.0181459	ENO1/HMGB1/HSPA1A/TXN/HSPA8/XRCC6/EZR/FLNA/HNRNPA2B1/SFPQ/HMGB2/YWHAQ/APEX1/YWHAB/HMGA2/HNRNPK/UBE2I/CBX1/C1QBP/ILF3/HNRNPD/EIF4A2/PA2G4/LOXL2	24
GO:0051338	regulation of transferase activity	22/183	224/3382	0.00397589	0.0257139	0.0182331	APOE/APP/RPLP1/NPM1/HSP90AA1/HSP90AB1/GSTP1/HMGB1/UCHL1/TXN/CLU/XRCC6/MIF/HNRNPA2B1/PRDX3/CCT4/UBE2I/CCT2/HNRNPD/DAG1/EIF4A2/PARK7	22
GO:0002673	regulation of acute inflammatory response	4/183	13/3382	0.00403353	0.0258095	0.0183008	GSTP1/CLU/C1QBP/PARK7	4
GO:0019682	glyceraldehyde-3-phosphate metabolic process	4/183	13/3382	0.00403353	0.0258095	0.0183008	PGAM1/TKT/PGD/TPI1	4
GO:0051156	glucose 6-phosphate metabolic process	4/183	13/3382	0.00403353	0.0258095	0.0183008	GPI/PGAM1/TKT/PGD	4
GO:2001038	regulation of cellular response to drug	4/183	13/3382	0.00403353	0.0258095	0.0183008	PSAP/TXN/HMGA2/PARK7	4
GO:0048729	tissue morphogenesis	14/183	118/3382	0.00404835	0.0258095	0.0183008	WDR1/GPI/PFN1/COL6A1/VCL/FLNA/CFL1/IGFBP5/EFNB2/HMGA2/PPP1CA/ACTC1/CLTC/DAG1	14
GO:1902903	regulation of supramolecular fiber organization	14/183	118/3382	0.00404835	0.0258095	0.0183008	WDR1/APOA1/APOE/TUBB4A/APP/GSN/PFN1/HSPA1A/CLU/HSPA8/STMN1/FLNA/CFL1/PARK7	14
GO:2000026	regulation of multicellular organismal development	33/183	385/3382	0.00410347	0.0260988	0.018506	CTSV/WDR1/CLSTN1/PGK1/TIMP1/COL1A1/APOA1/APOE/FN1/APP/SERPINE2/PFN1/VIM/HMGB1/SPARC/HSPA1A/SPP1/HSPA5/PKM/FLNA/CFL1/HMGB2/FBN2/SERPINF1/EFNB2/HMGA2/NAP1L1/YWHAZ/CLTC/C1QBP/DAG1/PRTG/LOXL2	33
GO:0036293	response to decreased oxygen levels	11/183	82/3382	0.00413653	0.0262469	0.0186111	ACTN4/STC2/LDHA/PGK1/ENO1/MMP2/HSPD1/PKM/AHCY/NPEPPS/LOXL2	11
GO:0007409	axonogenesis	13/183	106/3382	0.00417096	0.0263408	0.0186776	APOE/FN1/APP/HSP90AA1/HSP90AB1/UCHL1/SPP1/EZR/STMN1/VCL/MYH10/EFNB2/DAG1	13
GO:0048598	embryonic morphogenesis	13/183	106/3382	0.00417096	0.0263408	0.0186776	COL2A1/APOA1/FN1/GPI/PFN1/LAMB1/MMP2/COL6A1/CFL1/FBN2/HMGA2/MFAP2/DAG1	13
GO:0016126	sterol biosynthetic process	7/183	39/3382	0.00425635	0.0266917	0.0189264	APOA1/APOE/FASN/ACLY/RAN/KPNB1/ACAT2	7
GO:0030168	platelet activation	7/183	39/3382	0.00425635	0.0266917	0.0189264	COL1A1/APOE/SERPINE2/COL1A2/VCL/FLNA/YWHAZ	7
GO:0043200	response to amino acid	7/183	39/3382	0.00425635	0.0266917	0.0189264	COL1A1/COL1A2/MMP2/GSTP1/COL6A1/CFL1/HNRNPD	7
GO:0051346	negative regulation of hydrolase activity	14/183	119/3382	0.00437414	0.0273664	0.0194049	TIMP1/CST3/CST1/APOA1/GAPDH/APP/GPI/SERPINE2/PRDX3/PEBP1/SERPINF1/SERPINH1/YWHAE/PARK7	14
GO:0045597	positive regulation of cell differentiation	21/183	212/3382	0.00441729	0.0275721	0.0195507	COL1A1/APOA1/APOE/FN1/APP/SERPINE2/HSP90AB1/HMGB1/HSPA1A/HSPA5/FLNA/HMGB2/FBN2/SERPINF1/EFNB2/NAP1L1/EIF5A/C1QBP/DAG1/PA2G4/LOXL2	21
GO:0071495	cellular response to endogenous stimulus	30/183	342/3382	0.00447103	0.0278428	0.0197426	COL1A1/COL2A1/APP/COL1A2/HSP90AB1/MMP2/VIM/ANXA5/GSTP1/HNRNPA1/HSPA1A/SPP1/HSPA5/COL6A1/EEF2/PKM/EZR/IGFBP2/NCL/IGFBP5/APEX1/FBN2/SERPINF1/RAN/EIF5A/UBE2I/EEF1A1/FSTL1/HNRNPD/PARK7	30
GO:0051098	regulation of binding	13/183	107/3382	0.00452697	0.0281259	0.0199434	APOE/APP/HSP90AB1/HMGB1/TXN/HSPA5/STMN1/HMGB2/HMGA2/SUMO3/PPP1CA/RAN/PARK7	13
GO:0009108	coenzyme biosynthetic process	11/183	83/3382	0.00454837	0.0281936	0.0199914	LDHA/PGK1/ALDOA/GAPDH/ENO1/GPI/PKM/PGAM1/FASN/ACLY/TPI1	11
GO:0001704	formation of primary germ layer	6/183	30/3382	0.00461848	0.0284965	0.0202062	FN1/GPI/LAMB1/MMP2/COL6A1/HMGA2	6
GO:0051101	regulation of DNA binding	6/183	30/3382	0.00461848	0.0284965	0.0202062	HMGB1/TXN/HMGB2/HMGA2/SUMO3/PARK7	6
GO:0051402	neuron apoptotic process	9/183	61/3382	0.00491212	0.0301321	0.0213659	APOE/GAPDH/APP/GPI/HSP90AB1/HSPD1/HSPA5/MDK/PARK7	9
GO:0097305	response to alcohol	9/183	61/3382	0.00491212	0.0301321	0.0213659	GSN/GSTP1/SPARC/EEF2/EEF1B2/PEBP1/ACTC1/HNRNPD/DAG1	9
GO:0031497	chromatin assembly	7/183	40/3382	0.00492846	0.0301321	0.0213659	NPM1/HMGB1/SETSIP/H2AFX/HMGB2/HMGA2/NAP1L1	7
GO:0061448	connective tissue development	7/183	40/3382	0.00492846	0.0301321	0.0213659	TIMP1/COL1A1/COL2A1/COL6A1/SERPINH1/HMGA2/LOXL2	7
GO:0051052	regulation of DNA metabolic process	14/183	121/3382	0.00508972	0.0310473	0.0220149	NPM1/HSP90AA1/HSP90AB1/HMGB1/HNRNPA1/H2AFX/HNRNPA2B1/CCT5/CCT8/CCT4/HMGA2/CCT2/HNRNPD/CCT7	14
GO:0061013	regulation of mRNA catabolic process	10/183	73/3382	0.00531124	0.0323251	0.0229209	NPM1/VIM/HSPA1A/HSPA8/APEX1/YWHAB/ANP32A/YWHAZ/HNRNPD/KHSRP	10
GO:0021695	cerebellar cortex development	4/183	14/3382	0.00541118	0.0326715	0.0231666	SERPINE2/HSPA5/MDK/MYH10	4
GO:1903428	positive regulation of reactive oxygen species biosynthetic process	4/183	14/3382	0.00541118	0.0326715	0.0231666	HSP90AA1/HSP90AB1/CLU/PARK7	4
GO:0002062	chondrocyte differentiation	5/183	22/3382	0.0054412	0.0326715	0.0231666	COL2A1/COL6A1/SERPINH1/HMGA2/LOXL2	5
GO:0006458	'de novo' protein folding	5/183	22/3382	0.0054412	0.0326715	0.0231666	HSPA1A/HSPD1/HSPA5/HSPA8/CCT2	5
GO:0048709	oligodendrocyte differentiation	5/183	22/3382	0.0054412	0.0326715	0.0231666	WDR1/GSN/GSTP1/CLU/DAG1	5
GO:0051851	modification by host of symbiont morphology or physiology	5/183	22/3382	0.0054412	0.0326715	0.0231666	APOE/GAPDH/HSPA8/CFL1/HMGA2	5
GO:0032355	response to estradiol	6/183	31/3382	0.00547475	0.0327266	0.0232056	COL1A1/GPI/GSTP1/EEF2/IGFBP2/HNRNPD	6
GO:1903409	reactive oxygen species biosynthetic process	6/183	31/3382	0.00547475	0.0327266	0.0232056	HSP90AA1/HSP90AB1/HSPD1/CLU/KHSRP/PARK7	6
GO:0000226	microtubule cytoskeleton organization	15/183	135/3382	0.00554209	0.0329822	0.0233869	TUBB4A/GAPDH/NPM1/TUBB/HSPA1A/EZR/STMN1/FLNA/VCP/RAN/CLTC/TUBB2A/DAG1/KPNB1/TUBA1A	15
GO:0022604	regulation of cell morphogenesis	15/183	135/3382	0.00554209	0.0329822	0.0233869	ACTN4/WDR1/APOA1/APOE/FN1/ALDOA/SPARC/SPP1/EZR/FLNA/FBLN1/CFL1/MYH10/C1QBP/DAG1	15
GO:0007052	mitotic spindle organization	7/183	41/3382	0.00567754	0.0337135	0.0239054	HSPA1A/STMN1/FLNA/VCP/RAN/CLTC/KPNB1	7
GO:0044265	cellular macromolecule catabolic process	37/183	455/3382	0.00573885	0.0340024	0.0241102	CTSV/CST3/APOE/RPLP1/RPLP2/RPLP0/SSB/NPM1/HSP90AA1/HSP90AB1/VIM/RPSA/HMGB1/UCHL1/HSPA1A/CLU/HSPA5/HSPA8/EZR/PSMA4/HMGB2/APEX1/YWHAB/ANP32A/PSMB3/VCP/RPS28/RPL30/YWHAZ/UBE2I/CLTC/HNRNPD/KPNB1/PCBP2/PSMA8/KHSRP/PARK7	37
GO:0001819	positive regulation of cytokine production	10/183	74/3382	0.00585938	0.0345639	0.0245084	GAPDH/HMGB1/HSPA1A/HSPD1/CLU/XRCC6/MIF/HMGB2/C1QBP/PARK7	10
GO:0042063	gliogenesis	10/183	74/3382	0.00585938	0.0345639	0.0245084	WDR1/APP/GSN/SERPINE2/LAMB1/VIM/GSTP1/CLU/EEF2/DAG1	10
GO:0045595	regulation of cell differentiation	30/183	349/3382	0.00602221	0.0354465	0.0251343	ACTN4/CTSV/WDR1/COL1A1/APOA1/APOE/FN1/APP/SERPINE2/HSP90AB1/VIM/HMGB1/HSPA1A/SPP1/HSPA5/FLNA/FBLN1/CFL1/IGFBP5/HMGB2/FBN2/SERPINF1/EFNB2/NAP1L1/EIF5A/C1QBP/DAG1/PRTG/PA2G4/LOXL2	30
GO:0007017	microtubule-based process	19/183	190/3382	0.00606888	0.0355202	0.0251865	TUBB4A/GAPDH/APP/NPM1/TUBB/UCHL1/HSPA1A/HSPA8/EZR/STMN1/FLNA/SFPQ/VCP/RAN/CLTC/TUBB2A/DAG1/KPNB1/TUBA1A	19
GO:0051223	regulation of protein transport	19/183	190/3382	0.00606888	0.0355202	0.0251865	APOA1/FN1/GAPDH/GPI/HSP90AB1/ANXA5/HMGB1/TXN/HSPD1/HSPA8/MIF/EZR/FLNA/MYH10/NPEPPS/YWHAE/PPIA/NUCB1/PARK7	19
GO:0040007	growth	22/183	232/3382	0.0060779	0.0355202	0.0251865	STC2/CLSTN1/APOE/FN1/APP/GSN/ENO1/SERPINE2/PSAP/HSP90AA1/HSP90AB1/HSPA1A/SPP1/COL6A1/PKM/EZR/IGFBP2/VCL/IGFBP5/TKT/HMGA2/DAG1	22
GO:0072655	establishment of protein localization to mitochondrion	8/183	52/3382	0.00610089	0.0355202	0.0251865	HSP90AA1/HSPD1/YWHAQ/YWHAB/HSPA4/NPEPPS/YWHAE/YWHAZ	8
GO:2000377	regulation of reactive oxygen species metabolic process	8/183	52/3382	0.00610089	0.0355202	0.0251865	HSP90AA1/HSP90AB1/GSTP1/HSPD1/CLU/EIF5A/KHSRP/PARK7	8
GO:0006417	regulation of translation	16/183	150/3382	0.00628611	0.0365193	0.0258949	GAPDH/APP/NPM1/VIM/EEF2/NCL/IGFBP5/SRP9/PPP1CA/EIF5A/C1QBP/ILF3/HNRNPD/EIF4A2/KHSRP/PA2G4	16
GO:0003006	developmental process involved in reproduction	15/183	137/3382	0.0063568	0.0368502	0.0261296	VGF/CTSV/IDH1/STC2/SERPINE2/PSAP/HSP90AB1/SPP1/HSPA5/FLNA/HMGB2/PRDX3/PEBP1/SERPINF1/RAN	15
GO:1902905	positive regulation of supramolecular fiber organization	10/183	75/3382	0.00645078	0.0373144	0.0264587	WDR1/APOA1/APOE/APP/GSN/PFN1/HSPA1A/CLU/FLNA/CFL1	10
GO:0098754	detoxification	7/183	42/3382	0.00650881	0.0375691	0.0266393	APOE/GSTP1/PRDX6/PRDX3/PRDX1/PXDN/PARK7	7
GO:0007599	hemostasis	11/183	87/3382	0.0065329	0.0376273	0.0266806	COL1A1/APOE/GPI/SERPINE2/COL1A2/ANXA5/VCL/FLNA/FBLN1/YWHAZ/C1QBP	11
GO:0071230	cellular response to amino acid stimulus	5/183	23/3382	0.00665335	0.038239	0.0271143	COL1A1/COL1A2/MMP2/COL6A1/HNRNPD	5
GO:0032787	monocarboxylic acid metabolic process	19/183	192/3382	0.00679332	0.0389092	0.0275895	IDH1/LDHA/PGK1/ALDOA/GAPDH/ENO1/GPI/LDHB/GSTP1/VCAN/MIF/PKM/PGAM1/FASN/PGD/ACLY/TPI1/PARK7/ACAT2	19
GO:0040017	positive regulation of locomotion	15/183	138/3382	0.00679896	0.0389092	0.0275895	ACTN4/COL1A1/FN1/APP/ATP5F1B/GPI/PFN1/LAMB1/HMGB1/SPARC/HSPA5/FLNA/IGFBP5/COL18A1/C1QBP	15
GO:0045934	negative regulation of nucleobase-containing compound metabolic process	25/183	278/3382	0.00693571	0.0396073	0.0280846	ENO1/HMGB1/HNRNPA1/HSPA1A/TXN/HSPA8/XRCC6/EZR/FLNA/HNRNPA2B1/SFPQ/HMGB2/YWHAQ/APEX1/YWHAB/HMGA2/HNRNPK/UBE2I/CBX1/C1QBP/ILF3/HNRNPD/EIF4A2/PA2G4/LOXL2	25
GO:0000060	protein import into nucleus	translocation	4/183	15/3382	0.00707136	0.0401258	0.0284522	HSP90AB1/TXN/RAN/KPNB1
GO:0032760	positive regulation of tumor necrosis factor production	4/183	15/3382	0.00707136	0.0401258	0.0284522	HMGB1/HSPD1/CLU/MIF	4
GO:1903557	positive regulation of tumor necrosis factor superfamily cytokine production	4/183	15/3382	0.00707136	0.0401258	0.0284522	HMGB1/HSPD1/CLU/MIF	4
GO:0090130	tissue migration	11/183	88/3382	0.00712209	0.0403285	0.0285959	APOA1/APOE/ATP5F1B/GPI/PFN1/HMGB1/SPARC/SERPINF1/EFNB2/ACTC1/LOXL2	11
GO:0008637	apoptotic mitochondrial changes	7/183	43/3382	0.00742751	0.0419694	0.0297594	HSPA1A/HSPD1/CLU/YWHAQ/YWHAB/YWHAE/YWHAZ	7
GO:0001935	endothelial cell proliferation	6/183	33/3382	0.00752732	0.0422664	0.02997	APOA1/APOE/HMGB1/SPARC/HMGB2/LOXL2	6
GO:0032392	DNA geometric change	6/183	33/3382	0.00752732	0.0422664	0.02997	HMGB3/HMGB1/XRCC6/HNRNPA2B1/HMGB2/G3BP1	6
GO:0043901	negative regulation of multi-organism process	6/183	33/3382	0.00752732	0.0422664	0.02997	TIMP1/GSN/HMGA2/C1QBP/ILF3/PCBP2	6
GO:0070585	protein localization to mitochondrion	8/183	54/3382	0.00769092	0.0430051	0.0304938	HSP90AA1/HSPD1/YWHAQ/YWHAB/HSPA4/NPEPPS/YWHAE/YWHAZ	8
GO:1902749	regulation of cell cycle G2/M phase transition	8/183	54/3382	0.00769092	0.0430051	0.0304938	TUBB4A/APP/NPM1/TUBB/HSP90AA1/HMGA2/YWHAE/TUBA1A	8
GO:1901617	organic hydroxy compound biosynthetic process	10/183	77/3382	0.00777229	0.0433697	0.0307524	APOA1/APOE/FASN/ACLY/PLTP/RAN/KPNB1/PARK7/ACAT2/PSAT1	10
GO:0009306	protein secretion	14/183	127/3382	0.00782115	0.0435518	0.0308815	VGF/APOA1/FN1/GAPDH/GPI/ANXA5/HMGB1/HSPD1/PDIA4/MIF/EZR/MYH10/PPIA/PARK7	14
GO:0051094	positive regulation of developmental process	25/183	281/3382	0.00794516	0.0440556	0.0312387	CLSTN1/COL1A1/APOA1/APOE/FN1/APP/SERPINE2/HSP90AB1/HMGB1/HSPA1A/HSPA5/PKM/EZR/FLNA/HMGB2/FBN2/SERPINF1/EFNB2/HMGA2/NAP1L1/EIF5A/C1QBP/DAG1/PA2G4/LOXL2	25
GO:0044093	positive regulation of molecular function	35/183	433/3382	0.00800988	0.0440556	0.0312387	ACTN4/APOA1/APOE/FN1/APP/RPLP1/GSN/NPM1/PSAP/PFN1/HSP90AA1/HSP90AB1/HMGB1/HSPA1A/TXN/HSPD1/CLU/XRCC6/MIF/STMN1/HNRNPA2B1/FBLN1/HMGB2/PRDX3/YWHAB/GDI2/CCT4/HMGA2/VCP/RAN/UBE2I/CCT2/HNRNPD/DAG1/PARK7	35
GO:0090087	regulation of peptide transport	19/183	195/3382	0.00801132	0.0440556	0.0312387	APOA1/FN1/GAPDH/GPI/HSP90AB1/ANXA5/HMGB1/TXN/HSPD1/HSPA8/MIF/EZR/FLNA/MYH10/NPEPPS/YWHAE/PPIA/NUCB1/PARK7	19
GO:0006959	humoral immune response	5/183	24/3382	0.00804293	0.0440556	0.0312387	GAPDH/GPI/CLU/RPL30/C1QBP	5
GO:0043467	regulation of generation of precursor metabolites and energy	5/183	24/3382	0.00804293	0.0440556	0.0312387	HMGB1/PGAM1/VCP/PPP1CA/PARK7	5
GO:0070613	regulation of protein processing	5/183	24/3382	0.00804293	0.0440556	0.0312387	GSN/ENO1/SERPINE2/CLU/C1QBP	5
GO:1903317	regulation of protein maturation	5/183	24/3382	0.00804293	0.0440556	0.0312387	GSN/ENO1/SERPINE2/CLU/C1QBP	5
GO:1903747	regulation of establishment of protein localization to mitochondrion	5/183	24/3382	0.00804293	0.0440556	0.0312387	YWHAQ/YWHAB/NPEPPS/YWHAE/YWHAZ	5
GO:0060284	regulation of cell development	20/183	210/3382	0.00842253	0.0460409	0.0326464	ACTN4/WDR1/APOA1/APOE/FN1/APP/SERPINE2/VIM/SPP1/HSPA5/FLNA/FBLN1/CFL1/HMGB2/SERPINF1/EFNB2/NAP1L1/C1QBP/DAG1/PRTG	20
GO:0008203	cholesterol metabolic process	8/183	55/3382	0.00859421	0.0467888	0.0331768	APOA1/APOE/APP/FASN/ACLY/RAN/KPNB1/ACAT2	8
GO:1902652	secondary alcohol metabolic process	8/183	55/3382	0.00859421	0.0467888	0.0331768	APOA1/APOE/APP/FASN/ACLY/RAN/KPNB1/ACAT2	8
GO:0051188	cofactor biosynthetic process	12/183	103/3382	0.00880188	0.0478224	0.0339097	LDHA/PGK1/ALDOA/GAPDH/ENO1/GPI/PKM/PGAM1/FASN/ACLY/TPI1/PSAT1	12
GO:0006739	NADP metabolic process	4/183	16/3382	0.00903626	0.0487014	0.034533	IDH1/PGAM1/TKT/PGD	4
GO:0051205	protein insertion into membrane	4/183	16/3382	0.00903626	0.0487014	0.034533	YWHAQ/YWHAB/YWHAE/YWHAZ	4
GO:0070206	protein trimerization	4/183	16/3382	0.00903626	0.0487014	0.034533	COL1A1/COL1A2/COL6A1/MIF	4
GO:1903573	negative regulation of response to endoplasmic reticulum stress	4/183	16/3382	0.00903626	0.0487014	0.034533	HSPA1A/CLU/HSPA5/PARK7	4
GO:0035690	cellular response to drug	11/183	91/3382	0.00914203	0.0491727	0.0348672	PSAP/HSP90AB1/VIM/HNRNPA1/TXN/HSPA5/APEX1/SERPINF1/HMGA2/HNRNPD/PARK7	11

## Sheet: hESCs_All
Bold "Gene symbol" = Proteins up-regulated in microfluidics.
Accession	Gene symbol	Description	Mean log2(abundance ratio) μF/CCC HE	Mean log2(abundance ratio) μF/CCC IH	No. replicates where protein was found HE	No. replicates where protein was found IH	Mean coverage HE	Mean coverage IH	Mean no. unique peptides HE	Mean no. unique peptides IH	Differentially expressed proteins (1=yes, 0=no)	t-test p-value	ECM proteins (1=yes, 0=no)
O00299	CLIC1	Chloride intracellular channel protein 1	6.64386	4.45612	1	2	3.73444	7.46887	1	1.5	1	0.0210247	0
O00303	EIF3F	Eukaryotic translation initiation factor 3 subunit F	6.64386	4.56629	2	1	5.32213	5.32213	1	1	1	0.0132717	0
O00468	AGRN	Agrin		5.58616	0	3		2.83825		4.66667	1	0.00205704	1
O43707	ACTN4	Alpha-actinin-4	6.64386	6.09269	1	3	1.92097	2.1588	1.5	1.66667	1	0.000634009	0
O60701	UGDH	UDP-glucose 6-dehydrogenase		-6.64386	0	2		2.83401		1	0	1	0
O60814	HIST1H2BK	Histone H2B type 1-K	6.20662	4.70232	1	3	19.0476	15.6085	2	1.66667	1	0.00202674	0
O60911	CTSV	Cathepsin L2	6.64386		2	0	4.79042		1.5		0	1	1
O75874	IDH1	Isocitrate dehydrogenase [NADP] cytoplasmic	6.64386	4.86729	2	2	3.1401	4.34783	1	1.5	1	0.00451086	0
O76061	STC2	Stanniocalcin-2	6.64386	4.42363	3	3	6.51214	3.97351	1.33333	1	1	0.000133683	0
O94985	CLSTN1	Calsyntenin-1	6.64386	4.55082	1	2	1.1213	1.1213	1	1	1	0.0199517	0
P00352	ALDH1A1	Retinal dehydrogenase 1	-6.64386	0.872856	2	2	3.49301	3.19362	1.5	1.5	0	0.27795	0
P00558	PGK1	Phosphoglycerate kinase 1		4.95535	0	2		4.07674		1	1	0.00765653	0
P01009	SERPINA1	Alpha-1-antitrypsin		4.81601	0	3		16.1882		5	1	0.00063431	1
P01034	CST3	Cystatin-C	6.64386	4.81684	2	3	14.7261	22.3745	1.5	2.33333	1	0.000311673	1
P01036	CST4	Cystatin-S	6.64386		2	0	38.6525		1.5		0	1	1
P01037	CST1	Cystatin-SN	6.64386	4.39081	3	1	49.409	36.1702	3	3	1	0.00170024	1
P02647	APOA1	Apolipoprotein A-I	6.64386	5.4487	3	3	37.4532	54.3071	8	11.6667	1	7.15961e-06	0
P02649	APOE	Apolipoprotein E	6.64386	4.91099	3	3	13.775	37.5394	3.33333	9.33333	1	3.37868e-05	0
P02652	APOA2	Apolipoprotein A-II	6.64386	5.31316	1	2	20	36.3333	1	2.33333	1	0.022934	0
P02654	APOC1	Apolipoprotein C-I		4.90149	0	2		10.8434		1	1	0.0386094	0
P02671	FGA	Fibrinogen alpha chain		5.49286	0	3		5.2348		2.66667	1	0.00326808	1
P02675	FGB	Fibrinogen beta chain		5.31674	0	3		3.80176		1.33333	1	0.00436911	1
P02679	FGG	Fibrinogen gamma chain		5.29806	0	2		3.31126		1	0	0.0614467	1
P02751	FN1	Fibronectin	6.64386	4.5441	3	3	3.8698	12.5594	7	19.3333	1	8.74814e-05	1
P02753	RBP4	Retinol-binding protein 4	-6.64386	6.40524	1	3	4.97512	25.2073	1	3	0	0.406922	0
P02765	AHSG	Alpha-2-HS-glycoprotein		6.63661	0	2		10.8992		2.5	1	0.000695444	0
P02766	TTR	Transthyretin	6.64386	4.82066	3	3	23.8095	34.6939	2	3	1	4.83802e-05	0
P02768-1	ALB	SWISS-PROT: Isoform 1 of Serum albumin precursor	-6.64386	-6.64386	2	1	5.25452	8.42912	1	1.33333	0	1	0
P02771	AFP	Alpha-fetoprotein		4.25343	0	3		42.0361		17.6667	1	0.00501445	0
P02787	TF	Serotransferrin	-3.75723	-6.64386	3	3	28.7488	25.788	15.3333	14	1	0.00240242	0
P02790	HPX	Hemopexin	-6.64386	0.405742	3	3	4.4733	6.85426	2	3	0	0.112678	1
P04004	VTN	Vitronectin		5.02019	0	3		10.4602		3.33333	1	0.00221705	1
P04040	CAT	Catalase	-6.64386	-6.64386	1	2	1.89753	4.36433	1	1.5	0	1	0
P04114	APOB	Apolipoprotein B-100		6.64386	0	3		2.76134		9.33333	0	1	0
P04406	GAPDH	Glyceraldehyde-3-phosphate dehydrogenase		3.01069	0	2		9.403		2	0	0.208747	0
P05067	APP	Amyloid beta A4 protein	6.64386	4.40997	3	3	2.5974	3.0303	1.66667	2	1	0.000119256	0
P05155	SERPING1	Plasma protease C1 inhibitor		4.13058	0	2		5.73333		2	1	0.0400532	1
P06396	GSN	Gelsolin	6.64386	5.41861	3	3	10.0597	15.5158	4.66667	7	1	6.93298e-06	0
P06727	APOA4	Apolipoprotein A-IV		6.64386	0	3		20.3704		7	0	1	0
P06733	ENO1	Alpha-enolase	6.64386	4.31778	3	3	8.90936	12.0584	2.66667	3.33333	1	0.000160206	0
P06748	NPM1	Nucleophosmin	6.64386	3.87547	1	2	4.7619	8.61677	1	1.66667	1	0.0451592	0
P07093	SERPINE2	Glia-derived nexin	6.64386	3.94904	3	2	7.53769	6.03015	2	1.5	1	0.00111066	1
P07195	LDHB	L-lactate dehydrogenase B chain	6.37824	4.319	2	3	4.49102	12.2755	1	2.66667	1	0.000567499	0
P07437	TUBB	Tubulin beta chain	6.57827	4.06401	3	3	6.30631	8.48347	1.33333	2	1	0.000288175	0
P07602	PSAP	Prosaposin	6.64386	5.27031	3	3	2.8626	3.68957	1	1.33333	1	8.76662e-06	0
P07737	PFN1	Profilin-1	6.64302	4.57688	2	3	10.7143	26.1905	1	3	1	0.000452301	0
P07900	HSP90AA1	Heat shock protein HSP 90-alpha	6.64386	4.17009	1	2	3.55191	8.19672	2	3	1	0.0274796	0
P07942	LAMB1	Laminin subunit beta-1	2.21462	6.17533	3	3	1.41844	3.84472	1.66667	4	0	0.111589	1
P08238	HSP90AB1	Heat shock protein HSP 90-beta	6.64386	4.3862	1	2	3.45303	7.2744	2	2.33333	1	0.0285201	0
P08572	COL4A2	Collagen alpha-2(IV) chain	6.64386	5.35413	2	3	1.0514	2.27804	1.33333	2.66667	1	0.00161989	1
P09211	GSTP1	Glutathione S-transferase P		4.78266	0	2		7.61905		1.5	1	0.0212456	0
P09486	SPARC	SPARC	6.64386	5.96295	3	3	21.1221	30.033	4.66667	7	1	5.41867e-07	1
P09651	HNRNPA1	Heterogeneous nuclear ribonucleoprotein A1	6.45139	3.87244	1	2	2.68817	5.10752	1	1.5	1	0.0363443	0
P10809	HSPD1	60 kDa heat shock protein, mitochondrial	6.35716	3.73321	3	3	6.28272	6.80628	1.66667	1.66667	1	0.000408176	0
P10909	CLU	Clusterin		4.95329	0	3		9.87379		3.33333	1	0.00982438	0
P11047	LAMC1	Laminin subunit gamma-1	4.47611	4.56682	1	3	0.807955	2.32028	1	2.66667	1	0.00857196	1
P11142	HSPA8	Heat shock cognate 71 kDa protein	6.62828	4.44361	3	3	10.5779	9.85553	5.33333	3.66667	1	0.000179628	0
P12109	COL6A1	Collagen alpha-1(VI) chain	6.64386	5.52703	3	3	1.75097	5.70687	1	3.66667	1	3.91821e-06	1
P12277	CKB	Creatine kinase B-type		4.78756	0	3		10.4112		3	1	0.00467473	0
P13611	VCAN	Versican core protein		5.86752	0	2		0.412249		1	0	0.0837454	1
P13639	EEF2	Elongation factor 2	6.32466	4.25092	3	3	2.68065	3.61305	2	2.33333	1	0.00011096	0
P14618	PKM	Pyruvate kinase PKM	6.64386	4.71213	3	2	4.7081	5.71249	1.66667	2	1	0.000242552	0
P15291	B4GALT1	Beta-1,4-galactosyltransferase 1		5.47301	0	3		5.02513		1	1	0.0124883	0
P15311	EZR	Ezrin	6.64386	4.26872	2	3	2.90102	3.75426	1	1.33333	1	0.00113572	0
P16104	H2AFX	Histone H2AX		4.88436	0	2		5.59441		1	1	0.00148405	0
P16860	NPPB	Natriuretic peptides B	6.64386	5.77861	3	2	7.46269	7.46269	1	1	1	8.5753e-06	0
P18065	IGFBP2	Insulin-like growth factor-binding protein 2	6.64386	4.86372	2	2	9.74357	9.9487	1.66667	2	1	0.00153588	1
P19022	CDH2	Cadherin-2		5.00027	0	3		3.20088		2.66667	1	0.00432511	0
P21741	MDK	Midkine	0	3.17555	2	3	6.99301	13.986	1	1.33333	0	0.443838	1
P22626	HNRNPA2B1	Heterogeneous nuclear ribonucleoproteins A2/B1		4.09533	0	3		5.66572		1.66667	1	0.0137345	0
P23142	FBLN1	Fibulin-1	5.98905	4.05574	1	3	2.41821	5.35799	1	2	1	0.00428976	1
P23526	AHCY	Adenosylhomocysteinase	-6.64386	-6.64386	1	2	4.16667	5.55556	1.5	2	0	1	0
P23528	CFL1	Cofilin-1	6.64386	3.94137	3	2	11.245	17.4699	1.33333	2	1	0.00120363	0
P25391	LAMA1	Laminin subunit alpha-1	6.64386	5.89095	1	3	0.943089	1.77778	2	3.33333	1	0.000527985	1
P26599	PTBP1	Polypyrimidine tract-binding protein 1		3.60019	0	2		3.57815		1	0	0.176217	0
P27348	YWHAQ	14-3-3 protein theta	6.64386	4.50387	1	2	9.1837	5.30612	1.5	1	1	0.018231	0
P29401	TKT	Transketolase		4.16963	0	2		2.67523		1	0	0.0748235	0
P30101	PDIA3	Protein disulfide-isomerase A3		6.64386	0	2		3.06931		1.5	0	1	0
P34932	HSPA4	Heat shock 70 kDa protein 4		3.90711	0	2		2.97619		1.5	0	0.073133	0
P35030	PRSS3	Trypsin-3		-2.16787	0	2		2.96053		1	0	0.712862	1
P36955	SERPINF1	Pigment epithelium-derived factor		5.8027	0	3		6.45932		2	1	0.00536698	1
P39060	COL18A1	Collagen alpha-1(XVIII) chain		4.83099	0	3		1.23527		1.66667	1	0.00525979	1
P42785	PRCP	Lysosomal Pro-X carboxypeptidase		4.40234	0	2		3.83065		1	0	0.0678014	0
P49189	ALDH9A1	4-trimethylaminobutyraldehyde dehydrogenase	-6.64386		2	0	4.45344		1		0	1	0
P50395	GDI2	Rab GDP dissociation inhibitor beta		3.22936	0	2		4.26966		1	0	0.102551	0
P51654	GPC3	Glypican-3		5.02635	0	3		3.62069		1.33333	1	0.00744592	1
P55001	MFAP2	Microfibrillar-associated protein 2	6.64386	4.43689	3	2	5.46448	5.46448	1	1	1	0.000466843	1
P55058	PLTP	Phospholipid transfer protein		5.41109	0	2		3.0426		1	0	0.0733227	0
P55072	VCP	Transitional endoplasmic reticulum ATPase	6.58219	5.73614	3	2	4.71464	3.92887	2	2	1	6.18163e-05	0
P60174	TPI1	Triosephosphate isomerase		3.76495	0	3		18.0653		3.33333	1	0.0152996	0
P61769	B2M	Beta-2-microglobulin		4.92214	0	3		8.40336		1	1	0.000211553	0
P61978	HNRNPK	Heterogeneous nuclear ribonucleoprotein K	6.5112	4.7148	3	2	3.7437	7.63138	1.33333	2.33333	1	0.000204435	0
P62258	YWHAE	14-3-3 protein epsilon		4.67341	0	2		4.70588		1	1	0.00947375	0
P62805	HIST1H4A	Histone H4		5.27968	0	2		11.6505		1	0	0.074146	0
P62937	PPIA	Peptidyl-prolyl cis-trans isomerase A	6.45531	4.21762	3	3	25.4546	33.5354	3.33333	4.33333	1	0.000148139	0
P63104	YWHAZ	14-3-3 protein zeta/delta	6.64386	4.146	2	3	11.2245	9.11564	2	1.66667	1	0.00116195	0
P63241	EIF5A	Eukaryotic translation initiation factor 5A-1	6.64386	4.51856	2	2	15.5844	15.5844	1	1	1	0.0028984	0
P68032	ACTC1	Actin, alpha cardiac muscle 1	6.61452	4.81589	3	3	14.3236	14.3236	1	1	1	8.48187e-05	0
P98160	HSPG2	Basement membrane-specific heparan sulfate proteoglycan core protein		5.28542	0	2		0.239125		1	1	0.0440803	1
Q02818	NUCB1	Nucleobindin-1	6.64386	6.60105	1	2	3.14534	5.13377	1	1.66667	1	1.8611e-05	0
Q06481	APLP2	Amyloid-like protein 2		6.12928	0	2		3.73525		2	0	0.0533212	0
Q12841	FSTL1	Follistatin-related protein 1	6.64386	4.62105	3	3	6.81818	12.8788	2	3.66667	1	9.76048e-05	1
Q14103	HNRNPD	Heterogeneous nuclear ribonucleoprotein D0	6.64386	3.93663	1	2	3.94366	10	1	2.5	1	0.0413222	0
Q14118	DAG1	Dystroglycan	6.64386	6.29319	3	2	1.22905	2.42086	1	1.66667	1	1.29429e-06	0
Q14624	ITIH4	Inter-alpha-trypsin inhibitor heavy chain H4		-6.64386	0	2		1.1828		1	0	1	1
Q14974	KPNB1	Importin subunit beta-1		4.0207	0	2		1.48402		1	0	0.0916959	0
Q16658	FSCN1	Fascin	5.55306	4.2408	2	2	3.65112	6.38945	1	2	1	0.00357246	0
Q8NBJ4	GOLM1	Golgi membrane protein 1		4.62554	0	2		3.49127		1	0	0.120033	0
Q93088	BHMT	Betaine--homocysteine S-methyltransferase 1	-6.64386	-6.64386	3	2	3.94089	3.94089	1	1	0	1	0
Q9BQT9	CLSTN3	Calsyntenin-3		4.77285	0	2		1.77824		1	0	0.0530387	0
Q9NZU0	FLRT3	Leucine-rich repeat transmembrane protein FLRT3	-6.64386	5.38745	1	3	2.46533	3.33847	1	1.33333	0	0.488698	0

## Sheet: hESCs_Up in uF_GO-BP
GO-BP ID	Description	GeneRatio	BgRatio	pvalue	p.adjust	qvalue	geneID	Count
GO:0043062	extracellular structure organization	24/77	123/3382	3.33475e-17	7.49651e-14	4.92138e-14	AGRN/CST3/APOA1/APOE/APOA2/APOC1/FGA/FGB/FN1/TTR/VTN/APP/COL4A2/SPARC/LAMC1/COL6A1/B4GALT1/FBLN1/LAMA1/COL18A1/MFAP2/HSPG2/DAG1/FSCN1	24
GO:0030198	extracellular matrix organization	20/77	103/3382	2.60546e-14	2.92854e-11	1.92255e-11	AGRN/CST3/FGA/FGB/FN1/TTR/VTN/APP/COL4A2/SPARC/LAMC1/COL6A1/B4GALT1/FBLN1/LAMA1/COL18A1/MFAP2/HSPG2/DAG1/FSCN1	20
GO:0051241	negative regulation of multicellular organismal process	24/77	221/3382	2.72636e-11	2.04296e-08	1.34118e-08	STC2/PGK1/CST3/APOA1/APOE/APOA2/APOC1/FGA/FGB/FN1/AHSG/VTN/APP/SERPING1/SERPINE2/HSP90AB1/COL4A2/GSTP1/SPARC/EZR/NPPB/SERPINF1/B2M/HSPG2	24
GO:0051130	positive regulation of cellular component organization	30/77	368/3382	7.0807e-11	3.97935e-08	2.61241e-08	AGRN/ACTN4/CLSTN1/APOA1/APOE/FGA/FGB/FN1/AHSG/VTN/APP/GSN/PFN1/HSP90AA1/HNRNPA1/CLU/HNRNPA2B1/CFL1/YWHAQ/SERPINF1/GPC3/VCP/B2M/HNRNPK/YWHAE/YWHAZ/EIF5A/HNRNPD/DAG1/FSCN1	30
GO:0002576	platelet degranulation	12/77	47/3382	2.22971e-10	1.00248e-07	6.58117e-08	ACTN4/SERPINA1/APOA1/FGA/FGB/FN1/AHSG/APP/SERPING1/PSAP/SPARC/CLU	12
GO:0045055	regulated exocytosis	27/77	319/3382	3.97136e-10	1.48794e-07	9.76815e-08	ACTN4/IDH1/SERPINA1/CST3/APOA1/FGA/FGB/FN1/AHSG/TTR/APP/SERPING1/GSN/TUBB/PSAP/HSP90AA1/HSP90AB1/GSTP1/SPARC/CLU/HSPA8/EEF2/PKM/B4GALT1/VCP/B2M/PPIA	27
GO:0050807	regulation of synapse organization	12/77	53/3382	1.02143e-09	3.28026e-07	2.15346e-07	AGRN/CLSTN1/APOE/APP/TUBB/SPARC/HSPA8/CDH2/CFL1/VCP/YWHAZ/DAG1	12
GO:0050803	regulation of synapse structure or activity	12/77	56/3382	2.02497e-09	5.69016e-07	3.73553e-07	AGRN/CLSTN1/APOE/APP/TUBB/SPARC/HSPA8/CDH2/CFL1/VCP/YWHAZ/DAG1	12
GO:0002526	acute inflammatory response	9/77	26/3382	2.33903e-09	5.84237e-07	3.83546e-07	SERPINA1/APOA2/FN1/AHSG/VTN/SERPING1/GSTP1/CLU/B4GALT1	9
GO:0006952	defense response	23/77	256/3382	3.75917e-09	8.45062e-07	5.54774e-07	HIST1H2BK/SERPINA1/CST3/APOA1/APOE/APOA2/FGA/FGB/FN1/AHSG/VTN/APP/SERPING1/GSN/TUBB/HSP90AB1/GSTP1/HSPD1/CLU/B4GALT1/SERPINF1/B2M/HSPG2	23
GO:0046903	secretion	32/77	493/3382	5.1456e-09	1.05157e-06	6.90348e-07	ACTN4/IDH1/SERPINA1/CST3/APOA1/APOA2/FGA/FGB/FN1/AHSG/TTR/APP/SERPING1/GSN/SERPINE2/TUBB/PSAP/HSP90AA1/HSP90AB1/GSTP1/SPARC/HSPD1/CLU/HSPA8/EEF2/PKM/B4GALT1/EZR/NPPB/VCP/B2M/PPIA	32
GO:0032940	secretion by cell	31/77	468/3382	6.19466e-09	1.07831e-06	7.07898e-07	ACTN4/IDH1/SERPINA1/CST3/APOA1/APOA2/FGA/FGB/FN1/AHSG/TTR/APP/SERPING1/GSN/SERPINE2/TUBB/PSAP/HSP90AA1/HSP90AB1/GSTP1/SPARC/HSPD1/CLU/HSPA8/EEF2/PKM/B4GALT1/EZR/VCP/B2M/PPIA	31
GO:0052547	regulation of peptidase activity	16/77	122/3382	6.58539e-09	1.07831e-06	7.07898e-07	SERPINA1/CST3/CST1/FN1/AHSG/VTN/APP/SERPING1/GSN/SERPINE2/HSPD1/FBLN1/SERPINF1/GPC3/VCP/YWHAE	16
GO:0006887	exocytosis	27/77	362/3382	7.02787e-09	1.07831e-06	7.07898e-07	ACTN4/IDH1/SERPINA1/CST3/APOA1/FGA/FGB/FN1/AHSG/TTR/APP/SERPING1/GSN/TUBB/PSAP/HSP90AA1/HSP90AB1/GSTP1/SPARC/CLU/HSPA8/EEF2/PKM/B4GALT1/VCP/B2M/PPIA	27
GO:0006954	inflammatory response	15/77	106/3382	7.19511e-09	1.07831e-06	7.07898e-07	SERPINA1/APOA1/APOE/APOA2/FN1/AHSG/VTN/APP/SERPING1/GSTP1/HSPD1/CLU/B4GALT1/SERPINF1/HSPG2	15
GO:0051049	regulation of transport	29/77	421/3382	9.89782e-09	1.39064e-06	9.12944e-07	CLIC1/ACTN4/STC2/APOA1/APOE/APOA2/APOC1/FGA/FGB/FN1/AHSG/VTN/APP/SERPINE2/HSP90AB1/HSPD1/CLU/HSPA8/EZR/NPPB/CDH2/YWHAQ/GPC3/B2M/HNRNPK/YWHAE/PPIA/YWHAZ/NUCB1	29
GO:0030162	regulation of proteolysis	20/77	207/3382	1.45806e-08	1.92807e-06	1.26576e-06	SERPINA1/CST3/CST1/APOE/FN1/AHSG/VTN/APP/SERPING1/GSN/ENO1/SERPINE2/HSP90AB1/HSPD1/CLU/FBLN1/SERPINF1/GPC3/VCP/YWHAE	20
GO:0022603	regulation of anatomical structure morphogenesis	21/77	231/3382	1.75181e-08	2.18782e-06	1.43628e-06	ACTN4/PGK1/CST3/APOA1/APOE/FGA/FGB/FN1/PFN1/COL4A2/SPARC/PKM/EZR/NPPB/CDH2/FBLN1/CFL1/SERPINF1/GPC3/HSPG2/DAG1	21
GO:0001775	cell activation	28/77	405/3382	1.85013e-08	2.18899e-06	1.43705e-06	CLIC1/IDH1/SERPINA1/CST3/APOE/FGA/FGB/AHSG/TTR/APP/GSN/SERPINE2/TUBB/PSAP/HSP90AA1/HSP90AB1/GSTP1/HSPD1/CLU/HSPA8/EEF2/PKM/B4GALT1/IGFBP2/VCP/B2M/PPIA/YWHAZ	28
GO:0009605	response to external stimulus	29/77	434/3382	2.01184e-08	2.26131e-06	1.48453e-06	HIST1H2BK/STC2/APOA1/APOE/FGA/FGB/AHSG/VTN/APP/SERPING1/GSN/ENO1/SERPINE2/GSTP1/SPARC/HNRNPA1/HSPD1/CLU/HSPA8/EEF2/PKM/EZR/IGFBP2/CFL1/SERPINF1/GPC3/B2M/FSTL1/DAG1	29
GO:0042060	wound healing	16/77	139/3382	4.48433e-08	4.80037e-06	3.15139e-06	CLIC1/SERPINA1/APOE/FGA/FGB/FN1/VTN/SERPING1/GSN/SERPINE2/SPARC/PKM/B4GALT1/FBLN1/YWHAZ/DAG1	16
GO:0022610	biological adhesion	23/77	292/3382	4.85534e-08	4.96128e-06	3.25703e-06	CLIC1/ACTN4/CLSTN1/APOA1/FGA/FGB/FN1/VTN/APP/GSN/SERPINE2/HSP90AB1/HSPD1/LAMC1/COL6A1/B4GALT1/EZR/IGFBP2/CDH2/FBLN1/LAMA1/COL18A1/DAG1	23
GO:0043687	post-translational protein modification	16/77	143/3382	6.75255e-08	6.59988e-06	4.33275e-06	STC2/SERPINA1/CST3/APOA1/APOE/APOA2/FGA/FN1/AHSG/AFP/APP/LAMC1/CDH2/GPC3/NUCB1/FSTL1	16
GO:0035239	tube morphogenesis	17/77	167/3382	1.0168e-07	9.52402e-06	6.25242e-06	PGK1/APOE/FN1/PFN1/COL4A2/SPARC/PKM/B4GALT1/NPPB/CDH2/CFL1/LAMA1/SERPINF1/COL18A1/GPC3/HSPG2/DAG1	17
GO:0009611	response to wounding	17/77	168/3382	1.11158e-07	9.99532e-06	6.56183e-06	CLIC1/SERPINA1/APOA1/APOE/FGA/FGB/FN1/VTN/SERPING1/GSN/SERPINE2/SPARC/PKM/B4GALT1/FBLN1/YWHAZ/DAG1	17
GO:0007155	cell adhesion	22/77	289/3382	1.92811e-07	1.66707e-05	1.09442e-05	CLIC1/ACTN4/CLSTN1/APOA1/FGA/FGB/FN1/VTN/APP/GSN/SERPINE2/HSPD1/LAMC1/COL6A1/B4GALT1/EZR/IGFBP2/CDH2/FBLN1/LAMA1/COL18A1/DAG1	22
GO:0010466	negative regulation of peptidase activity	11/77	68/3382	2.22684e-07	1.85405e-05	1.21717e-05	SERPINA1/CST3/CST1/AHSG/VTN/APP/SERPING1/SERPINE2/SERPINF1/GPC3/YWHAE	11
GO:0080134	regulation of response to stress	23/77	318/3382	2.40942e-07	1.85787e-05	1.21967e-05	APOA1/APOE/FGA/FGB/AHSG/VTN/APP/SERPING1/ENO1/NPM1/SERPINE2/PSAP/HSP90AA1/HSP90AB1/GSTP1/HSPD1/CLU/HSPA8/EZR/H2AFX/SERPINF1/HNRNPK/YWHAE	23
GO:0002252	immune effector process	25/77	371/3382	2.43253e-07	1.85787e-05	1.21967e-05	IDH1/SERPINA1/CST3/APOA1/APOA2/AHSG/TTR/VTN/APP/SERPING1/GSN/TUBB/PSAP/HSP90AA1/HSP90AB1/GSTP1/HSPD1/CLU/HSPA8/EEF2/PKM/B4GALT1/VCP/B2M/PPIA	25
GO:0050808	synapse organization	13/77	101/3382	2.60318e-07	1.85787e-05	1.21967e-05	AGRN/CLSTN1/APOE/APP/TUBB/PFN1/SPARC/HSPA8/CDH2/CFL1/VCP/YWHAZ/DAG1	13
GO:0050727	regulation of inflammatory response	10/77	55/3382	2.64852e-07	1.85787e-05	1.21967e-05	APOA1/APOE/AHSG/VTN/APP/SERPING1/GSTP1/HSPD1/CLU/SERPINF1	10
GO:0051346	negative regulation of hydrolase activity	14/77	119/3382	2.682e-07	1.85787e-05	1.21967e-05	SERPINA1/CST3/CST1/APOA1/APOA2/APOC1/AHSG/VTN/APP/SERPING1/SERPINE2/SERPINF1/GPC3/YWHAE	14
GO:0002274	myeloid leukocyte activation	21/77	271/3382	2.92846e-07	1.85787e-05	1.21967e-05	IDH1/SERPINA1/CST3/AHSG/TTR/APP/GSN/TUBB/PSAP/HSP90AA1/HSP90AB1/GSTP1/HSPD1/CLU/HSPA8/EEF2/PKM/B4GALT1/VCP/B2M/PPIA	21
GO:0030195	negative regulation of blood coagulation	6/77	14/3382	2.97523e-07	1.85787e-05	1.21967e-05	APOE/FGA/FGB/VTN/SERPING1/SERPINE2	6
GO:0050819	negative regulation of coagulation	6/77	14/3382	2.97523e-07	1.85787e-05	1.21967e-05	APOE/FGA/FGB/VTN/SERPING1/SERPINE2	6
GO:1900047	negative regulation of hemostasis	6/77	14/3382	2.97523e-07	1.85787e-05	1.21967e-05	APOE/FGA/FGB/VTN/SERPING1/SERPINE2	6
GO:0048468	cell development	28/77	460/3382	3.06282e-07	1.85857e-05	1.22013e-05	AGRN/ACTN4/APOA1/APOE/FGA/FGB/FN1/APP/GSN/SERPINE2/HSP90AA1/HSP90AB1/GSTP1/CLU/LAMC1/COL6A1/B4GALT1/EZR/CDH2/FBLN1/CFL1/LAMA1/SERPINF1/COL18A1/B2M/YWHAZ/ACTC1/DAG1	28
GO:0006955	immune response	29/77	490/3382	3.14171e-07	1.85857e-05	1.22013e-05	HIST1H2BK/IDH1/SERPINA1/CST3/APOA1/APOA2/FGA/FGB/AHSG/TTR/VTN/APP/SERPING1/GSN/TUBB/PSAP/HSP90AA1/HSP90AB1/GSTP1/HSPD1/CLU/HSPA8/EEF2/PKM/B4GALT1/EZR/VCP/B2M/PPIA	29
GO:0035295	tube development	18/77	205/3382	3.93731e-07	2.26951e-05	1.48991e-05	PGK1/APOE/FN1/SERPINE2/PFN1/COL4A2/SPARC/PKM/B4GALT1/NPPB/CDH2/CFL1/LAMA1/SERPINF1/COL18A1/GPC3/HSPG2/DAG1	18
GO:0040007	growth	19/77	232/3382	5.25901e-07	2.95556e-05	1.9403e-05	AGRN/STC2/CLSTN1/APOE/FN1/APP/GSN/ENO1/SERPINE2/PSAP/HSP90AA1/HSP90AB1/COL6A1/PKM/EZR/NPPB/IGFBP2/GPC3/DAG1	19
GO:0048514	blood vessel morphogenesis	14/77	126/3382	5.51146e-07	3.00423e-05	1.97224e-05	PGK1/APOE/FN1/COL4A2/SPARC/PKM/B4GALT1/NPPB/CDH2/LAMA1/SERPINF1/COL18A1/HSPG2/DAG1	14
GO:0051336	regulation of hydrolase activity	23/77	333/3382	5.61288e-07	3.00423e-05	1.97224e-05	AGRN/SERPINA1/CST3/CST1/APOA1/APOA2/APOC1/FN1/AHSG/VTN/APP/SERPING1/GSN/NPM1/SERPINE2/PFN1/HSP90AB1/HSPD1/FBLN1/SERPINF1/GPC3/VCP/YWHAE	23
GO:0001568	blood vessel development	15/77	146/3382	5.77291e-07	3.01802e-05	1.9813e-05	PGK1/APOE/FN1/COL4A2/SPARC/PKM/B4GALT1/NPPB/CDH2/LAMA1/SERPINF1/COL18A1/GPC3/HSPG2/DAG1	15
GO:1901700	response to oxygen-containing compound	25/77	392/3382	7.12608e-07	3.64078e-05	2.39013e-05	AGRN/STC2/APOE/APOA2/AHSG/APP/GSN/PSAP/HSP90AB1/GSTP1/SPARC/HSPD1/CLU/COL6A1/EEF2/PKM/EZR/IGFBP2/CFL1/SERPINF1/COL18A1/VCP/ACTC1/HNRNPD/DAG1	25
GO:0052548	regulation of endopeptidase activity	13/77	111/3382	7.99471e-07	3.9938e-05	2.62189e-05	SERPINA1/CST3/CST1/AHSG/VTN/APP/SERPING1/GSN/SERPINE2/HSPD1/SERPINF1/VCP/YWHAE	13
GO:0002443	leukocyte mediated immunity	21/77	290/3382	9.26126e-07	4.52594e-05	2.97123e-05	IDH1/SERPINA1/CST3/AHSG/TTR/SERPING1/GSN/TUBB/PSAP/HSP90AA1/HSP90AB1/GSTP1/HSPD1/CLU/HSPA8/EEF2/PKM/B4GALT1/VCP/B2M/PPIA	21
GO:0001944	vasculature development	15/77	153/3382	1.06505e-06	5.09412e-05	3.34424e-05	PGK1/APOE/FN1/COL4A2/SPARC/PKM/B4GALT1/NPPB/CDH2/LAMA1/SERPINF1/COL18A1/GPC3/HSPG2/DAG1	15
GO:0045861	negative regulation of proteolysis	12/77	96/3382	1.09623e-06	5.11799e-05	3.35991e-05	SERPINA1/CST3/CST1/AHSG/VTN/APP/SERPING1/SERPINE2/HSP90AB1/SERPINF1/GPC3/YWHAE	12
GO:0030193	regulation of blood coagulation	6/77	17/3382	1.16111e-06	5.11799e-05	3.35991e-05	APOE/FGA/FGB/VTN/SERPING1/SERPINE2	6
GO:0072376	protein activation cascade	6/77	17/3382	1.16111e-06	5.11799e-05	3.35991e-05	FGA/FGB/VTN/SERPING1/CLU/FBLN1	6
GO:1900046	regulation of hemostasis	6/77	17/3382	1.16111e-06	5.11799e-05	3.35991e-05	APOE/FGA/FGB/VTN/SERPING1/SERPINE2	6
GO:0051247	positive regulation of protein metabolic process	25/77	403/3382	1.21206e-06	5.17205e-05	3.3954e-05	APOE/APOA2/FGA/FGB/FN1/VTN/APP/GSN/ENO1/NPM1/PSAP/HSP90AA1/HSP90AB1/HSPD1/CLU/EEF2/EZR/CDH2/FBLN1/GPC3/VCP/HNRNPK/EIF5A/HNRNPD/DAG1	25
GO:0000904	cell morphogenesis involved in differentiation	17/77	198/3382	1.21939e-06	5.17205e-05	3.3954e-05	ACTN4/APOA1/APOE/FGA/FGB/FN1/APP/HSP90AA1/HSP90AB1/LAMC1/COL6A1/EZR/CDH2/FBLN1/CFL1/COL18A1/DAG1	17
GO:0072358	cardiovascular system development	15/77	155/3382	1.26046e-06	5.24723e-05	3.44475e-05	PGK1/APOE/FN1/COL4A2/SPARC/PKM/B4GALT1/NPPB/CDH2/LAMA1/SERPINF1/COL18A1/GPC3/HSPG2/DAG1	15
GO:0009628	response to abiotic stimulus	21/77	297/3382	1.37976e-06	5.60521e-05	3.67977e-05	ACTN4/STC2/PGK1/APP/ENO1/NPM1/SERPINE2/HSP90AA1/HSP90AB1/SPARC/HSPD1/HSPA8/PKM/H2AFX/IGFBP2/SERPINF1/COL18A1/VCP/YWHAE/HNRNPD/DAG1	21
GO:0051050	positive regulation of transport	19/77	247/3382	1.39632e-06	5.60521e-05	3.67977e-05	ACTN4/APOE/FGA/FGB/AHSG/VTN/HSP90AB1/HSPD1/CLU/EZR/NPPB/CDH2/YWHAQ/GPC3/B2M/HNRNPK/YWHAE/PPIA/YWHAZ	19
GO:0010951	negative regulation of endopeptidase activity	10/77	66/3382	1.56169e-06	6.15909e-05	4.04338e-05	SERPINA1/CST3/CST1/AHSG/VTN/APP/SERPING1/SERPINE2/SERPINF1/YWHAE	10
GO:0050818	regulation of coagulation	6/77	18/3382	1.71031e-06	6.62894e-05	4.35183e-05	APOE/FGA/FGB/VTN/SERPING1/SERPINE2	6
GO:0010035	response to inorganic substance	15/77	159/3382	1.75096e-06	6.67146e-05	4.37974e-05	FGA/FGB/APP/GSN/PSAP/SPARC/HNRNPA1/HSPD1/EEF2/IGFBP2/SERPINF1/COL18A1/VCP/B2M/HNRNPD	15
GO:0009719	response to endogenous stimulus	25/77	412/3382	1.84356e-06	6.9072e-05	4.53451e-05	AGRN/IDH1/STC2/APOE/APOA2/FGB/AHSG/APP/HSP90AB1/COL4A2/GSTP1/SPARC/HNRNPA1/HSPD1/COL6A1/EEF2/PKM/EZR/IGFBP2/SERPINF1/GPC3/EIF5A/FSTL1/HNRNPD/DAG1	25
GO:0006897	endocytosis	17/77	205/3382	1.99366e-06	7.22862e-05	4.74552e-05	ACTN4/APOA1/APOE/APOC1/AHSG/VTN/APP/GSN/HSP90AA1/HSP90AB1/SPARC/CLU/EZR/GPC3/B2M/HNRNPK/HSPG2	17
GO:0043086	negative regulation of catalytic activity	17/77	205/3382	1.99366e-06	7.22862e-05	4.74552e-05	SERPINA1/CST3/CST1/APOA1/APOE/APOA2/APOC1/AHSG/VTN/APP/SERPING1/NPM1/SERPINE2/GSTP1/SERPINF1/GPC3/YWHAE	17
GO:0002263	cell activation involved in immune response	20/77	279/3382	2.12716e-06	7.59024e-05	4.98292e-05	IDH1/SERPINA1/CST3/AHSG/TTR/APP/GSN/TUBB/PSAP/HSP90AA1/HSP90AB1/GSTP1/HSPD1/HSPA8/EEF2/PKM/B4GALT1/VCP/B2M/PPIA	20
GO:0031639	plasminogen activation	5/77	11/3382	2.22996e-06	7.83273e-05	5.14211e-05	PGK1/FGA/FGB/ENO1/SERPINE2	5
GO:0016477	cell migration	21/77	307/3382	2.38572e-06	8.25091e-05	5.41664e-05	ACTN4/APOA1/APOE/FN1/VTN/APP/SERPINE2/PFN1/GSTP1/SPARC/LAMC1/B4GALT1/CDH2/CFL1/LAMA1/SERPINF1/COL18A1/GPC3/PPIA/DAG1/FSCN1	21
GO:0061045	negative regulation of wound healing	6/77	19/3382	2.4547e-06	8.33289e-05	5.47046e-05	APOE/FGA/FGB/VTN/SERPING1/SERPINE2	6
GO:0048870	cell motility	22/77	335/3382	2.55179e-06	8.33289e-05	5.47046e-05	ACTN4/APOA1/APOE/FN1/VTN/APP/SERPINE2/PFN1/GSTP1/SPARC/LAMC1/B4GALT1/CDH2/FBLN1/CFL1/LAMA1/SERPINF1/COL18A1/GPC3/PPIA/DAG1/FSCN1	22
GO:0051674	localization of cell	22/77	335/3382	2.55179e-06	8.33289e-05	5.47046e-05	ACTN4/APOA1/APOE/FN1/VTN/APP/SERPINE2/PFN1/GSTP1/SPARC/LAMC1/B4GALT1/CDH2/FBLN1/CFL1/LAMA1/SERPINF1/COL18A1/GPC3/PPIA/DAG1/FSCN1	22
GO:0006898	receptor-mediated endocytosis	11/77	86/3382	2.55769e-06	8.33289e-05	5.47046e-05	APOA1/APOE/APOC1/VTN/HSP90AA1/SPARC/CLU/EZR/B2M/HNRNPK/HSPG2	11
GO:0031667	response to nutrient levels	13/77	123/3382	2.63045e-06	8.4475e-05	5.5457e-05	STC2/APOA1/APOE/GSN/GSTP1/SPARC/HNRNPA1/HSPD1/HSPA8/EEF2/PKM/IGFBP2/FSTL1	13
GO:0019220	regulation of phosphate metabolic process	23/77	364/3382	2.75518e-06	8.6023e-05	5.64732e-05	IDH1/APOA1/APOE/APOC1/FGA/FGB/FN1/AHSG/VTN/APP/ENO1/NPM1/PSAP/HSP90AA1/HSP90AB1/GSTP1/CLU/EZR/CDH2/FBLN1/VCP/YWHAE/DAG1	23
GO:0051174	regulation of phosphorus metabolic process	23/77	364/3382	2.75518e-06	8.6023e-05	5.64732e-05	IDH1/APOA1/APOE/APOC1/FGA/FGB/FN1/AHSG/VTN/APP/ENO1/NPM1/PSAP/HSP90AA1/HSP90AB1/GSTP1/CLU/EZR/CDH2/FBLN1/VCP/YWHAE/DAG1	23
GO:0051240	positive regulation of multicellular organismal process	22/77	337/3382	2.82308e-06	8.69355e-05	5.70723e-05	CLIC1/AGRN/CLSTN1/APOE/APOA2/FGA/FGB/FN1/APP/ENO1/SERPINE2/PFN1/SPARC/HSPD1/CLU/PKM/EZR/NPPB/SERPINF1/MFAP2/B2M/DAG1	22
GO:0032989	cellular component morphogenesis	20/77	286/3382	3.14685e-06	9.54205e-05	6.26426e-05	ACTN4/APOA1/APOE/FGA/FGB/FN1/APP/HSP90AA1/HSP90AB1/SPARC/CLU/LAMC1/COL6A1/EZR/CDH2/FBLN1/CFL1/COL18A1/ACTC1/DAG1	20
GO:0001523	retinoid metabolic process	7/77	30/3382	3.22008e-06	9.54205e-05	6.26426e-05	AGRN/APOA1/APOE/APOA2/TTR/GPC3/HSPG2	7
GO:0046677	response to antibiotic	11/77	88/3382	3.22596e-06	9.54205e-05	6.26426e-05	GSN/PSAP/HSP90AA1/GSTP1/SPARC/HNRNPA1/HSPD1/CLU/EEF2/ACTC1/HNRNPD	11
GO:0000902	cell morphogenesis	19/77	264/3382	3.85111e-06	0.000112432	7.38107e-05	ACTN4/APOA1/APOE/FGA/FGB/FN1/APP/HSP90AA1/HSP90AB1/SPARC/CLU/LAMC1/COL6A1/EZR/CDH2/FBLN1/CFL1/COL18A1/DAG1	19
GO:0042493	response to drug	18/77	241/3382	4.3301e-06	0.000124796	8.19271e-05	AGRN/APOA1/APOA2/GSN/PSAP/HSP90AB1/GSTP1/SPARC/HNRNPA1/HSPD1/EEF2/IGFBP2/SERPINF1/COL18A1/B2M/ACTC1/NUCB1/HNRNPD	18
GO:0002283	neutrophil activation involved in immune response	18/77	243/3382	4.87722e-06	0.000136949	8.99059e-05	IDH1/SERPINA1/CST3/AHSG/TTR/GSN/TUBB/PSAP/HSP90AA1/HSP90AB1/GSTP1/HSPA8/EEF2/PKM/B4GALT1/VCP/B2M/PPIA	18
GO:0043312	neutrophil degranulation	18/77	243/3382	4.87722e-06	0.000136949	8.99059e-05	IDH1/SERPINA1/CST3/AHSG/TTR/GSN/TUBB/PSAP/HSP90AA1/HSP90AB1/GSTP1/HSPA8/EEF2/PKM/B4GALT1/VCP/B2M/PPIA	18
GO:0009991	response to extracellular stimulus	13/77	130/3382	4.93457e-06	0.000136949	8.99059e-05	STC2/APOA1/APOE/GSN/GSTP1/SPARC/HNRNPA1/HSPD1/HSPA8/EEF2/PKM/IGFBP2/FSTL1	13
GO:0016101	diterpenoid metabolic process	7/77	32/3382	5.13258e-06	0.000140123	9.19896e-05	AGRN/APOA1/APOE/APOA2/TTR/GPC3/HSPG2	7
GO:0042119	neutrophil activation	18/77	244/3382	5.1736e-06	0.000140123	9.19896e-05	IDH1/SERPINA1/CST3/AHSG/TTR/GSN/TUBB/PSAP/HSP90AA1/HSP90AB1/GSTP1/HSPA8/EEF2/PKM/B4GALT1/VCP/B2M/PPIA	18
GO:0032101	regulation of response to external stimulus	13/77	131/3382	5.37964e-06	0.000143406	9.41447e-05	APOA1/APOE/FGA/FGB/AHSG/VTN/APP/SERPING1/SERPINE2/GSTP1/HSPD1/CLU/SERPINF1	13
GO:0045807	positive regulation of endocytosis	8/77	45/3382	5.46327e-06	0.000143406	9.41447e-05	ACTN4/APOE/AHSG/VTN/CLU/GPC3/B2M/HNRNPK	8
GO:0002446	neutrophil mediated immunity	18/77	245/3382	5.48618e-06	0.000143406	9.41447e-05	IDH1/SERPINA1/CST3/AHSG/TTR/GSN/TUBB/PSAP/HSP90AA1/HSP90AB1/GSTP1/HSPA8/EEF2/PKM/B4GALT1/VCP/B2M/PPIA	18
GO:0032102	negative regulation of response to external stimulus	9/77	60/3382	5.92921e-06	0.000153205	0.000100578	APOA1/APOE/FGA/FGB/VTN/SERPING1/SERPINE2/GSTP1/SERPINF1	9
GO:0009888	tissue development	23/77	382/3382	6.37025e-06	0.000157918	0.000103671	STC2/PGK1/FN1/AHSG/VTN/GSN/SERPINE2/PSAP/PFN1/COL4A2/LAMC1/COL6A1/EEF2/PKM/B4GALT1/EZR/CDH2/CFL1/LAMA1/COL18A1/GPC3/ACTC1/DAG1	23
GO:0016525	negative regulation of angiogenesis	6/77	22/3382	6.39258e-06	0.000157918	0.000103671	PGK1/COL4A2/SPARC/NPPB/SERPINF1/HSPG2	6
GO:1903035	negative regulation of response to wounding	6/77	22/3382	6.39258e-06	0.000157918	0.000103671	APOE/FGA/FGB/VTN/SERPING1/SERPINE2	6
GO:2000181	negative regulation of blood vessel morphogenesis	6/77	22/3382	6.39258e-06	0.000157918	0.000103671	PGK1/COL4A2/SPARC/NPPB/SERPINF1/HSPG2	6
GO:0036230	granulocyte activation	18/77	248/3382	6.52917e-06	0.000159539	0.000104736	IDH1/SERPINA1/CST3/AHSG/TTR/GSN/TUBB/PSAP/HSP90AA1/HSP90AB1/GSTP1/HSPA8/EEF2/PKM/B4GALT1/VCP/B2M/PPIA	18
GO:0040011	locomotion	23/77	385/3382	7.28472e-06	0.000174213	0.000114369	ACTN4/APOA1/APOE/FN1/VTN/APP/SERPINE2/PFN1/GSTP1/SPARC/LAMC1/B4GALT1/EZR/CDH2/FBLN1/CFL1/LAMA1/SERPINF1/COL18A1/GPC3/PPIA/DAG1/FSCN1	23
GO:2000026	regulation of multicellular organismal development	23/77	385/3382	7.28472e-06	0.000174213	0.000114369	AGRN/CLSTN1/PGK1/APOA1/APOE/FN1/AHSG/APP/SERPINE2/PFN1/COL4A2/SPARC/PKM/NPPB/CDH2/CFL1/LAMA1/SERPINF1/GPC3/B2M/YWHAZ/HSPG2/DAG1	23
GO:0002366	leukocyte activation involved in immune response	19/77	276/3382	7.47928e-06	0.000176983	0.000116188	IDH1/SERPINA1/CST3/AHSG/TTR/GSN/TUBB/PSAP/HSP90AA1/HSP90AB1/GSTP1/HSPD1/HSPA8/EEF2/PKM/B4GALT1/VCP/B2M/PPIA	19
GO:0098657	import into cell	17/77	226/3382	7.69312e-06	0.000180147	0.000118265	ACTN4/APOA1/APOE/APOC1/AHSG/VTN/APP/GSN/HSP90AA1/HSP90AB1/SPARC/CLU/EZR/GPC3/B2M/HNRNPK/HSPG2	17
GO:0051093	negative regulation of developmental process	14/77	157/3382	7.98128e-06	0.000184968	0.00012143	ACTN4/STC2/PGK1/CST3/APOE/AHSG/APP/COL4A2/SPARC/NPPB/FBLN1/SERPINF1/B2M/HSPG2	14
GO:0014070	response to organic cyclic compound	17/77	227/3382	8.16933e-06	0.000187394	0.000123023	IDH1/STC2/APOA2/APP/GSN/NPM1/HSP90AB1/GSTP1/SPARC/HSPD1/CLU/EEF2/EZR/IGFBP2/SERPINF1/HNRNPD/DAG1	17
GO:0031347	regulation of defense response	13/77	137/3382	8.87848e-06	0.000201604	0.000132351	APOA1/APOE/FGA/FGB/AHSG/VTN/APP/SERPING1/HSP90AB1/GSTP1/HSPD1/CLU/SERPINF1	13
GO:0016485	protein processing	9/77	63/3382	8.98356e-06	0.00020195	0.000132578	PGK1/FGA/FGB/VTN/SERPING1/GSN/ENO1/SERPINE2/CLU	9
GO:0043299	leukocyte degranulation	18/77	254/3382	9.16925e-06	0.000204084	0.000133979	IDH1/SERPINA1/CST3/AHSG/TTR/GSN/TUBB/PSAP/HSP90AA1/HSP90AB1/GSTP1/HSPA8/EEF2/PKM/B4GALT1/VCP/B2M/PPIA	18
GO:0002275	myeloid cell activation involved in immune response	18/77	255/3382	9.69274e-06	0.00021362	0.00014024	IDH1/SERPINA1/CST3/AHSG/TTR/GSN/TUBB/PSAP/HSP90AA1/HSP90AB1/GSTP1/HSPA8/EEF2/PKM/B4GALT1/VCP/B2M/PPIA	18
GO:0045321	leukocyte activation	22/77	364/3382	1.02076e-05	0.000222784	0.000146256	IDH1/SERPINA1/CST3/AHSG/TTR/APP/GSN/TUBB/PSAP/HSP90AA1/HSP90AB1/GSTP1/HSPD1/CLU/HSPA8/EEF2/PKM/B4GALT1/IGFBP2/VCP/B2M/PPIA	22
GO:0006928	movement of cell or subcellular component	25/77	453/3382	1.06462e-05	0.000230121	0.000151072	ACTN4/APOA1/APOE/FN1/VTN/APP/SERPINE2/PFN1/GSTP1/SPARC/LAMC1/HSPA8/B4GALT1/EZR/CDH2/FBLN1/CFL1/LAMA1/SERPINF1/COL18A1/GPC3/PPIA/ACTC1/DAG1/FSCN1	25
GO:0006959	humoral immune response	6/77	24/3382	1.11206e-05	0.000233637	0.00015338	HIST1H2BK/FGA/FGB/VTN/SERPING1/CLU	6
GO:0070613	regulation of protein processing	6/77	24/3382	1.11206e-05	0.000233637	0.00015338	VTN/SERPING1/GSN/ENO1/SERPINE2/CLU	6
GO:1903317	regulation of protein maturation	6/77	24/3382	1.11206e-05	0.000233637	0.00015338	VTN/SERPING1/GSN/ENO1/SERPINE2/CLU	6
GO:0051248	negative regulation of protein metabolic process	20/77	313/3382	1.26822e-05	0.00026269	0.000172454	SERPINA1/CST3/CST1/APOE/AHSG/VTN/APP/SERPING1/NPM1/SERPINE2/HSP90AB1/GSTP1/CLU/EZR/FBLN1/SERPINF1/GPC3/YWHAE/HNRNPD/DAG1	20
GO:0002444	myeloid leukocyte mediated immunity	18/77	260/3382	1.27372e-05	0.00026269	0.000172454	IDH1/SERPINA1/CST3/AHSG/TTR/GSN/TUBB/PSAP/HSP90AA1/HSP90AB1/GSTP1/HSPA8/EEF2/PKM/B4GALT1/VCP/B2M/PPIA	18
GO:0048589	developmental growth	13/77	142/3382	1.31979e-05	0.000269273	0.000176775	AGRN/STC2/APOE/FN1/APP/GSN/PSAP/HSP90AA1/HSP90AB1/COL6A1/PKM/EZR/DAG1	13
GO:0007584	response to nutrient	9/77	66/3382	1.3296e-05	0.000269273	0.000176775	STC2/APOA1/GSN/GSTP1/SPARC/HSPD1/EEF2/PKM/IGFBP2	9
GO:0022008	neurogenesis	21/77	342/3382	1.35267e-05	0.000271501	0.000178238	AGRN/APOA1/APOE/FN1/VTN/APP/GSN/SERPINE2/HSP90AA1/HSP90AB1/GSTP1/CLU/EEF2/EZR/CDH2/CFL1/LAMA1/SERPINF1/B2M/YWHAZ/DAG1	21
GO:0006721	terpenoid metabolic process	7/77	37/3382	1.43274e-05	0.000283352	0.000186018	AGRN/APOA1/APOE/APOA2/TTR/GPC3/HSPG2	7
GO:1901343	negative regulation of vasculature development	6/77	25/3382	1.43693e-05	0.000283352	0.000186018	PGK1/COL4A2/SPARC/NPPB/SERPINF1/HSPG2	6
GO:0032270	positive regulation of cellular protein metabolic process	22/77	373/3382	1.52e-05	0.000293848	0.000192908	APOE/FGA/FGB/FN1/VTN/APP/GSN/ENO1/NPM1/PSAP/HSP90AA1/HSP90AB1/HSPD1/CLU/EEF2/EZR/CDH2/FBLN1/VCP/EIF5A/HNRNPD/DAG1	22
GO:0007568	aging	11/77	103/3382	1.52758e-05	0.000293848	0.000192908	APP/SERPING1/GSN/NPM1/COL4A2/EEF2/H2AFX/IGFBP2/SERPINF1/EIF5A/DAG1	11
GO:0007417	central nervous system development	16/77	213/3382	1.52937e-05	0.000293848	0.000192908	VTN/APP/GSN/SERPINE2/HSP90AA1/HSP90AB1/GSTP1/CLU/CKB/H2AFX/CDH2/YWHAQ/YWHAE/HSPG2/HNRNPD/DAG1	16
GO:0044419	interspecies interaction between organisms	20/77	318/3382	1.61141e-05	0.000304225	0.000199721	EIF3F/HIST1H2BK/APOE/APOA2/FN1/GSN/NPM1/HSP90AB1/HNRNPA1/HSPD1/HSPA8/H2AFX/FBLN1/CFL1/VCP/B2M/HNRNPK/YWHAE/PPIA/DAG1	20
GO:0048646	anatomical structure formation involved in morphogenesis	16/77	214/3382	1.62359e-05	0.000304225	0.000199721	PGK1/FN1/VTN/PFN1/COL4A2/SPARC/COL6A1/PKM/B4GALT1/NPPB/CFL1/SERPINF1/COL18A1/ACTC1/HSPG2/DAG1	16
GO:0007596	blood coagulation	10/77	85/3382	1.63445e-05	0.000304225	0.000199721	CLIC1/SERPINA1/APOE/FGA/FGB/VTN/SERPING1/SERPINE2/FBLN1/YWHAZ	10
GO:0006508	proteolysis	25/77	464/3382	1.63751e-05	0.000304225	0.000199721	EIF3F/PGK1/SERPINA1/CST3/CST1/APOE/FGA/FGB/FN1/AHSG/VTN/APP/SERPING1/GSN/ENO1/SERPINE2/HSP90AB1/HSPD1/CLU/FBLN1/SERPINF1/GPC3/VCP/YWHAE/DAG1	25
GO:1901698	response to nitrogen compound	19/77	293/3382	1.79297e-05	0.000329197	0.000216115	AGRN/STC2/APOE/AHSG/APP/GSN/NPM1/HSP90AB1/GSTP1/SPARC/HSPD1/COL6A1/EEF2/PKM/EZR/CFL1/VCP/HNRNPD/DAG1	19
GO:0050817	coagulation	10/77	86/3382	1.81586e-05	0.000329197	0.000216115	CLIC1/SERPINA1/APOE/FGA/FGB/VTN/SERPING1/SERPINE2/FBLN1/YWHAZ	10
GO:0051604	protein maturation	10/77	86/3382	1.81586e-05	0.000329197	0.000216115	PGK1/FGA/FGB/VTN/SERPING1/GSN/ENO1/SERPINE2/HSPD1/CLU	10
GO:0007599	hemostasis	10/77	87/3382	2.01435e-05	0.00036226	0.00023782	CLIC1/SERPINA1/APOE/FGA/FGB/VTN/SERPING1/SERPINE2/FBLN1/YWHAZ	10
GO:0001525	angiogenesis	11/77	107/3382	2.20534e-05	0.000393461	0.000258303	PGK1/FN1/COL4A2/SPARC/PKM/B4GALT1/NPPB/SERPINF1/COL18A1/HSPG2/DAG1	11
GO:0048585	negative regulation of response to stimulus	20/77	325/3382	2.2332e-05	0.000395293	0.000259506	APOA1/APOE/APOA2/FGA/FGB/AHSG/VTN/SERPING1/ENO1/SERPINE2/PSAP/GSTP1/CLU/EZR/IGFBP2/CDH2/FBLN1/SERPINF1/GPC3/DAG1	20
GO:0044092	negative regulation of molecular function	18/77	271/3382	2.26562e-05	0.000397899	0.000261217	SERPINA1/CST3/CST1/APOA1/APOE/APOA2/APOC1/AHSG/VTN/APP/SERPING1/NPM1/SERPINE2/GSTP1/SERPINF1/GPC3/B2M/YWHAE	18
GO:0032269	negative regulation of cellular protein metabolic process	19/77	299/3382	2.4e-05	0.000418233	0.000274566	SERPINA1/CST3/CST1/APOE/AHSG/VTN/APP/SERPING1/NPM1/SERPINE2/HSP90AB1/GSTP1/EZR/FBLN1/SERPINF1/GPC3/YWHAE/HNRNPD/DAG1	19
GO:0010941	regulation of cell death	23/77	414/3382	2.47153e-05	0.000427385	0.000280574	ACTN4/APOE/FGA/FGB/GSN/ENO1/NPM1/PSAP/HSP90AB1/GSTP1/HSPD1/CLU/B4GALT1/CFL1/YWHAQ/SERPINF1/COL18A1/VCP/HNRNPK/YWHAE/YWHAZ/EIF5A/ACTC1	23
GO:0050878	regulation of body fluid levels	11/77	110/3382	2.8721e-05	0.000492861	0.000323559	CLIC1/SERPINA1/APOE/FGA/FGB/VTN/SERPING1/SERPINE2/NPPB/FBLN1/YWHAZ	11
GO:0001101	response to acid chemical	10/77	91/3382	3.00666e-05	0.000512044	0.000336152	GSN/GSTP1/SPARC/COL6A1/EEF2/IGFBP2/CFL1/SERPINF1/COL18A1/HNRNPD	10
GO:0019221	cytokine-mediated signaling pathway	12/77	132/3382	3.17565e-05	0.000536757	0.000352375	APOA1/FN1/HSP90AA1/HSP90AB1/GSTP1/HSPA8/HNRNPA2B1/CFL1/B2M/PPIA/YWHAZ/FSCN1	12
GO:0010001	glial cell differentiation	8/77	57/3382	3.36005e-05	0.000562379	0.000369196	VTN/APP/GSN/SERPINE2/GSTP1/CLU/CDH2/DAG1	8
GO:0072359	circulatory system development	16/77	227/3382	3.41636e-05	0.000562379	0.000369196	PGK1/APOE/FN1/COL4A2/SPARC/PKM/B4GALT1/NPPB/CDH2/LAMA1/SERPINF1/COL18A1/GPC3/ACTC1/HSPG2/DAG1	16
GO:0034446	substrate adhesion-dependent cell spreading	7/77	42/3382	3.42634e-05	0.000562379	0.000369196	ACTN4/APOA1/FGA/FGB/FN1/LAMC1/FBLN1	7
GO:0042063	gliogenesis	9/77	74/3382	3.42731e-05	0.000562379	0.000369196	VTN/APP/GSN/SERPINE2/GSTP1/CLU/EEF2/CDH2/DAG1	9
GO:0061041	regulation of wound healing	6/77	29/3382	3.58443e-05	0.000583899	0.000383324	APOE/FGA/FGB/VTN/SERPING1/SERPINE2	6
GO:0031638	zymogen activation	5/77	18/3382	3.64897e-05	0.000590136	0.000387419	PGK1/FGA/FGB/ENO1/SERPINE2	5
GO:0022604	regulation of cell morphogenesis	12/77	135/3382	3.98331e-05	0.000636158	0.000417631	ACTN4/APOA1/APOE/FGA/FGB/FN1/SPARC/EZR/CDH2/FBLN1/CFL1/DAG1	12
GO:0042325	regulation of phosphorylation	19/77	310/3382	4.01e-05	0.000636158	0.000417631	APOA1/APOE/FGA/FGB/FN1/AHSG/VTN/APP/NPM1/PSAP/HSP90AA1/HSP90AB1/GSTP1/CLU/EZR/CDH2/FBLN1/VCP/DAG1	19
GO:0006720	isoprenoid metabolic process	7/77	43/3382	4.01844e-05	0.000636158	0.000417631	AGRN/APOA1/APOE/APOA2/TTR/GPC3/HSPG2	7
GO:0032880	regulation of protein localization	18/77	283/3382	4.09415e-05	0.000643611	0.000422524	APOA1/APOA2/FGA/FGB/FN1/GSN/HSP90AA1/HSP90AB1/HSPD1/HSPA8/EZR/CDH2/YWHAQ/YWHAE/PPIA/YWHAZ/NUCB1/DAG1	18
GO:0042981	regulation of apoptotic process	21/77	369/3382	4.36761e-05	0.000680572	0.000446789	ACTN4/APOE/FGA/FGB/GSN/ENO1/NPM1/HSP90AB1/GSTP1/HSPD1/CLU/B4GALT1/CFL1/YWHAQ/COL18A1/VCP/HNRNPK/YWHAE/YWHAZ/EIF5A/ACTC1	21
GO:0044403	symbiont process	19/77	312/3382	4.38981e-05	0.000680572	0.000446789	EIF3F/APOE/APOA2/FN1/GSN/NPM1/HSP90AB1/HNRNPA1/HSPD1/HSPA8/H2AFX/FBLN1/CFL1/VCP/B2M/HNRNPK/YWHAE/PPIA/DAG1	19
GO:0032371	regulation of sterol transport	4/77	10/3382	4.70442e-05	0.000719424	0.000472295	APOA1/APOE/APOA2/APOC1	4
GO:0032374	regulation of cholesterol transport	4/77	10/3382	4.70442e-05	0.000719424	0.000472295	APOA1/APOE/APOA2/APOC1	4
GO:0044093	positive regulation of molecular function	23/77	433/3382	5.14186e-05	0.000781006	0.000512723	AGRN/ACTN4/APOA1/APOE/APOA2/APOC1/FN1/VTN/APP/GSN/NPM1/PSAP/PFN1/HSP90AA1/HSP90AB1/HSPD1/CLU/HNRNPA2B1/FBLN1/VCP/B2M/HNRNPD/DAG1	23
GO:0060548	negative regulation of cell death	17/77	262/3382	5.44527e-05	0.000821542	0.000539334	APOE/FGA/FGB/ENO1/NPM1/PSAP/HSP90AB1/GSTP1/HSPD1/CLU/CFL1/SERPINF1/HNRNPK/YWHAE/YWHAZ/EIF5A/ACTC1	17
GO:0043067	regulation of programmed cell death	21/77	375/3382	5.57041e-05	0.000834819	0.00054805	ACTN4/APOE/FGA/FGB/GSN/ENO1/NPM1/HSP90AB1/GSTP1/HSPD1/CLU/B4GALT1/CFL1/YWHAQ/COL18A1/VCP/HNRNPK/YWHAE/YWHAZ/EIF5A/ACTC1	21
GO:0030155	regulation of cell adhesion	13/77	163/3382	5.829e-05	0.000863364	0.00056679	ACTN4/APOA1/FGA/FGB/FN1/VTN/GSN/SERPINE2/HSPD1/IGFBP2/FBLN1/LAMA1/DAG1	13
GO:0008283	cell proliferation	22/77	406/3382	5.83769e-05	0.000863364	0.00056679	APOA1/APOE/FN1/VTN/APP/NPM1/SERPINE2/GSTP1/SPARC/HSPD1/CLU/LAMC1/EEF2/B4GALT1/IGFBP2/CDH2/FBLN1/SERPINF1/COL18A1/GPC3/EIF5A/FSCN1	22
GO:0016032	viral process	18/77	292/3382	6.23519e-05	0.000916125	0.000601427	EIF3F/APOE/APOA2/GSN/NPM1/HSP90AB1/HNRNPA1/HSPD1/HSPA8/H2AFX/FBLN1/CFL1/VCP/B2M/HNRNPK/YWHAE/PPIA/DAG1	18
GO:0032368	regulation of lipid transport	5/77	20/3382	6.37123e-05	0.000930034	0.000610558	APOA1/APOE/APOA2/APOC1/HNRNPK	5
GO:0030100	regulation of endocytosis	9/77	81/3382	7.11316e-05	0.0010253	0.000673097	ACTN4/APOE/APOC1/AHSG/VTN/CLU/GPC3/B2M/HNRNPK	9
GO:0003008	system process	19/77	323/3382	7.11505e-05	0.0010253	0.000673097	CST1/APOA1/APOE/APOA2/FGA/FGB/APP/SERPING1/GSN/ENO1/SERPINE2/EEF2/EZR/NPPB/SERPINF1/COL18A1/YWHAE/ACTC1/DAG1	19
GO:0072378	blood coagulation	fibrin clot formation	4/77	11/3382	7.26523e-05	0.00103718	0.000680901	FGA/FGB/SERPING1/FBLN1
GO:0007369	gastrulation	7/77	47/3382	7.28982e-05	0.00103718	0.000680901	APOA1/FN1/VTN/COL4A2/COL6A1/GPC3/DAG1	7
GO:0033273	response to vitamin	5/77	21/3382	8.21429e-05	0.00116137	0.000762425	STC2/GSN/GSTP1/SPARC/EEF2	5
GO:0010243	response to organonitrogen compound	17/77	275/3382	0.000100794	0.00141615	0.00092969	STC2/APOE/AHSG/APP/GSN/HSP90AB1/GSTP1/SPARC/HSPD1/COL6A1/EEF2/PKM/EZR/CFL1/VCP/HNRNPD/DAG1	17
GO:0048709	oligodendrocyte differentiation	5/77	22/3382	0.000104422	0.00145802	0.000957177	VTN/GSN/GSTP1/CLU/DAG1	5
GO:0009725	response to hormone	16/77	249/3382	0.000106045	0.00146807	0.000963771	AGRN/IDH1/STC2/APOA2/FGB/AHSG/GSTP1/SPARC/HSPD1/EEF2/PKM/IGFBP2/SERPINF1/EIF5A/HNRNPD/DAG1	16
GO:0019730	antimicrobial humoral response	4/77	12/3382	0.000107101	0.00146807	0.000963771	HIST1H2BK/FGA/FGB/CLU	4
GO:0051131	chaperone-mediated protein complex assembly	4/77	12/3382	0.000107101	0.00146807	0.000963771	HSP90AA1/HSP90AB1/HSPD1/CLU	4
GO:0051384	response to glucocorticoid	6/77	35/3382	0.000109862	0.00148777	0.000976703	APOA2/GSTP1/SPARC/HSPD1/IGFBP2/SERPINF1	6
GO:1903034	regulation of response to wounding	6/77	35/3382	0.000109862	0.00148777	0.000976703	APOE/FGA/FGB/VTN/SERPING1/SERPINE2	6
GO:0048598	embryonic morphogenesis	10/77	106/3382	0.000113111	0.00152259	0.000999565	APOA1/FN1/VTN/PFN1/COL4A2/COL6A1/CFL1/GPC3/MFAP2/DAG1	10
GO:0031099	regeneration	7/77	51/3382	0.000124738	0.00166912	0.00109576	APOA1/APOA2/VTN/GSN/GSTP1/PKM/DAG1	7
GO:0006734	NADH metabolic process	5/77	23/3382	0.000131069	0.00171609	0.00112659	PGK1/ENO1/PKM/VCP/TPI1	5
GO:0007492	endoderm development	5/77	23/3382	0.000131069	0.00171609	0.00112659	FN1/VTN/COL4A2/LAMC1/COL6A1	5
GO:0030301	cholesterol transport	5/77	23/3382	0.000131069	0.00171609	0.00112659	APOA1/APOE/APOA2/APOC1/CLU	5
GO:0051094	positive regulation of developmental process	17/77	281/3382	0.000132054	0.00171609	0.00112659	CLIC1/AGRN/CLSTN1/APOA1/APOE/FGA/FGB/FN1/APP/SERPINE2/HSP90AB1/PKM/EZR/CDH2/SERPINF1/EIF5A/DAG1	17
GO:0043066	negative regulation of apoptotic process	15/77	227/3382	0.000132065	0.00171609	0.00112659	APOE/FGA/FGB/ENO1/NPM1/HSP90AB1/GSTP1/HSPD1/CLU/CFL1/HNRNPK/YWHAE/YWHAZ/EIF5A/ACTC1	15
GO:0051129	negative regulation of cellular component organization	14/77	203/3382	0.000145181	0.00187567	0.00123136	ACTN4/CST3/APOA1/APOE/APOA2/APOC1/GSN/NPM1/PFN1/HNRNPA1/CLU/HSPA8/FBLN1/B2M	14
GO:0010769	regulation of cell morphogenesis involved in differentiation	9/77	89/3382	0.000149598	0.00192012	0.00126054	ACTN4/APOA1/APOE/FGA/FGB/FN1/CDH2/FBLN1/CFL1	9
GO:0046434	organophosphate catabolic process	8/77	70/3382	0.000151213	0.00192012	0.00126054	IDH1/PGK1/APOA2/APOC1/ENO1/PKM/VCP/TPI1	8
GO:0002673	regulation of acute inflammatory response	4/77	13/3382	0.000152038	0.00192012	0.00126054	VTN/SERPING1/GSTP1/CLU	4
GO:0034377	plasma lipoprotein particle assembly	4/77	13/3382	0.000152038	0.00192012	0.00126054	APOA1/APOE/APOA2/APOC1	4
GO:0043069	negative regulation of programmed cell death	15/77	233/3382	0.000177358	0.00222738	0.00146225	APOE/FGA/FGB/ENO1/NPM1/HSP90AB1/GSTP1/HSPD1/CLU/CFL1/HNRNPK/YWHAE/YWHAZ/EIF5A/ACTC1	15
GO:2000145	regulation of cell motility	14/77	207/3382	0.000178991	0.0022354	0.00146752	ACTN4/APOE/FN1/VTN/APP/SERPINE2/PFN1/GSTP1/SPARC/FBLN1/LAMA1/SERPINF1/COL18A1/DAG1	14
GO:0060627	regulation of vesicle-mediated transport	12/77	158/3382	0.000186121	0.0023116	0.00151754	ACTN4/APOE/APOC1/FGA/FGB/AHSG/VTN/CLU/EZR/GPC3/B2M/HNRNPK	12
GO:0070201	regulation of establishment of protein localization	14/77	208/3382	0.000188441	0.00232756	0.00152802	APOA1/APOA2/FGA/FGB/FN1/HSP90AB1/HSPD1/HSPA8/EZR/YWHAQ/YWHAE/PPIA/YWHAZ/NUCB1	14
GO:0006468	protein phosphorylation	20/77	378/3382	0.000196021	0.00240795	0.00158079	APOA1/APOE/FGA/FGB/FN1/VTN/APP/NPM1/PSAP/HSP90AA1/HSP90AB1/GSTP1/CLU/EZR/CDH2/FBLN1/CFL1/LAMA1/YWHAE/DAG1	20
GO:0097435	supramolecular fiber organization	14/77	209/3382	0.000198321	0.00242297	0.00159066	ACTN4/CST3/APOA1/APOE/APP/GSN/PFN1/HSP90AB1/CLU/HSPA8/EZR/CFL1/ACTC1/FSCN1	14
GO:1905952	regulation of lipid localization	5/77	25/3382	0.000199701	0.00242664	0.00159307	APOA1/APOE/APOA2/APOC1/HNRNPK	5
GO:0045765	regulation of angiogenesis	7/77	55/3382	0.000203234	0.00244305	0.00160384	PGK1/COL4A2/SPARC/PKM/NPPB/SERPINF1/HSPG2	7
GO:0120036	plasma membrane bounded cell projection organization	19/77	349/3382	0.000203239	0.00244305	0.00160384	AGRN/APOA1/APOE/FN1/APP/GSN/TUBB/PFN1/HSP90AA1/HSP90AB1/EZR/CDH2/CFL1/LAMA1/SERPINF1/B2M/YWHAE/DAG1/FSCN1	19
GO:0001818	negative regulation of cytokine production	6/77	39/3382	0.000205398	0.00244305	0.00160384	APOA1/APOA2/FN1/HSP90AB1/GSTP1/EZR	6
GO:0030168	platelet activation	6/77	39/3382	0.000205398	0.00244305	0.00160384	CLIC1/APOE/FGA/FGB/SERPINE2/YWHAZ	6
GO:0060284	regulation of cell development	14/77	210/3382	0.000208648	0.00244926	0.00160791	ACTN4/APOA1/APOE/FGA/FGB/FN1/APP/SERPINE2/CDH2/FBLN1/CFL1/SERPINF1/B2M/DAG1	14
GO:0033344	cholesterol efflux	4/77	14/3382	0.000209189	0.00244926	0.00160791	APOA1/APOE/APOA2/APOC1	4
GO:0043113	receptor clustering	4/77	14/3382	0.000209189	0.00244926	0.00160791	AGRN/APOE/GSN/CDH2	4
GO:0001932	regulation of protein phosphorylation	17/77	292/3382	0.000212095	0.00247042	0.0016218	APOA1/APOE/FGA/FGB/FN1/VTN/APP/NPM1/PSAP/HSP90AA1/HSP90AB1/GSTP1/CLU/EZR/CDH2/FBLN1/DAG1	17
GO:0080135	regulation of cellular response to stress	13/77	185/3382	0.000214681	0.00248765	0.00163311	APP/ENO1/NPM1/PSAP/HSP90AA1/HSP90AB1/GSTP1/CLU/HSPA8/EZR/H2AFX/HNRNPK/YWHAE	13
GO:0043085	positive regulation of catalytic activity	19/77	351/3382	0.000219242	0.00252747	0.00165926	AGRN/APOA1/APOE/APOA2/APOC1/FN1/APP/GSN/PSAP/PFN1/HSP90AA1/HSP90AB1/HSPD1/CLU/HNRNPA2B1/FBLN1/VCP/HNRNPD/DAG1	19
GO:0008285	negative regulation of cell proliferation	11/77	138/3382	0.000231761	0.00265816	0.00174506	APOE/APP/NPM1/SERPINE2/GSTP1/SPARC/B4GALT1/FBLN1/SERPINF1/COL18A1/GPC3	11
GO:0015918	sterol transport	5/77	26/3382	0.000242882	0.00275756	0.00181031	APOA1/APOE/APOA2/APOC1/CLU	5
GO:0051702	interaction with symbiont	5/77	26/3382	0.000242882	0.00275756	0.00181031	APOE/FN1/HSPD1/HSPA8/CFL1	5
GO:0030030	cell projection organization	19/77	355/3382	0.000254622	0.00286946	0.00188377	AGRN/APOA1/APOE/FN1/APP/GSN/TUBB/PFN1/HSP90AA1/HSP90AB1/EZR/CDH2/CFL1/LAMA1/SERPINF1/B2M/YWHAE/DAG1/FSCN1	19
GO:0070372	regulation of ERK1 and ERK2 cascade	7/77	57/3382	0.00025529	0.00286946	0.00188377	FGA/FGB/FN1/APP/GSTP1/EZR/FBLN1	7
GO:0031647	regulation of protein stability	9/77	96/3382	0.000268289	0.00300057	0.00196984	APOA1/APOA2/GSN/PFN1/HSP90AA1/HSP90AB1/HSPD1/CLU/HSPA8	9
GO:0010810	regulation of cell-substrate adhesion	8/77	76/3382	0.000270541	0.00301078	0.00197654	ACTN4/APOA1/FGA/FGB/FN1/VTN/FBLN1/DAG1	8
GO:0065005	protein-lipid complex assembly	4/77	15/3382	0.000280351	0.00310458	0.00203813	APOA1/APOE/APOA2/APOC1	4
GO:0050707	regulation of cytokine secretion	5/77	27/3382	0.000292818	0.00322674	0.00211832	APOA1/APOA2/FN1/HSPD1/EZR	5
GO:0031960	response to corticosteroid	6/77	42/3382	0.000312799	0.00343011	0.00225183	APOA2/GSTP1/SPARC/HSPD1/IGFBP2/SERPINF1	6
GO:0034097	response to cytokine	15/77	247/3382	0.000338847	0.00369771	0.00242751	APOA1/FGB/FN1/GSN/HSP90AA1/HSP90AB1/GSTP1/SPARC/HSPA8/HNRNPA2B1/CFL1/B2M/PPIA/YWHAZ/FSCN1	15
GO:0030334	regulation of cell migration	13/77	194/3382	0.000344599	0.00374231	0.00245679	ACTN4/APOE/FN1/VTN/APP/SERPINE2/PFN1/GSTP1/SPARC/LAMA1/SERPINF1/COL18A1/DAG1	13
GO:0021782	glial cell development	5/77	28/3382	0.000350181	0.0037486	0.00246092	APP/GSN/GSTP1/CLU/DAG1	5
GO:0034381	plasma lipoprotein particle clearance	5/77	28/3382	0.000350181	0.0037486	0.00246092	APOA1/APOE/APOA2/APOC1/HNRNPK	5
GO:1900024	regulation of substrate adhesion-dependent cell spreading	5/77	28/3382	0.000350181	0.0037486	0.00246092	ACTN4/APOA1/FGA/FGB/FBLN1	5
GO:0010038	response to metal ion	9/77	100/3382	0.000365704	0.00387728	0.00254539	FGA/FGB/APP/GSN/SPARC/IGFBP2/SERPINF1/B2M/HNRNPD	9
GO:0042026	protein refolding	4/77	16/3382	0.000367375	0.00387728	0.00254539	HSP90AA1/HSPD1/HSPA8/B2M	4
GO:0071827	plasma lipoprotein particle organization	4/77	16/3382	0.000367375	0.00387728	0.00254539	APOA1/APOE/APOA2/APOC1	4
GO:0012501	programmed cell death	23/77	492/3382	0.00037401	0.00392885	0.00257925	ACTN4/APOE/FGA/FGB/APP/GSN/ENO1/NPM1/HSP90AB1/GSTP1/HSPD1/CLU/PKM/B4GALT1/CFL1/YWHAQ/COL18A1/VCP/HNRNPK/YWHAE/YWHAZ/EIF5A/ACTC1	23
GO:0001816	cytokine production	10/77	123/3382	0.000389635	0.0040583	0.00266423	APOA1/APOA2/FN1/APP/HSP90AB1/GSTP1/HSPD1/CLU/EZR/B2M	10
GO:0097305	response to alcohol	7/77	61/3382	0.000391598	0.0040583	0.00266423	GSN/GSTP1/SPARC/EEF2/ACTC1/HNRNPD/DAG1	7
GO:0071345	cellular response to cytokine stimulus	14/77	223/3382	0.000391749	0.0040583	0.00266423	APOA1/FGB/FN1/GSN/HSP90AA1/HSP90AB1/GSTP1/HSPA8/HNRNPA2B1/CFL1/B2M/PPIA/YWHAZ/FSCN1	14
GO:2000379	positive regulation of reactive oxygen species metabolic process	5/77	29/3382	0.000415668	0.00427104	0.0028039	HSP90AA1/HSP90AB1/GSTP1/CLU/EIF5A	5
GO:2001233	regulation of apoptotic signaling pathway	10/77	124/3382	0.000416084	0.00427104	0.0028039	FGA/FGB/GSN/ENO1/GSTP1/CLU/YWHAQ/HNRNPK/YWHAE/YWHAZ	10
GO:0009894	regulation of catabolic process	17/77	309/3382	0.000419447	0.00428598	0.00281371	IDH1/CST3/APOE/APOA2/APOC1/NPM1/SERPINE2/PSAP/HSP90AA1/HSP90AB1/CLU/HSPA8/EZR/GPC3/VCP/YWHAZ/HNRNPD	17
GO:0009968	negative regulation of signal transduction	15/77	252/3382	0.000421538	0.00428786	0.00281494	APOA1/APOE/FGA/FGB/AHSG/ENO1/SERPINE2/GSTP1/CLU/EZR/IGFBP2/CDH2/FBLN1/GPC3/DAG1	15
GO:1901342	regulation of vasculature development	7/77	62/3382	0.000433455	0.00438922	0.00288148	PGK1/COL4A2/SPARC/PKM/NPPB/SERPINF1/HSPG2	7
GO:0048666	neuron development	15/77	253/3382	0.000440018	0.00443569	0.00291199	AGRN/APOA1/APOE/FN1/APP/HSP90AA1/HSP90AB1/EZR/CDH2/CFL1/LAMA1/SERPINF1/B2M/YWHAZ/DAG1	15
GO:0040012	regulation of locomotion	14/77	227/3382	0.000470552	0.00453596	0.00297781	ACTN4/APOE/FN1/VTN/APP/SERPINE2/PFN1/GSTP1/SPARC/FBLN1/LAMA1/SERPINF1/COL18A1/DAG1	14
GO:0048584	positive regulation of response to stimulus	22/77	467/3382	0.000470813	0.00453596	0.00297781	ACTN4/APOA1/FGA/FGB/VTN/APP/SERPING1/GSN/PSAP/HSP90AA1/HSP90AB1/HSPD1/CLU/EZR/H2AFX/CDH2/YWHAQ/GPC3/VCP/B2M/YWHAE/YWHAZ	22
GO:0001706	endoderm formation	4/77	17/3382	0.000472159	0.00453596	0.00297781	FN1/VTN/COL4A2/COL6A1	4
GO:0006023	aminoglycan biosynthetic process	4/77	17/3382	0.000472159	0.00453596	0.00297781	AGRN/B4GALT1/GPC3/HSPG2	4
GO:0006024	glycosaminoglycan biosynthetic process	4/77	17/3382	0.000472159	0.00453596	0.00297781	AGRN/B4GALT1/GPC3/HSPG2	4
GO:0006735	NADH regeneration	4/77	17/3382	0.000472159	0.00453596	0.00297781	PGK1/ENO1/PKM/TPI1	4
GO:0035987	endodermal cell differentiation	4/77	17/3382	0.000472159	0.00453596	0.00297781	FN1/VTN/COL4A2/COL6A1	4
GO:0048260	positive regulation of receptor-mediated endocytosis	4/77	17/3382	0.000472159	0.00453596	0.00297781	VTN/CLU/B2M/HNRNPK	4
GO:0051973	positive regulation of telomerase activity	4/77	17/3382	0.000472159	0.00453596	0.00297781	HSP90AA1/HSP90AB1/HNRNPA2B1/HNRNPD	4
GO:0061621	canonical glycolysis	4/77	17/3382	0.000472159	0.00453596	0.00297781	PGK1/ENO1/PKM/TPI1	4
GO:0061718	glucose catabolic process to pyruvate	4/77	17/3382	0.000472159	0.00453596	0.00297781	PGK1/ENO1/PKM/TPI1	4
GO:0071495	cellular response to endogenous stimulus	18/77	342/3382	0.00047427	0.00453685	0.0029784	AGRN/FGB/AHSG/APP/HSP90AB1/COL4A2/GSTP1/HNRNPA1/COL6A1/EEF2/PKM/EZR/IGFBP2/SERPINF1/GPC3/EIF5A/FSTL1/HNRNPD	18
GO:0070371	ERK1 and ERK2 cascade	7/77	63/3382	0.00047882	0.00454171	0.00298159	FGA/FGB/FN1/APP/GSTP1/EZR/FBLN1	7
GO:0071897	DNA biosynthetic process	7/77	63/3382	0.00047882	0.00454171	0.00298159	HSP90AA1/HSP90AB1/HNRNPA1/HNRNPA2B1/VCP/PPIA/HNRNPD	7
GO:0031100	animal organ regeneration	5/77	30/3382	0.000490001	0.00457267	0.00300191	APOA1/APOA2/VTN/GSTP1/PKM	5
GO:0032092	positive regulation of protein binding	5/77	30/3382	0.000490001	0.00457267	0.00300191	APOE/VTN/APP/HSP90AB1/B2M	5
GO:2000573	positive regulation of DNA biosynthetic process	5/77	30/3382	0.000490001	0.00457267	0.00300191	HSP90AA1/HSP90AB1/HNRNPA1/HNRNPA2B1/HNRNPD	5
GO:0031589	cell-substrate adhesion	9/77	104/3382	0.000490736	0.00457267	0.00300191	ACTN4/APOA1/FGA/FGB/FN1/VTN/LAMC1/FBLN1/DAG1	9
GO:0051270	regulation of cellular component movement	14/77	228/3382	0.000492254	0.00457267	0.00300191	ACTN4/APOE/FN1/VTN/APP/SERPINE2/PFN1/GSTP1/SPARC/FBLN1/LAMA1/SERPINF1/COL18A1/DAG1	14
GO:0045087	innate immune response	11/77	151/3382	0.000509266	0.00470336	0.00308771	HIST1H2BK/FGA/FGB/APP/SERPING1/GSN/TUBB/HSP90AB1/HSPD1/CLU/B2M	11
GO:0040008	regulation of growth	12/77	176/3382	0.000510508	0.00470336	0.00308771	AGRN/STC2/CLSTN1/APOE/FN1/APP/ENO1/SERPINE2/EZR/NPPB/IGFBP2/GPC3	12
GO:0043269	regulation of ion transport	9/77	105/3382	0.000526961	0.00483514	0.00317422	CLIC1/ACTN4/STC2/APOE/APP/SERPINE2/YWHAQ/B2M/YWHAE	9
GO:0006915	apoptotic process	22/77	471/3382	0.000531554	0.00485745	0.00318887	ACTN4/APOE/FGA/FGB/APP/GSN/ENO1/NPM1/HSP90AB1/GSTP1/HSPD1/CLU/B4GALT1/CFL1/YWHAQ/COL18A1/VCP/HNRNPK/YWHAE/YWHAZ/EIF5A/ACTC1	22
GO:0043408	regulation of MAPK cascade	11/77	152/3382	0.000538986	0.00490542	0.00322036	APOE/FGA/FGB/FN1/APP/PSAP/GSTP1/EZR/CDH2/FBLN1/DAG1	11
GO:0000165	MAPK cascade	12/77	178/3382	0.000566032	0.00513081	0.00336832	APOE/FGA/FGB/FN1/APP/PSAP/GSTP1/EZR/CDH2/FBLN1/YWHAE/DAG1	12
GO:0048259	regulation of receptor-mediated endocytosis	5/77	31/3382	0.000573928	0.00518149	0.00340159	APOC1/VTN/CLU/B2M/HNRNPK	5
GO:1905475	regulation of protein localization to membrane	7/77	65/3382	0.000580919	0.00521787	0.00342548	GSN/EZR/CDH2/YWHAQ/YWHAE/YWHAZ/DAG1	7
GO:0021700	developmental maturation	6/77	47/3382	0.000584922	0.00521787	0.00342548	AGRN/CLSTN1/APP/PFN1/YWHAZ/DAG1	6
GO:0034605	cellular response to heat	6/77	47/3382	0.000584922	0.00521787	0.00342548	HSP90AA1/HSP90AB1/HSPD1/HSPA8/VCP/YWHAE	6
GO:0006007	glucose catabolic process	4/77	18/3382	0.000596636	0.00521882	0.00342611	PGK1/ENO1/PKM/TPI1	4
GO:0015914	phospholipid transport	4/77	18/3382	0.000596636	0.00521882	0.00342611	APOA1/APOE/APOA2/APOC1	4
GO:0061615	glycolytic process through fructose-6-phosphate	4/77	18/3382	0.000596636	0.00521882	0.00342611	PGK1/ENO1/PKM/TPI1	4
GO:0061620	glycolytic process through glucose-6-phosphate	4/77	18/3382	0.000596636	0.00521882	0.00342611	PGK1/ENO1/PKM/TPI1	4
GO:0071825	protein-lipid complex subunit organization	4/77	18/3382	0.000596636	0.00521882	0.00342611	APOA1/APOE/APOA2/APOC1	4
GO:0048732	gland development	9/77	107/3382	0.00060603	0.00528045	0.00346656	APOA1/VTN/SERPINE2/PSAP/PKM/LAMA1/SERPINF1/HNRNPD/DAG1	9
GO:0010647	positive regulation of cell communication	19/77	382/3382	0.000654821	0.00568354	0.00373119	ACTN4/CLSTN1/APOA1/APOE/FGA/FGB/VTN/APP/GSN/SERPINE2/PSAP/HSP90AA1/HSP90AB1/CDH2/YWHAQ/GPC3/VCP/YWHAE/YWHAZ	19
GO:0019674	NAD metabolic process	5/77	32/3382	0.000668218	0.00577752	0.00379288	PGK1/ENO1/PKM/VCP/TPI1	5
GO:0016049	cell growth	10/77	132/3382	0.000686743	0.00591494	0.0038831	CLSTN1/APOE/FN1/APP/ENO1/SERPINE2/HSP90AA1/HSP90AB1/NPPB/IGFBP2	10
GO:0044057	regulation of system process	9/77	109/3382	0.000694598	0.0059371	0.00389764	APOA1/APOA2/FGA/FGB/APP/ENO1/NPPB/YWHAE/DAG1	9
GO:0045862	positive regulation of proteolysis	9/77	109/3382	0.000694598	0.0059371	0.00389764	APOE/FN1/APP/GSN/ENO1/HSPD1/CLU/FBLN1/VCP	9
GO:0023056	positive regulation of signaling	19/77	385/3382	0.000722503	0.00615222	0.00403887	ACTN4/CLSTN1/APOA1/APOE/FGA/FGB/VTN/APP/GSN/SERPINE2/PSAP/HSP90AA1/HSP90AB1/CDH2/YWHAQ/GPC3/VCP/YWHAE/YWHAZ	19
GO:0023014	signal transduction by protein phosphorylation	12/77	183/3382	0.000727596	0.0061614	0.0040449	APOE/FGA/FGB/FN1/APP/PSAP/GSTP1/EZR/CDH2/FBLN1/YWHAE/DAG1	12
GO:0030010	establishment of cell polarity	6/77	49/3382	0.000734722	0.0061614	0.0040449	GSN/HSP90AA1/HSP90AB1/CFL1/LAMA1/FSCN1	6
GO:0051668	localization within membrane	6/77	49/3382	0.000734722	0.0061614	0.0040449	AGRN/CLSTN1/APOE/GSN/CDH2/DAG1	6
GO:0002367	cytokine production involved in immune response	4/77	19/3382	0.000742767	0.0061614	0.0040449	APOA1/APOA2/HSPD1/B2M	4
GO:0032640	tumor necrosis factor production	4/77	19/3382	0.000742767	0.0061614	0.0040449	APP/GSTP1/HSPD1/CLU	4
GO:0046503	glycerolipid catabolic process	4/77	19/3382	0.000742767	0.0061614	0.0040449	APOA1/APOE/APOA2/APOC1	4
GO:0051972	regulation of telomerase activity	4/77	19/3382	0.000742767	0.0061614	0.0040449	HSP90AA1/HSP90AB1/HNRNPA2B1/HNRNPD	4
GO:0050663	cytokine secretion	5/77	33/3382	0.000773663	0.00639409	0.00419766	APOA1/APOA2/FN1/HSPD1/EZR	5
GO:0001817	regulation of cytokine production	9/77	111/3382	0.000793509	0.00653409	0.00428957	APOA1/APOA2/FN1/HSP90AB1/GSTP1/HSPD1/CLU/EZR/B2M	9
GO:0045597	positive regulation of cell differentiation	13/77	212/3382	0.000813523	0.00667445	0.00438171	CLIC1/APOA1/APOE/FGA/FGB/FN1/APP/SERPINE2/HSP90AB1/CDH2/SERPINF1/EIF5A/DAG1	13
GO:0009636	response to toxic substance	10/77	136/3382	0.000869015	0.0071038	0.00466358	APOE/GSN/PSAP/GSTP1/SPARC/HNRNPA1/HSPD1/EEF2/ACTC1/NUCB1	10
GO:0043207	response to external biotic stimulus	11/77	161/3382	0.00087827	0.00711207	0.004669	HIST1H2BK/FGA/FGB/ENO1/GSTP1/SPARC/HSPD1/CLU/CFL1/GPC3/B2M	11
GO:0051707	response to other organism	11/77	161/3382	0.00087827	0.00711207	0.004669	HIST1H2BK/FGA/FGB/ENO1/GSTP1/SPARC/HSPD1/CLU/CFL1/GPC3/B2M	11
GO:0044087	regulation of cellular component biogenesis	15/77	270/3382	0.000879518	0.00711207	0.004669	AGRN/CLSTN1/APOA1/APOE/APP/GSN/NPM1/PFN1/HSP90AA1/CLU/HSPA8/EZR/VCP/DAG1/FSCN1	15
GO:0045471	response to ethanol	5/77	34/3382	0.000891071	0.00717967	0.00471338	GSN/GSTP1/SPARC/EEF2/ACTC1	5
GO:0070527	platelet aggregation	4/77	20/3382	0.00091253	0.00730024	0.00479254	CLIC1/FGA/FGB/SERPINE2	4
GO:0071706	tumor necrosis factor superfamily cytokine production	4/77	20/3382	0.00091253	0.00730024	0.00479254	APP/GSTP1/HSPD1/CLU	4
GO:0050776	regulation of immune response	12/77	188/3382	0.000926359	0.00738459	0.00484791	APOA1/APOA2/FGA/FGB/VTN/SERPING1/HSP90AA1/HSP90AB1/HSPD1/CLU/EZR/B2M	12
GO:1902531	regulation of intracellular signal transduction	19/77	393/3382	0.000933546	0.00741559	0.00486826	ACTN4/APOA1/APOE/FGA/FGB/FN1/APP/ENO1/SERPINE2/PSAP/HSP90AA1/HSP90AB1/GSTP1/CLU/EZR/CDH2/FBLN1/HNRNPK/DAG1	19
GO:0042127	regulation of cell proliferation	16/77	302/3382	0.00097122	0.00768768	0.00504689	APOE/FN1/APP/NPM1/SERPINE2/GSTP1/SPARC/LAMC1/B4GALT1/IGFBP2/CDH2/FBLN1/SERPINF1/COL18A1/GPC3/EIF5A	16
GO:0009617	response to bacterium	8/77	92/3382	0.000995849	0.00785498	0.00515672	HIST1H2BK/FGA/FGB/GSTP1/SPARC/HSPD1/GPC3/B2M	8
GO:0002250	adaptive immune response	6/77	52/3382	0.00101325	0.0079365	0.00521023	FGA/FGB/SERPING1/HSPD1/CLU/B2M	6
GO:2000377	regulation of reactive oxygen species metabolic process	6/77	52/3382	0.00101325	0.0079365	0.00521023	HSP90AA1/HSP90AB1/GSTP1/HSPD1/CLU/EIF5A	6
GO:0051223	regulation of protein transport	12/77	190/3382	0.0010177	0.00794374	0.00521498	APOA1/APOA2/FGA/FGB/FN1/HSP90AB1/HSPD1/HSPA8/EZR/YWHAE/PPIA/NUCB1	12
GO:0061564	axon development	9/77	115/3382	0.00102597	0.00798054	0.00523914	APOA1/APOE/FN1/APP/HSP90AA1/HSP90AB1/EZR/CDH2/DAG1	9
GO:0031399	regulation of protein modification process	19/77	397/3382	0.00105777	0.00817972	0.00536991	APOA1/APOE/FGA/FGB/FN1/VTN/APP/NPM1/PSAP/HSP90AA1/HSP90AB1/GSTP1/CLU/EZR/CDH2/FBLN1/VCP/YWHAE/DAG1	19
GO:0010648	negative regulation of cell communication	15/77	275/3382	0.00106486	0.00817972	0.00536991	APOA1/APOE/FGA/FGB/AHSG/ENO1/SERPINE2/GSTP1/CLU/EZR/IGFBP2/CDH2/FBLN1/GPC3/DAG1	15
GO:0023057	negative regulation of signaling	15/77	275/3382	0.00106486	0.00817972	0.00536991	APOA1/APOE/FGA/FGB/AHSG/ENO1/SERPINE2/GSTP1/CLU/EZR/IGFBP2/CDH2/FBLN1/GPC3/DAG1	15
GO:0051960	regulation of nervous system development	12/77	191/3382	0.00106613	0.00817972	0.00536991	AGRN/CLSTN1/APOE/FN1/APP/SERPINE2/CDH2/CFL1/SERPINF1/B2M/YWHAZ/DAG1	12
GO:0010811	positive regulation of cell-substrate adhesion	6/77	53/3382	0.00112215	0.00858029	0.00563287	APOA1/FGA/FGB/FN1/VTN/DAG1	6
GO:0097006	regulation of plasma lipoprotein particle levels	5/77	36/3382	0.00116511	0.00884856	0.00580899	APOA1/APOE/APOA2/APOC1/HNRNPK	5
GO:2000278	regulation of DNA biosynthetic process	5/77	36/3382	0.00116511	0.00884856	0.00580899	HSP90AA1/HSP90AB1/HNRNPA1/HNRNPA2B1/HNRNPD	5
GO:0042592	homeostatic process	20/77	433/3382	0.00118787	0.00899098	0.00590249	STC2/PGK1/APOA1/APOE/APOA2/APP/HSP90AA1/HSP90AB1/GSTP1/HNRNPA1/CKB/NPPB/CDH2/HNRNPA2B1/SERPINF1/MFAP2/B2M/YWHAE/EIF5A/HNRNPD	20
GO:0044794	positive regulation by host of viral process	3/77	10/3382	0.00121394	0.00911106	0.00598132	APOE/HSPA8/CFL1	3
GO:2000257	regulation of protein activation cascade	3/77	10/3382	0.00121394	0.00911106	0.00598132	VTN/SERPING1/CLU	3
GO:0090066	regulation of anatomical structure size	10/77	142/3382	0.00121589	0.00911106	0.00598132	APOE/FGA/FGB/FN1/GSN/PFN1/HSP90AB1/EZR/NPPB/CFL1	10
GO:0033993	response to lipid	12/77	194/3382	0.00122312	0.00913481	0.00599691	IDH1/STC2/APOA2/GSTP1/SPARC/HSPD1/CLU/EEF2/IGFBP2/SERPINF1/HNRNPD/DAG1	12
GO:0006457	protein folding	9/77	118/3382	0.00123442	0.00918865	0.00603226	HSP90AA1/HSP90AB1/HSPD1/CLU/HSPA8/NPPB/VCP/B2M/PPIA	9
GO:0090087	regulation of peptide transport	12/77	195/3382	0.00127955	0.0094932	0.00623219	APOA1/APOA2/FGA/FGB/FN1/HSP90AB1/HSPD1/HSPA8/EZR/YWHAE/PPIA/NUCB1	12
GO:0050708	regulation of protein secretion	8/77	96/3382	0.00131836	0.00971395	0.00637711	APOA1/APOA2/FGA/FGB/FN1/HSPD1/EZR/PPIA	8
GO:0002792	negative regulation of peptide secretion	4/77	22/3382	0.00133091	0.00971395	0.00637711	APOA1/APOA2/FN1/EZR	4
GO:0043627	response to estrogen	4/77	22/3382	0.00133091	0.00971395	0.00637711	APOA1/APOA2/HSPD1/IGFBP2	4
GO:0050709	negative regulation of protein secretion	4/77	22/3382	0.00133091	0.00971395	0.00637711	APOA1/APOA2/FN1/EZR	4
GO:1904035	regulation of epithelial cell apoptotic process	4/77	22/3382	0.00133091	0.00971395	0.00637711	FGA/FGB/GSN/COL18A1	4
GO:0009607	response to biotic stimulus	11/77	170/3382	0.0013794	0.0100084	0.00657042	HIST1H2BK/FGA/FGB/ENO1/GSTP1/SPARC/HSPD1/CLU/CFL1/GPC3/B2M	11
GO:1902905	positive regulation of supramolecular fiber organization	7/77	75/3382	0.00138016	0.0100084	0.00657042	APOA1/APOE/APP/GSN/PFN1/CLU/CFL1	7
GO:0002253	activation of immune response	9/77	120/3382	0.00139155	0.0100586	0.00660334	FGA/FGB/VTN/SERPING1/HSP90AA1/HSP90AB1/HSPD1/CLU/EZR	9
GO:0002682	regulation of immune system process	15/77	283/3382	0.00143027	0.0103053	0.00676531	APOA1/APOA2/FGA/FGB/VTN/APP/SERPING1/GSN/HSP90AA1/HSP90AB1/HSPD1/CLU/EZR/IGFBP2/B2M	15
GO:0031348	negative regulation of defense response	5/77	38/3382	0.00149716	0.0107528	0.00705907	APOA1/APOE/SERPING1/GSTP1/SERPINF1	5
GO:0006641	triglyceride metabolic process	4/77	23/3382	0.00158351	0.0112295	0.00737203	APOA1/APOE/APOA2/APOC1	4
GO:0035296	regulation of tube diameter	4/77	23/3382	0.00158351	0.0112295	0.00737203	APOE/FGA/FGB/NPPB	4
GO:0050728	negative regulation of inflammatory response	4/77	23/3382	0.00158351	0.0112295	0.00737203	APOA1/APOE/GSTP1/SERPINF1	4
GO:0097746	regulation of blood vessel diameter	4/77	23/3382	0.00158351	0.0112295	0.00737203	APOE/FGA/FGB/NPPB	4
GO:0030182	neuron differentiation	15/77	286/3382	0.00159227	0.0112561	0.00738949	AGRN/APOA1/APOE/FN1/APP/HSP90AA1/HSP90AB1/EZR/CDH2/CFL1/LAMA1/SERPINF1/B2M/YWHAZ/DAG1	15
GO:0006869	lipid transport	7/77	77/3382	0.00161237	0.0113269	0.00743597	APOA1/APOE/APOA2/APOC1/PSAP/CLU/HNRNPK	7
GO:0050673	epithelial cell proliferation	7/77	77/3382	0.00161237	0.0113269	0.00743597	APOA1/APOE/SPARC/LAMC1/B4GALT1/SERPINF1/GPC3	7
GO:0002920	regulation of humoral immune response	3/77	11/3382	0.00164193	0.0113449	0.00744782	VTN/SERPING1/CLU	3
GO:0045687	positive regulation of glial cell differentiation	3/77	11/3382	0.00164193	0.0113449	0.00744782	APP/SERPINE2/DAG1	3
GO:0046685	response to arsenic-containing substance	3/77	11/3382	0.00164193	0.0113449	0.00744782	HNRNPA1/SERPINF1/VCP	3
GO:0051204	protein insertion into mitochondrial membrane	3/77	11/3382	0.00164193	0.0113449	0.00744782	YWHAQ/YWHAE/YWHAZ	3
GO:1902991	regulation of amyloid precursor protein catabolic process	3/77	11/3382	0.00164193	0.0113449	0.00744782	APOE/APP/CLU	3
GO:0019362	pyridine nucleotide metabolic process	6/77	57/3382	0.00165026	0.0113449	0.00744782	IDH1/PGK1/ENO1/PKM/VCP/TPI1	6
GO:0046496	nicotinamide nucleotide metabolic process	6/77	57/3382	0.00165026	0.0113449	0.00744782	IDH1/PGK1/ENO1/PKM/VCP/TPI1	6
GO:0048699	generation of neurons	16/77	318/3382	0.00169171	0.011579	0.00760149	AGRN/APOA1/APOE/FN1/APP/SERPINE2/HSP90AA1/HSP90AB1/EZR/CDH2/CFL1/LAMA1/SERPINF1/B2M/YWHAZ/DAG1	16
GO:0045595	regulation of cell differentiation	17/77	349/3382	0.00169461	0.011579	0.00760149	CLIC1/ACTN4/APOA1/APOE/FGA/FGB/FN1/APP/SERPINE2/HSP90AB1/CDH2/FBLN1/CFL1/SERPINF1/B2M/EIF5A/DAG1	17
GO:0002791	regulation of peptide secretion	8/77	100/3382	0.00171935	0.0117124	0.00768909	APOA1/APOA2/FGA/FGB/FN1/HSPD1/EZR/PPIA	8
GO:0006733	oxidoreduction coenzyme metabolic process	6/77	58/3382	0.00180778	0.0122406	0.00803586	IDH1/PGK1/ENO1/PKM/VCP/TPI1	6
GO:0010952	positive regulation of peptidase activity	6/77	58/3382	0.00180778	0.0122406	0.00803586	FN1/APP/GSN/HSPD1/FBLN1/VCP	6
GO:0090090	negative regulation of canonical Wnt signaling pathway	4/77	24/3382	0.00186769	0.0125381	0.00823113	APOE/IGFBP2/CDH2/GPC3	4
GO:0099175	regulation of postsynapse organization	4/77	24/3382	0.00186769	0.0125381	0.00823113	APOE/HSPA8/CDH2/CFL1	4
GO:0002697	regulation of immune effector process	7/77	79/3382	0.00187402	0.0125381	0.00823113	APOA1/APOA2/VTN/SERPING1/HSPD1/CLU/B2M	7
GO:0035966	response to topologically incorrect protein	7/77	79/3382	0.00187402	0.0125381	0.00823113	STC2/HSP90AA1/HSP90AB1/HSPD1/CLU/HSPA8/VCP	7
GO:0002684	positive regulation of immune system process	12/77	204/3382	0.00189223	0.0125984	0.0082707	FGA/FGB/VTN/APP/SERPING1/HSP90AA1/HSP90AB1/HSPD1/CLU/EZR/IGFBP2/B2M	12
GO:0015850	organic hydroxy compound transport	5/77	40/3382	0.00189424	0.0125984	0.0082707	APOA1/APOE/APOA2/APOC1/CLU	5
GO:0072524	pyridine-containing compound metabolic process	6/77	59/3382	0.00197648	0.0131066	0.00860434	IDH1/PGK1/ENO1/PKM/VCP/TPI1	6
GO:0002449	lymphocyte mediated immunity	5/77	41/3382	0.00211941	0.0138715	0.0091065	SERPING1/TUBB/HSPD1/CLU/B2M	5
GO:0034205	amyloid-beta formation	3/77	12/3382	0.00215354	0.0138715	0.0091065	APOE/APP/CLU	3
GO:0042246	tissue regeneration	3/77	12/3382	0.00215354	0.0138715	0.0091065	GSN/PKM/DAG1	3
GO:0045429	positive regulation of nitric oxide biosynthetic process	3/77	12/3382	0.00215354	0.0138715	0.0091065	HSP90AA1/HSP90AB1/CLU	3
GO:0046461	neutral lipid catabolic process	3/77	12/3382	0.00215354	0.0138715	0.0091065	APOA1/APOE/APOA2	3
GO:0046464	acylglycerol catabolic process	3/77	12/3382	0.00215354	0.0138715	0.0091065	APOA1/APOE/APOA2	3
GO:0050892	intestinal absorption	3/77	12/3382	0.00215354	0.0138715	0.0091065	APOA1/APOA2/EZR	3
GO:0050994	regulation of lipid catabolic process	3/77	12/3382	0.00215354	0.0138715	0.0091065	IDH1/APOA2/APOC1	3
GO:1901030	positive regulation of mitochondrial outer membrane permeabilization involved in apoptotic signaling pathway	3/77	12/3382	0.00215354	0.0138715	0.0091065	YWHAQ/YWHAE/YWHAZ	3
GO:1904407	positive regulation of nitric oxide metabolic process	3/77	12/3382	0.00215354	0.0138715	0.0091065	HSP90AA1/HSP90AB1/CLU	3
GO:0006639	acylglycerol metabolic process	4/77	25/3382	0.0021854	0.0139568	0.00916248	APOA1/APOE/APOA2/APOC1	4
GO:0009435	NAD biosynthetic process	4/77	25/3382	0.0021854	0.0139568	0.00916248	PGK1/ENO1/PKM/TPI1	4
GO:0015748	organophosphate ester transport	4/77	25/3382	0.0021854	0.0139568	0.00916248	APOA1/APOE/APOA2/APOC1	4
GO:0050778	positive regulation of immune response	10/77	154/3382	0.00225122	0.0143364	0.00941168	FGA/FGB/VTN/SERPING1/HSP90AA1/HSP90AB1/HSPD1/CLU/EZR/B2M	10
GO:0009408	response to heat	6/77	61/3382	0.00234944	0.0148776	0.00976697	HSP90AA1/HSP90AB1/HSPD1/HSPA8/VCP/YWHAE	6
GO:0034250	positive regulation of cellular amide metabolic process	6/77	61/3382	0.00234944	0.0148776	0.00976697	APP/NPM1/CLU/EEF2/EIF5A/HNRNPD	6
GO:0031175	neuron projection development	13/77	238/3382	0.00236622	0.0149417	0.00980909	APOA1/APOE/FN1/APP/HSP90AA1/HSP90AB1/EZR/CDH2/CFL1/LAMA1/SERPINF1/B2M/DAG1	13
GO:0010720	positive regulation of cell development	9/77	130/3382	0.00243777	0.0153504	0.0100774	APOA1/APOE/FGA/FGB/FN1/APP/SERPINE2/SERPINF1/DAG1	9
GO:0007409	axonogenesis	8/77	106/3382	0.00249635	0.0156754	0.0102907	APOE/FN1/APP/HSP90AA1/HSP90AB1/EZR/CDH2/DAG1	8
GO:0006638	neutral lipid metabolic process	4/77	26/3382	0.00253859	0.0157211	0.0103207	APOA1/APOE/APOA2/APOC1	4
GO:0035150	regulation of tube size	4/77	26/3382	0.00253859	0.0157211	0.0103207	APOE/FGA/FGB/NPPB	4
GO:0050880	regulation of blood vessel size	4/77	26/3382	0.00253859	0.0157211	0.0103207	APOE/FGA/FGB/NPPB	4
GO:1900034	regulation of cellular response to heat	4/77	26/3382	0.00253859	0.0157211	0.0103207	HSP90AA1/HSP90AB1/HSPA8/YWHAE	4
GO:1903426	regulation of reactive oxygen species biosynthetic process	4/77	26/3382	0.00253859	0.0157211	0.0103207	HSP90AA1/HSP90AB1/HSPD1/CLU	4
GO:0008637	apoptotic mitochondrial changes	5/77	43/3382	0.00262756	0.0161829	0.0106239	HSPD1/CLU/YWHAQ/YWHAE/YWHAZ	5
GO:0035821	modification of morphology or physiology of other organism	5/77	43/3382	0.00262756	0.0161829	0.0106239	HIST1H2BK/APOE/HSPA8/CFL1/DAG1	5
GO:0044089	positive regulation of cellular component biogenesis	10/77	158/3382	0.00272347	0.0167278	0.0109816	AGRN/CLSTN1/APOA1/GSN/PFN1/HSP90AA1/CLU/VCP/DAG1/FSCN1	10
GO:0044788	modulation by host of viral process	3/77	13/3382	0.00275399	0.0168691	0.0110744	APOE/HSPA8/CFL1	3
GO:0050678	regulation of epithelial cell proliferation	6/77	63/3382	0.00277324	0.0169409	0.0111215	APOE/SPARC/LAMC1/B4GALT1/SERPINF1/GPC3	6
GO:0009967	positive regulation of signal transduction	16/77	334/3382	0.0028218	0.0171908	0.0112856	ACTN4/APOA1/FGA/FGB/VTN/APP/GSN/PSAP/HSP90AA1/HSP90AB1/CDH2/YWHAQ/GPC3/VCP/YWHAE/YWHAZ	16
GO:0010876	lipid localization	7/77	85/3382	0.00286082	0.0173814	0.0114107	APOA1/APOE/APOA2/APOC1/PSAP/CLU/HNRNPK	7
GO:0031329	regulation of cellular catabolic process	14/77	273/3382	0.00287515	0.0174214	0.011437	IDH1/CST3/APOE/APOC1/NPM1/PSAP/HSP90AA1/HSP90AB1/CLU/HSPA8/EZR/VCP/YWHAZ/HNRNPD	14
GO:0001906	cell killing	4/77	27/3382	0.00292915	0.0175126	0.0114969	HIST1H2BK/TUBB/HSP90AB1/B2M	4
GO:0006096	glycolytic process	4/77	27/3382	0.00292915	0.0175126	0.0114969	PGK1/ENO1/PKM/TPI1	4
GO:0006757	ATP generation from ADP	4/77	27/3382	0.00292915	0.0175126	0.0114969	PGK1/ENO1/PKM/TPI1	4
GO:0019320	hexose catabolic process	4/77	27/3382	0.00292915	0.0175126	0.0114969	PGK1/ENO1/PKM/TPI1	4
GO:0042157	lipoprotein metabolic process	4/77	27/3382	0.00292915	0.0175126	0.0114969	APOA1/APOE/APOA2/APOC1	4
GO:0045785	positive regulation of cell adhesion	8/77	109/3382	0.00297659	0.017749	0.011652	APOA1/FGA/FGB/FN1/VTN/HSPD1/IGFBP2/DAG1	8
GO:0071407	cellular response to organic cyclic compound	9/77	135/3382	0.0031567	0.0187732	0.0123244	APP/NPM1/HSP90AB1/GSTP1/CLU/EZR/SERPINF1/HNRNPD/DAG1	9
GO:0043409	negative regulation of MAPK cascade	5/77	45/3382	0.00321893	0.0190928	0.0125342	APOE/GSTP1/EZR/FBLN1/DAG1	5
GO:0009891	positive regulation of biosynthetic process	18/77	403/3382	0.00323434	0.0191337	0.0125611	AGRN/ACTN4/APOA1/APOE/APOA2/APP/ENO1/NPM1/HSP90AA1/HSP90AB1/HNRNPA1/CLU/EEF2/HNRNPA2B1/VCP/HNRNPK/EIF5A/HNRNPD	18
GO:0098609	cell-cell adhesion	10/77	162/3382	0.00327245	0.0193083	0.0126757	CLIC1/CLSTN1/APOA1/FGA/FGB/SERPINE2/HSPD1/EZR/IGFBP2/CDH2	10
GO:0010562	positive regulation of phosphorus metabolic process	12/77	218/3382	0.00331273	0.0193615	0.0127106	FGA/FGB/VTN/APP/ENO1/PSAP/HSP90AA1/HSP90AB1/CLU/CDH2/VCP/DAG1	12
GO:0045937	positive regulation of phosphate metabolic process	12/77	218/3382	0.00331273	0.0193615	0.0127106	FGA/FGB/VTN/APP/ENO1/PSAP/HSP90AA1/HSP90AB1/CLU/CDH2/VCP/DAG1	12
GO:0048667	cell morphogenesis involved in neuron differentiation	9/77	136/3382	0.00331881	0.0193615	0.0127106	APOE/FN1/APP/HSP90AA1/HSP90AB1/EZR/CDH2/CFL1/DAG1	9
GO:0051962	positive regulation of nervous system development	8/77	111/3382	0.00333496	0.0193615	0.0127106	AGRN/CLSTN1/APOE/FN1/APP/SERPINE2/SERPINF1/DAG1	8
GO:0014013	regulation of gliogenesis	4/77	28/3382	0.00335898	0.0193615	0.0127106	APP/SERPINE2/CDH2/DAG1	4
GO:0034109	homotypic cell-cell adhesion	4/77	28/3382	0.00335898	0.0193615	0.0127106	CLIC1/FGA/FGB/SERPINE2	4
GO:0042866	pyruvate biosynthetic process	4/77	28/3382	0.00335898	0.0193615	0.0127106	PGK1/ENO1/PKM/TPI1	4
GO:0046683	response to organophosphorus	4/77	28/3382	0.00335898	0.0193615	0.0127106	APP/SPARC/HSPD1/EZR	4
GO:0050680	negative regulation of epithelial cell proliferation	4/77	28/3382	0.00335898	0.0193615	0.0127106	APOE/SPARC/SERPINF1/GPC3	4
GO:0120035	regulation of plasma membrane bounded cell projection organization	10/77	163/3382	0.00342268	0.0195243	0.0128175	AGRN/APOE/FN1/PFN1/EZR/CDH2/CFL1/SERPINF1/B2M/FSCN1	10
GO:0009395	phospholipid catabolic process	3/77	14/3382	0.00344802	0.0195243	0.0128175	IDH1/APOA2/APOC1	3
GO:0042987	amyloid precursor protein catabolic process	3/77	14/3382	0.00344802	0.0195243	0.0128175	APOE/APP/CLU	3
GO:0046470	phosphatidylcholine metabolic process	3/77	14/3382	0.00344802	0.0195243	0.0128175	APOA1/APOA2/APOC1	3
GO:0072577	endothelial cell apoptotic process	3/77	14/3382	0.00344802	0.0195243	0.0128175	FGA/FGB/COL18A1	3
GO:1903428	positive regulation of reactive oxygen species biosynthetic process	3/77	14/3382	0.00344802	0.0195243	0.0128175	HSP90AA1/HSP90AB1/CLU	3
GO:2000351	regulation of endothelial cell apoptotic process	3/77	14/3382	0.00344802	0.0195243	0.0128175	FGA/FGB/COL18A1	3
GO:0006090	pyruvate metabolic process	5/77	46/3382	0.00354812	0.0199404	0.0130907	PGK1/ENO1/LDHB/PKM/TPI1	5
GO:0045926	negative regulation of growth	5/77	46/3382	0.00354812	0.0199404	0.0130907	STC2/ENO1/SERPINE2/NPPB/GPC3	5
GO:0071241	cellular response to inorganic substance	5/77	46/3382	0.00354812	0.0199404	0.0130907	APP/GSN/SERPINF1/B2M/HNRNPD	5
GO:0031344	regulation of cell projection organization	10/77	164/3382	0.00357838	0.0200604	0.0131694	AGRN/APOE/FN1/PFN1/EZR/CDH2/CFL1/SERPINF1/B2M/FSCN1	10
GO:0042176	regulation of protein catabolic process	9/77	138/3382	0.00366281	0.0204317	0.0134132	CST3/APOE/SERPINE2/HSP90AA1/HSP90AB1/CLU/EZR/GPC3/VCP	9
GO:1904951	positive regulation of establishment of protein localization	9/77	138/3382	0.00366281	0.0204317	0.0134132	FGA/FGB/HSP90AB1/HSPD1/EZR/YWHAQ/YWHAE/PPIA/YWHAZ	9
GO:0000302	response to reactive oxygen species	6/77	67/3382	0.00379025	0.0209864	0.0137774	APOE/PSAP/GSTP1/HSPD1/EEF2/HNRNPD	6
GO:0030111	regulation of Wnt signaling pathway	6/77	67/3382	0.00379025	0.0209864	0.0137774	APOE/APP/IGFBP2/CDH2/GPC3/VCP	6
GO:0050821	protein stabilization	6/77	67/3382	0.00379025	0.0209864	0.0137774	APOA1/PFN1/HSP90AA1/HSP90AB1/HSPD1/CLU	6
GO:0030178	negative regulation of Wnt signaling pathway	4/77	29/3382	0.00382991	0.0211021	0.0138533	APOE/IGFBP2/CDH2/GPC3	4
GO:1904019	epithelial cell apoptotic process	4/77	29/3382	0.00382991	0.0211021	0.0138533	FGA/FGB/GSN/COL18A1	4
GO:0051051	negative regulation of transport	8/77	114/3382	0.00393468	0.0216263	0.0141974	APOA1/APOA2/APOC1/FN1/SERPINE2/EZR/YWHAQ/YWHAE	8
GO:0006979	response to oxidative stress	9/77	140/3382	0.00403435	0.0221201	0.0145216	IDH1/STC2/APOE/APP/PSAP/GSTP1/HSPD1/EEF2/HNRNPD	9
GO:0042116	macrophage activation	3/77	15/3382	0.00423994	0.0230784	0.0151508	APP/HSPD1/CLU	3
GO:0050435	amyloid-beta metabolic process	3/77	15/3382	0.00423994	0.0230784	0.0151508	APOE/APP/CLU	3
GO:0055081	anion homeostasis	3/77	15/3382	0.00423994	0.0230784	0.0151508	APOA1/APOE/CKB	3
GO:0006754	ATP biosynthetic process	5/77	48/3382	0.00427814	0.0232301	0.0152503	PGK1/ENO1/PKM/VCP/TPI1	5
GO:0001704	formation of primary germ layer	4/77	30/3382	0.00434375	0.0233606	0.015336	FN1/VTN/COL4A2/COL6A1	4
GO:0006022	aminoglycan metabolic process	4/77	30/3382	0.00434375	0.0233606	0.015336	AGRN/B4GALT1/GPC3/HSPG2	4
GO:0030203	glycosaminoglycan metabolic process	4/77	30/3382	0.00434375	0.0233606	0.015336	AGRN/B4GALT1/GPC3/HSPG2	4
GO:0097327	response to antineoplastic agent	4/77	30/3382	0.00434375	0.0233606	0.015336	HNRNPA1/SERPINF1/NUCB1/HNRNPD	4
GO:0006986	response to unfolded protein	6/77	70/3382	0.00471823	0.025314	0.0166184	STC2/HSP90AA1/HSP90AB1/HSPD1/HSPA8/VCP	6
GO:1902903	regulation of supramolecular fiber organization	8/77	118/3382	0.00486083	0.0258691	0.0169828	APOA1/APOE/APP/GSN/PFN1/CLU/HSPA8/CFL1	8
GO:0010563	negative regulation of phosphorus metabolic process	9/77	144/3382	0.00486613	0.0258691	0.0169828	APOE/APOC1/AHSG/NPM1/GSTP1/EZR/FBLN1/YWHAE/DAG1	9
GO:0045936	negative regulation of phosphate metabolic process	9/77	144/3382	0.00486613	0.0258691	0.0169828	APOE/APOC1/AHSG/NPM1/GSTP1/EZR/FBLN1/YWHAE/DAG1	9
GO:0032355	response to estradiol	4/77	31/3382	0.00490224	0.0258691	0.0169828	GSTP1/EEF2/IGFBP2/HNRNPD	4
GO:0045834	positive regulation of lipid metabolic process	4/77	31/3382	0.00490224	0.0258691	0.0169828	APOA1/APOE/APOA2/APOC1	4
GO:0046031	ADP metabolic process	4/77	31/3382	0.00490224	0.0258691	0.0169828	PGK1/ENO1/PKM/TPI1	4
GO:1903409	reactive oxygen species biosynthetic process	4/77	31/3382	0.00490224	0.0258691	0.0169828	HSP90AA1/HSP90AB1/HSPD1/CLU	4
GO:0048545	response to steroid hormone	7/77	94/3382	0.00503709	0.0263389	0.0172912	IDH1/APOA2/GSTP1/SPARC/HSPD1/IGFBP2/SERPINF1	7
GO:0048608	reproductive structure development	7/77	94/3382	0.00503709	0.0263389	0.0172912	IDH1/STC2/AFP/SERPINE2/PSAP/HSP90AB1/SERPINF1	7
GO:0061458	reproductive system development	7/77	94/3382	0.00503709	0.0263389	0.0172912	IDH1/STC2/AFP/SERPINE2/PSAP/HSP90AB1/SERPINF1	7
GO:0010942	positive regulation of cell death	10/77	172/3382	0.00503814	0.0263389	0.0172912	GSN/HSPD1/CLU/B4GALT1/YWHAQ/COL18A1/VCP/YWHAE/YWHAZ/EIF5A	10
GO:0009266	response to temperature stimulus	6/77	71/3382	0.00506194	0.026402	0.0173326	HSP90AA1/HSP90AB1/HSPD1/HSPA8/VCP/YWHAE	6
GO:0009166	nucleotide catabolic process	5/77	50/3382	0.00510978	0.0264081	0.0173367	PGK1/ENO1/PKM/VCP/TPI1	5
GO:0014015	positive regulation of gliogenesis	3/77	16/3382	0.00513361	0.0264081	0.0173367	APP/SERPINE2/DAG1	3
GO:0022600	digestive system process	3/77	16/3382	0.00513361	0.0264081	0.0173367	APOA1/APOA2/EZR	3
GO:0040014	regulation of multicellular organism growth	3/77	16/3382	0.00513361	0.0264081	0.0173367	STC2/APP/EZR	3
GO:0051205	protein insertion into membrane	3/77	16/3382	0.00513361	0.0264081	0.0173367	YWHAQ/YWHAE/YWHAZ	3
GO:1901028	regulation of mitochondrial outer membrane permeabilization involved in apoptotic signaling pathway	3/77	16/3382	0.00513361	0.0264081	0.0173367	YWHAQ/YWHAE/YWHAZ	3
GO:0010638	positive regulation of organelle organization	11/77	201/3382	0.00517831	0.0265167	0.0174079	APOA1/GSN/PFN1/HNRNPA1/HNRNPA2B1/CFL1/YWHAQ/YWHAE/YWHAZ/HNRNPD/FSCN1	11
GO:0042327	positive regulation of phosphorylation	11/77	201/3382	0.00517831	0.0265167	0.0174079	FGA/FGB/VTN/APP/PSAP/HSP90AA1/HSP90AB1/CLU/CDH2/VCP/DAG1	11
GO:0007416	synapse assembly	4/77	32/3382	0.0055071	0.0281363	0.0184712	AGRN/CLSTN1/APP/CDH2	4
GO:0009790	embryo development	11/77	203/3382	0.0055805	0.0284466	0.0186749	APOA1/FN1/VTN/PFN1/COL4A2/COL6A1/CFL1/LAMA1/GPC3/MFAP2/DAG1	11
GO:0071363	cellular response to growth factor stimulus	10/77	175/3382	0.0056935	0.0288916	0.0189671	VTN/APP/HSP90AB1/COL4A2/GSTP1/SPARC/HNRNPA1/EEF2/GPC3/FSTL1	10
GO:0097190	apoptotic signaling pathway	10/77	175/3382	0.0056935	0.0288916	0.0189671	FGA/FGB/GSN/ENO1/GSTP1/CLU/YWHAQ/HNRNPK/YWHAE/YWHAZ	10
GO:0051054	positive regulation of DNA metabolic process	6/77	73/3382	0.00580425	0.0293873	0.0192925	HSP90AA1/HSP90AB1/HNRNPA1/H2AFX/HNRNPA2B1/HNRNPD	6
GO:0048812	neuron projection morphogenesis	9/77	148/3382	0.00582643	0.0294333	0.0193227	APOE/FN1/APP/HSP90AA1/HSP90AB1/EZR/CDH2/CFL1/DAG1	9
GO:1902532	negative regulation of intracellular signal transduction	8/77	122/3382	0.00594669	0.0299734	0.0196773	APOE/ENO1/SERPINE2/GSTP1/CLU/EZR/FBLN1/DAG1	8
GO:0009206	purine ribonucleoside triphosphate biosynthetic process	5/77	52/3382	0.00605032	0.0301577	0.0197982	PGK1/ENO1/PKM/VCP/TPI1	5
GO:0044706	multi-multicellular organism process	5/77	52/3382	0.00605032	0.0301577	0.0197982	STC2/SERPINE2/B4GALT1/IGFBP2/FBLN1	5
GO:0060828	regulation of canonical Wnt signaling pathway	5/77	52/3382	0.00605032	0.0301577	0.0197982	APOE/IGFBP2/CDH2/GPC3/VCP	5
GO:0072655	establishment of protein localization to mitochondrion	5/77	52/3382	0.00605032	0.0301577	0.0197982	HSP90AA1/HSPD1/YWHAQ/YWHAE/YWHAZ	5
GO:1901292	nucleoside phosphate catabolic process	5/77	52/3382	0.00605032	0.0301577	0.0197982	PGK1/ENO1/PKM/VCP/TPI1	5
GO:0002718	regulation of cytokine production involved in immune response	3/77	17/3382	0.0061325	0.0302008	0.0198265	APOA1/APOA2/B2M	3
GO:0034113	heterotypic cell-cell adhesion	3/77	17/3382	0.0061325	0.0302008	0.0198265	APOA1/FGA/FGB	3
GO:0046847	filopodium assembly	3/77	17/3382	0.0061325	0.0302008	0.0198265	AGRN/EZR/FSCN1	3
GO:0051963	regulation of synapse assembly	3/77	17/3382	0.0061325	0.0302008	0.0198265	AGRN/CLSTN1/APP	3
GO:0070373	negative regulation of ERK1 and ERK2 cascade	3/77	17/3382	0.0061325	0.0302008	0.0198265	GSTP1/EZR/FBLN1	3
GO:0014074	response to purine-containing compound	4/77	33/3382	0.00615999	0.0302008	0.0198265	APP/SPARC/HSPD1/EZR	4
GO:0046365	monosaccharide catabolic process	4/77	33/3382	0.00615999	0.0302008	0.0198265	PGK1/ENO1/PKM/TPI1	4
GO:1903827	regulation of cellular protein localization	10/77	177/3382	0.00616644	0.0302008	0.0198265	GSN/HSP90AA1/HSP90AB1/EZR/CDH2/YWHAQ/YWHAE/YWHAZ/NUCB1/DAG1	10
GO:0007163	establishment or maintenance of cell polarity	6/77	74/3382	0.00620395	0.0303184	0.0199037	GSN/HSP90AA1/HSP90AB1/CFL1/LAMA1/FSCN1	6
GO:0009145	purine nucleoside triphosphate biosynthetic process	5/77	53/3382	0.00656367	0.0320068	0.0210121	PGK1/ENO1/PKM/VCP/TPI1	5
GO:0051271	negative regulation of cellular component movement	6/77	75/3382	0.00662341	0.0322282	0.0211575	ACTN4/APOE/GSTP1/FBLN1/SERPINF1/DAG1	6
GO:0003018	vascular process in circulatory system	4/77	34/3382	0.00686251	0.0331762	0.0217798	APOE/FGA/FGB/NPPB	4
GO:0006165	nucleoside diphosphate phosphorylation	4/77	34/3382	0.00686251	0.0331762	0.0217798	PGK1/ENO1/PKM/TPI1	4
GO:0051651	maintenance of location in cell	4/77	34/3382	0.00686251	0.0331762	0.0217798	APOE/GSN/EZR/DAG1	4
GO:0050801	ion homeostasis	9/77	152/3382	0.00692799	0.0333738	0.0219096	STC2/APOA1/APOE/APP/CKB/NPPB/B2M/YWHAE/EIF5A	9
GO:0070848	response to growth factor	10/77	180/3382	0.00693309	0.0333738	0.0219096	VTN/APP/HSP90AB1/COL4A2/GSTP1/SPARC/HNRNPA1/EEF2/GPC3/FSTL1	10
GO:1901701	cellular response to oxygen-containing compound	13/77	270/3382	0.00703906	0.0338115	0.0221969	AGRN/AHSG/APP/PSAP/GSTP1/CLU/COL6A1/PKM/EZR/SERPINF1/VCP/HNRNPD/DAG1	13
GO:0070585	protein localization to mitochondrion	5/77	54/3382	0.00710692	0.0338353	0.0222125	HSP90AA1/HSPD1/YWHAQ/YWHAE/YWHAZ	5
GO:1902749	regulation of cell cycle G2/M phase transition	5/77	54/3382	0.00710692	0.0338353	0.0222125	APP/NPM1/TUBB/HSP90AA1/YWHAE	5
GO:0007167	enzyme linked receptor protein signaling pathway	12/77	240/3382	0.00720098	0.0338353	0.0222125	AHSG/AFP/VTN/APP/HSP90AA1/HSP90AB1/COL4A2/HNRNPA1/NPPB/IGFBP2/GPC3/FSTL1	12
GO:0060429	epithelium development	12/77	240/3382	0.00720098	0.0338353	0.0222125	PGK1/SERPINE2/PSAP/PFN1/B4GALT1/EZR/CDH2/CFL1/LAMA1/COL18A1/GPC3/DAG1	12
GO:0006026	aminoglycan catabolic process	3/77	18/3382	0.00723967	0.0338353	0.0222125	AGRN/GPC3/HSPG2	3
GO:0006027	glycosaminoglycan catabolic process	3/77	18/3382	0.00723967	0.0338353	0.0222125	AGRN/GPC3/HSPG2	3
GO:0022617	extracellular matrix disassembly	3/77	18/3382	0.00723967	0.0338353	0.0222125	CST3/LAMC1/FSCN1	3
GO:0032680	regulation of tumor necrosis factor production	3/77	18/3382	0.00723967	0.0338353	0.0222125	GSTP1/HSPD1/CLU	3
GO:0045428	regulation of nitric oxide biosynthetic process	3/77	18/3382	0.00723967	0.0338353	0.0222125	HSP90AA1/HSP90AB1/CLU	3
GO:0045833	negative regulation of lipid metabolic process	3/77	18/3382	0.00723967	0.0338353	0.0222125	APOE/APOA2/APOC1	3
GO:0097345	mitochondrial outer membrane permeabilization	3/77	18/3382	0.00723967	0.0338353	0.0222125	YWHAQ/YWHAE/YWHAZ	3
GO:1902108	regulation of mitochondrial membrane permeability involved in apoptotic process	3/77	18/3382	0.00723967	0.0338353	0.0222125	YWHAQ/YWHAE/YWHAZ	3
GO:1902110	positive regulation of mitochondrial membrane permeability involved in apoptotic process	3/77	18/3382	0.00723967	0.0338353	0.0222125	YWHAQ/YWHAE/YWHAZ	3
GO:0045732	positive regulation of protein catabolic process	6/77	77/3382	0.00752381	0.0349529	0.0229462	APOE/HSP90AA1/CLU/EZR/GPC3/VCP	6
GO:0072593	reactive oxygen species metabolic process	6/77	77/3382	0.00752381	0.0349529	0.0229462	HSP90AA1/HSP90AB1/GSTP1/HSPD1/CLU/EIF5A	6
GO:0009306	protein secretion	8/77	127/3382	0.00755445	0.0349529	0.0229462	APOA1/APOA2/FGA/FGB/FN1/HSPD1/EZR/PPIA	8
GO:0006278	RNA-dependent DNA biosynthetic process	4/77	35/3382	0.00761622	0.0349529	0.0229462	HSP90AA1/HSP90AB1/HNRNPA1/PPIA	4
GO:0009135	purine nucleoside diphosphate metabolic process	4/77	35/3382	0.00761622	0.0349529	0.0229462	PGK1/ENO1/PKM/TPI1	4
GO:0009179	purine ribonucleoside diphosphate metabolic process	4/77	35/3382	0.00761622	0.0349529	0.0229462	PGK1/ENO1/PKM/TPI1	4
GO:0046939	nucleotide phosphorylation	4/77	35/3382	0.00761622	0.0349529	0.0229462	PGK1/ENO1/PKM/TPI1	4
GO:0000723	telomere maintenance	5/77	55/3382	0.00768093	0.0349529	0.0229462	HSP90AA1/HSP90AB1/HNRNPA1/HNRNPA2B1/HNRNPD	5
GO:0008203	cholesterol metabolic process	5/77	55/3382	0.00768093	0.0349529	0.0229462	APOA1/APOE/APOA2/APOC1/APP	5
GO:0009201	ribonucleoside triphosphate biosynthetic process	5/77	55/3382	0.00768093	0.0349529	0.0229462	PGK1/ENO1/PKM/VCP/TPI1	5
GO:0051017	actin filament bundle assembly	5/77	55/3382	0.00768093	0.0349529	0.0229462	ACTN4/APOA1/PFN1/EZR/FSCN1	5
GO:0060070	canonical Wnt signaling pathway	5/77	55/3382	0.00768093	0.0349529	0.0229462	APOE/IGFBP2/CDH2/GPC3/VCP	5
GO:1902652	secondary alcohol metabolic process	5/77	55/3382	0.00768093	0.0349529	0.0229462	APOA1/APOE/APOA2/APOC1/APP	5
GO:0043065	positive regulation of apoptotic process	9/77	156/3382	0.00818389	0.0371664	0.0243994	GSN/HSPD1/B4GALT1/YWHAQ/COL18A1/VCP/YWHAE/YWHAZ/EIF5A	9
GO:0008015	blood circulation	7/77	103/3382	0.00828031	0.0372079	0.0244266	APOE/FGA/FGB/SERPING1/NPPB/YWHAE/ACTC1	7
GO:0048588	developmental cell growth	5/77	56/3382	0.00828657	0.0372079	0.0244266	APOE/FN1/APP/HSP90AA1/HSP90AB1	5
GO:0061572	actin filament bundle organization	5/77	56/3382	0.00828657	0.0372079	0.0244266	ACTN4/APOA1/PFN1/EZR/FSCN1	5
GO:1903364	positive regulation of cellular protein catabolic process	5/77	56/3382	0.00828657	0.0372079	0.0244266	APOE/HSP90AA1/CLU/EZR/VCP	5
GO:0009185	ribonucleoside diphosphate metabolic process	4/77	36/3382	0.0084226	0.0372079	0.0244266	PGK1/ENO1/PKM/TPI1	4
GO:0019359	nicotinamide nucleotide biosynthetic process	4/77	36/3382	0.0084226	0.0372079	0.0244266	PGK1/ENO1/PKM/TPI1	4
GO:0019363	pyridine nucleotide biosynthetic process	4/77	36/3382	0.0084226	0.0372079	0.0244266	PGK1/ENO1/PKM/TPI1	4
GO:0030324	lung development	4/77	36/3382	0.0084226	0.0372079	0.0244266	SPARC/LAMA1/GPC3/DAG1	4
GO:0048675	axon extension	4/77	36/3382	0.0084226	0.0372079	0.0244266	APOE/FN1/HSP90AA1/HSP90AB1	4
GO:0016064	immunoglobulin mediated immune response	3/77	19/3382	0.00845784	0.0372079	0.0244266	SERPING1/HSPD1/CLU	3
GO:0019724	B cell mediated immunity	3/77	19/3382	0.00845784	0.0372079	0.0244266	SERPING1/HSPD1/CLU	3
GO:0021762	substantia nigra development	3/77	19/3382	0.00845784	0.0372079	0.0244266	CKB/YWHAQ/YWHAE	3
GO:0042982	amyloid precursor protein metabolic process	3/77	19/3382	0.00845784	0.0372079	0.0244266	APOE/APP/CLU	3
GO:0045685	regulation of glial cell differentiation	3/77	19/3382	0.00845784	0.0372079	0.0244266	APP/SERPINE2/DAG1	3
GO:1902686	mitochondrial outer membrane permeabilization involved in programmed cell death	3/77	19/3382	0.00845784	0.0372079	0.0244266	YWHAQ/YWHAE/YWHAZ	3
GO:1903555	regulation of tumor necrosis factor superfamily cytokine production	3/77	19/3382	0.00845784	0.0372079	0.0244266	GSTP1/HSPD1/CLU	3
GO:0001666	response to hypoxia	6/77	79/3382	0.00850983	0.0372781	0.0244727	ACTN4/STC2/PGK1/ENO1/HSPD1/PKM	6
GO:0043068	positive regulation of programmed cell death	9/77	157/3382	0.00852354	0.0372781	0.0244727	GSN/HSPD1/B4GALT1/YWHAQ/COL18A1/VCP/YWHAE/YWHAZ/EIF5A	9
GO:0120039	plasma membrane bounded cell projection morphogenesis	9/77	157/3382	0.00852354	0.0372781	0.0244727	APOE/FN1/APP/HSP90AA1/HSP90AB1/EZR/CDH2/CFL1/DAG1	9
GO:0002790	peptide secretion	8/77	130/3382	0.00866566	0.037826	0.0248324	APOA1/APOA2/FGA/FGB/FN1/HSPD1/EZR/PPIA	8
GO:0048858	cell projection morphogenesis	9/77	158/3382	0.00887388	0.0386599	0.0253798	APOE/FN1/APP/HSP90AA1/HSP90AB1/EZR/CDH2/CFL1/DAG1	9
GO:0016125	sterol metabolic process	5/77	57/3382	0.00892468	0.0388059	0.0254757	APOA1/APOE/APOA2/APOC1/APP	5
GO:0048638	regulation of developmental growth	6/77	80/3382	0.00903631	0.0392155	0.0257446	AGRN/STC2/APOE/FN1/APP/EZR	6
GO:0009896	positive regulation of catabolic process	8/77	131/3382	0.00906214	0.0392518	0.0257684	APOE/APOA2/HSP90AA1/CLU/EZR/GPC3/VCP/HNRNPD	8
GO:0001667	ameboidal-type cell migration	7/77	105/3382	0.00917308	0.0395798	0.0259838	APOA1/APOE/PFN1/SPARC/CFL1/SERPINF1/GPC3	7
GO:0003013	circulatory system process	7/77	105/3382	0.00917308	0.0395798	0.0259838	APOE/FGA/FGB/SERPING1/NPPB/YWHAE/ACTC1	7
GO:0061024	membrane organization	13/77	279/3382	0.00921788	0.0396969	0.0260606	AGRN/CLSTN1/SERPINA1/APOE/GSN/HSP90AA1/CLU/HSPA8/CDH2/YWHAQ/YWHAE/PPIA/YWHAZ	13
GO:0010833	telomere maintenance via telomere lengthening	4/77	37/3382	0.00928311	0.0397094	0.0260688	HSP90AA1/HSP90AB1/HNRNPA1/HNRNPA2B1	4
GO:0030323	respiratory tube development	4/77	37/3382	0.00928311	0.0397094	0.0260688	SPARC/LAMA1/GPC3/DAG1	4
GO:0051817	modification of morphology or physiology of other organism involved in symbiotic interaction	4/77	37/3382	0.00928311	0.0397094	0.0260688	APOE/HSPA8/CFL1/DAG1	4
GO:0048878	chemical homeostasis	12/77	248/3382	0.00929142	0.0397094	0.0260688	STC2/APOA1/APOE/APOA2/APP/GSTP1/CKB/NPPB/SERPINF1/B2M/YWHAE/EIF5A	12
GO:0120031	plasma membrane bounded cell projection assembly	8/77	132/3382	0.0094721	0.0404047	0.0265253	AGRN/GSN/TUBB/PFN1/HSP90AA1/EZR/YWHAE/FSCN1	8
GO:0032200	telomere organization	5/77	58/3382	0.00959608	0.0406735	0.0267017	HSP90AA1/HSP90AB1/HNRNPA1/HNRNPA2B1/HNRNPD	5
GO:0050792	regulation of viral process	5/77	58/3382	0.00959608	0.0406735	0.0267017	APOE/GSN/HSPA8/CFL1/PPIA	5
GO:0060560	developmental growth involved in morphogenesis	5/77	58/3382	0.00959608	0.0406735	0.0267017	APOE/FN1/APP/HSP90AA1/HSP90AB1	5
GO:0009887	animal organ morphogenesis	9/77	160/3382	0.00960748	0.0406735	0.0267017	PFN1/COL6A1/CDH2/LAMA1/COL18A1/GPC3/MFAP2/ACTC1/DAG1	9
GO:0035794	positive regulation of mitochondrial membrane permeability	3/77	20/3382	0.00978936	0.0411336	0.0270038	YWHAQ/YWHAE/YWHAZ	3
GO:0060291	long-term synaptic potentiation	3/77	20/3382	0.00978936	0.0411336	0.0270038	APOE/APP/SERPINE2	3
GO:1903749	positive regulation of establishment of protein localization to mitochondrion	3/77	20/3382	0.00978936	0.0411336	0.0270038	YWHAQ/YWHAE/YWHAZ	3
GO:1905710	positive regulation of membrane permeability	3/77	20/3382	0.00978936	0.0411336	0.0270038	YWHAQ/YWHAE/YWHAZ	3
GO:0030031	cell projection assembly	8/77	133/3382	0.00989583	0.0415034	0.0272466	AGRN/GSN/TUBB/PFN1/HSP90AA1/EZR/YWHAE/FSCN1	8
GO:0022407	regulation of cell-cell adhesion	6/77	82/3382	0.0101589	0.0421463	0.0276686	APOA1/FGA/FGB/SERPINE2/HSPD1/IGFBP2	6
GO:0036293	response to decreased oxygen levels	6/77	82/3382	0.0101589	0.0421463	0.0276686	ACTN4/STC2/PGK1/ENO1/HSPD1/PKM	6
GO:0002440	production of molecular mediator of immune response	4/77	38/3382	0.0101991	0.0421463	0.0276686	APOA1/APOA2/HSPD1/B2M	4
GO:0048524	positive regulation of viral process	4/77	38/3382	0.0101991	0.0421463	0.0276686	APOE/HSPA8/CFL1/PPIA	4
GO:0050806	positive regulation of synaptic transmission	4/77	38/3382	0.0101991	0.0421463	0.0276686	CLSTN1/APOE/APP/SERPINE2	4
GO:0051592	response to calcium ion	4/77	38/3382	0.0101991	0.0421463	0.0276686	FGA/FGB/SPARC/HNRNPD	4
GO:0071248	cellular response to metal ion	4/77	38/3382	0.0101991	0.0421463	0.0276686	APP/GSN/SERPINF1/B2M	4
GO:0072525	pyridine-containing compound biosynthetic process	4/77	38/3382	0.0101991	0.0421463	0.0276686	PGK1/ENO1/PKM/TPI1	4
GO:0007015	actin filament organization	8/77	134/3382	0.0103336	0.0426237	0.0279821	ACTN4/APOA1/GSN/PFN1/EZR/CFL1/ACTC1/FSCN1	8
GO:0007420	brain development	9/77	162/3382	0.0103864	0.042763	0.0280734	APP/SERPINE2/CKB/H2AFX/CDH2/YWHAQ/YWHAE/HSPG2/HNRNPD	9
GO:0001934	positive regulation of protein phosphorylation	10/77	192/3382	0.01077	0.0442612	0.029057	FGA/FGB/VTN/APP/PSAP/HSP90AA1/HSP90AB1/CLU/CDH2/DAG1	10
GO:0016055	Wnt signaling pathway	7/77	109/3382	0.0111687	0.0450252	0.0295586	APOE/APP/PFN1/IGFBP2/CDH2/GPC3/VCP	7
GO:0060249	anatomical structure homeostasis	7/77	109/3382	0.0111687	0.0450252	0.0295586	PGK1/HSP90AA1/HSP90AB1/HNRNPA1/HNRNPA2B1/B2M/HNRNPD	7
GO:0002460	adaptive immune response based on somatic recombination of immune receptors built from immunoglobulin superfamily domains	4/77	39/3382	0.0111719	0.0450252	0.0295586	SERPING1/HSPD1/CLU/B2M	4
GO:0019218	regulation of steroid metabolic process	4/77	39/3382	0.0111719	0.0450252	0.0295586	APOA1/APOE/APOA2/APOC1	4
GO:0043200	response to amino acid	4/77	39/3382	0.0111719	0.0450252	0.0295586	GSTP1/COL6A1/CFL1/HNRNPD	4
GO:1903531	negative regulation of secretion by cell	4/77	39/3382	0.0111719	0.0450252	0.0295586	APOA1/APOA2/FN1/EZR	4
GO:1901699	cellular response to nitrogen compound	9/77	164/3382	0.0112123	0.0450252	0.0295586	AGRN/AHSG/APP/NPM1/GSTP1/COL6A1/PKM/EZR/HNRNPD	9
GO:0006809	nitric oxide biosynthetic process	3/77	21/3382	0.0112363	0.0450252	0.0295586	HSP90AA1/HSP90AB1/CLU	3
GO:0007586	digestion	3/77	21/3382	0.0112363	0.0450252	0.0295586	APOA1/APOA2/EZR	3
GO:0033138	positive regulation of peptidyl-serine phosphorylation	3/77	21/3382	0.0112363	0.0450252	0.0295586	APP/HSP90AA1/HSP90AB1	3
GO:0042632	cholesterol homeostasis	3/77	21/3382	0.0112363	0.0450252	0.0295586	APOA1/APOE/APOA2	3
GO:0048857	neural nucleus development	3/77	21/3382	0.0112363	0.0450252	0.0295586	CKB/YWHAQ/YWHAE	3
GO:0055092	sterol homeostasis	3/77	21/3382	0.0112363	0.0450252	0.0295586	APOA1/APOE/APOA2	3
GO:0099072	regulation of postsynaptic membrane neurotransmitter receptor levels	3/77	21/3382	0.0112363	0.0450252	0.0295586	CLSTN1/YWHAE/DAG1	3
GO:0006811	ion transport	13/77	286/3382	0.011257	0.0450279	0.0295604	CLIC1/ACTN4/STC2/APOA1/APOE/APOA2/APOC1/APP/SERPINE2/PSAP/YWHAQ/B2M/YWHAE	13
GO:0051338	regulation of transferase activity	11/77	224/3382	0.011482	0.0458465	0.0300978	APOE/AHSG/APP/NPM1/HSP90AA1/HSP90AB1/GSTP1/CLU/HNRNPA2B1/HNRNPD/DAG1	11
GO:0198738	cell-cell signaling by wnt	7/77	110/3382	0.0117136	0.0466864	0.0306492	APOE/APP/PFN1/IGFBP2/CDH2/GPC3/VCP	7
GO:0003006	developmental process involved in reproduction	8/77	137/3382	0.0117339	0.0466864	0.0306492	IDH1/STC2/AFP/SERPINE2/PSAP/HSP90AB1/B4GALT1/SERPINF1	8
GO:0009142	nucleoside triphosphate biosynthetic process	5/77	61/3382	0.0118182	0.0467733	0.0307062	PGK1/ENO1/PKM/VCP/TPI1	5
GO:0051099	positive regulation of binding	5/77	61/3382	0.0118182	0.0467733	0.0307062	APOE/VTN/APP/HSP90AB1/B2M	5
GO:0060562	epithelial tube morphogenesis	5/77	61/3382	0.0118182	0.0467733	0.0307062	PFN1/CFL1/LAMA1/GPC3/DAG1	5
GO:0051046	regulation of secretion	9/77	166/3382	0.0120869	0.0477528	0.0313492	APOA1/APOA2/FGA/FGB/FN1/HSPD1/EZR/NPPB/PPIA	9
GO:0051224	negative regulation of protein transport	4/77	40/3382	0.0122028	0.0479577	0.0314837	APOA1/APOA2/FN1/EZR	4
GO:0060359	response to ammonium ion	4/77	40/3382	0.0122028	0.0479577	0.0314837	AGRN/HSP90AB1/HSPD1/HNRNPD	4
GO:0060541	respiratory system development	4/77	40/3382	0.0122028	0.0479577	0.0314837	SPARC/LAMA1/GPC3/DAG1	4
GO:0050714	positive regulation of protein secretion	5/77	62/3382	0.0126307	0.0495531	0.0325311	FGA/FGB/HSPD1/EZR/PPIA	5
GO:0098771	inorganic ion homeostasis	8/77	139/3382	0.0127427	0.04987	0.0327392	STC2/APOE/APP/CKB/NPPB/B2M/YWHAE/EIF5A	8
GO:0042742	defense response to bacterium	3/77	22/3382	0.0128003	0.04987	0.0327392	HIST1H2BK/FGA/FGB	3
GO:0051851	modification by host of symbiont morphology or physiology	3/77	22/3382	0.0128003	0.04987	0.0327392	APOE/HSPA8/CFL1	3
GO:0060191	regulation of lipase activity	3/77	22/3382	0.0128003	0.04987	0.0327392	APOA1/APOA2/APOC1	3
