# Supplementary material for: The Microfluidic Environment Reveals a Hidden Role of Self-Organizing Extracellular Matrix in Hepatic Commitment and Organoid Formation of hiPSCs
Source: Cell Rep. 2020 Dec 1;33(9):108453. doi: 10.1016/j.celrep.2020.108453 (PMC8237389; doi:10.1016/j.celrep.2020.108453)
Supplement: Data S3. Lysate Proteomic Data Analysis, Related to Figure 2 [file mmc4.xlsx]

## Sheet: hiPSCs_All
Red "Gene symbol" = Proteins up-regulated in microfluidics.
Blue "Gene symbol" = Proteins up-regulated in CCC.
Accession	Gene symbol	Description	Mean log2(abundance ratio) μF/CCC	No. replicates where protein was found	Mean coverage	Mean no. unique peptides	Differentially expressed proteins (1=yes, 0=no)	t-test p-value	ECM proteins (1=yes, 0=no)
A0AVT1	UBA6	Ubiquitin-like modifier-activating enzyme 6	0.935338	3	8.26996	6	0	0.0582181	0
A0FGR8	ESYT2	Extended synaptotagmin-2	-1.34065	2	2.78682	1.66667	0	0.141329	0
A0MZ66	SHTN1	Shootin-1	0.541647	2	3.80349	2	0	0.0543117	0
A1L0T0	ILVBL	Acetolactate synthase-like protein	0.0678065	3	16.2447	4.66667	0	0.779984	0
A2RRP1	NBAS	Neuroblastoma-amplified sequence	0.353342	2	0.759173	1.5	0	0.455572	0
A5YKK6	CNOT1	CCR4-NOT transcription complex subunit 1	-0.817251	3	3.71773	6.66667	0	0.197047	0
A6NCS6	C2orf72	Uncharacterized protein C2orf72	-0.128591	3	10.8475	2.33333	0	0.540912	0
A6NDG6	PGP	Glycerol-3-phosphate phosphatase	0.114476	3	33.541	7	0	0.832852	0
A6NDU8	C5orf51	UPF0600 protein C5orf51	0.206827	2	4.7619	1	0	0.2421	0
A6NHR9	SMCHD1	Structural maintenance of chromosomes flexible hinge domain-containing protein 1	-6.64386	3	0.548628	1	0	1	0
A8MWD9	SNRPGP15	Putative small nuclear ribonucleoprotein G-like protein 15	-1.33651	3	15.7895	1	0	0.0769631	0
E9PAV3	NACA	Nascent polypeptide-associated complex subunit alpha, muscle-specific form	-0.307304	3	2.21367	3.33333	0	0.376404	0
O00116	AGPS	Alkyldihydroxyacetonephosphate synthase, peroxisomal	-1.13961	3	7.49747	3.33333	1	0.0281983	0
O00151	PDLIM1	PDZ and LIM domain protein 1	-0.062859	3	36.4742	7.33333	0	0.681397	0
O00154	ACOT7	Cytosolic acyl coenzyme A thioester hydrolase	0.283972	3	12.4562	3.66667	0	0.0534	0
O00159	MYO1C	Unconventional myosin-Ic	-0.0505745	2	4.73503	3.33333	0	0.728212	0
O00161	SNAP23	Synaptosomal-associated protein 23	0.214141	3	10.1106	1.66667	0	0.623979	0
O00170	AIP	AH receptor-interacting protein	-4.32193	2	6.86868	1.33333	0	0.313851	0
O00178	GTPBP1	GTP-binding protein 1	-0.0548793	3	8.32088	3.33333	0	0.588177	0
O00193	SMAP	Small acidic protein	-0.144177	3	12.9326	1.33333	0	0.527446	0
O00203	AP3B1	AP-3 complex subunit beta-1	0.359932	3	6.79464	5.66667	1	0.0264198	0
O00217	NDUFS8	NADH dehydrogenase [ubiquinone] iron-sulfur protein 8, mitochondrial	-4.02136	3	9.99999	1.33333	0	0.0943223	0
O00231	PSMD11	26S proteasome non-ATPase regulatory subunit 11	-0.0944542	3	32.5435	10.3333	0	0.649748	0
O00232	PSMD12	26S proteasome non-ATPase regulatory subunit 12	0.104051	3	14.3275	5	0	0.346491	0
O00233	PSMD9	26S proteasome non-ATPase regulatory subunit 9	1.28386	3	8.96863	1.33333	1	0.0224801	0
O00244	ATOX1	Copper transport protein ATOX1	0.326673	3	21.5686	1.33333	0	0.665351	0
O00264	PGRMC1	Membrane-associated progesterone receptor component 1	-0.486948	3	24.4444	3	0	0.137744	0
O00273	DFFA	DNA fragmentation factor subunit alpha	0.0623437	3	11.5811	3	0	0.840726	0
O00299	CLIC1	Chloride intracellular channel protein 1	0.876787	3	64.4537	11.3333	1	0.0340628	0
O00303	EIF3F	Eukaryotic translation initiation factor 3 subunit F	-0.424866	3	21.662	5.33333	0	0.212922	0
O00330	PDHX	Pyruvate dehydrogenase protein X component, mitochondrial	-0.490051	3	3.85895	1.33333	0	0.0869617	0
O00410	IPO5	Importin-5	-0.0067366	3	24.5214	19	0	0.849838	0
O00422	SAP18	Histone deacetylase complex subunit SAP18	-4.22499	3	19.6078	2.33333	0	0.0873975	0
O00425	IGF2BP3	Insulin-like growth factor 2 mRNA-binding protein 3	-0.788633	3	31.4335	11	0	0.0675547	0
O00429	DNM1L	Dynamin-1-like protein	-0.259555	3	24.4565	11.6667	1	0.0324505	0
O00442	RTCA	RNA 3'-terminal phosphate cyclase	0.21672	3	11.8397	3	0	0.654594	0
O00461	GOLIM4	Golgi integral membrane protein 4	-0.746247	2	3.3046	2	1	0.0184042	0
O00462	MANBA	Beta-mannosidase	-0.52594	3	4.81608	2.66667	0	0.0757255	0
O00468	AGRN	Agrin	-1.45752	3	1.98355	2.33333	1	0.0213284	1
O00487	PSMD14	26S proteasome non-ATPase regulatory subunit 14	-0.342132	3	28.7097	4.66667	0	0.430097	0
O00499	BIN1	Myc box-dependent-interacting protein 1	0.65341	3	16.9758	6	1	0.0144165	0
O00505	KPNA3	Importin subunit alpha-4	0.0481313	3	15.611	3.66667	0	0.662721	0
O00534	VWA5A	von Willebrand factor A domain-containing protein 5A	0.436263	2	1.27226	1	0	0.0814058	1
O00560	SDCBP	Syntenin-1	-0.00288153	3	7.71812	1	0	0.981083	0
O00567	NOP56	Nucleolar protein 56	-4.72998	3	12.7385	5.66667	1	0.0421536	0
O00571	DDX3X	ATP-dependent RNA helicase DDX3X	-0.346126	3	26.9889	3.33333	0	0.100532	0
O00584	RNASET2	Ribonuclease T2	-3.27575	2	4.88281	1	0	0.50885	0
O00592	PODXL	Podocalyxin	0.714595	3	10.0358	4.33333	0	0.0648859	0
O00629	KPNA4	Importin subunit alpha-3	-0.171128	3	11.3244	2.33333	0	0.292762	0
O00754	MAN2B1	Lysosomal alpha-mannosidase	-0.267271	3	13.2872	8.33333	1	0.0189434	0
O00764	PDXK	Pyridoxal kinase	1.1979	3	18.6966	4	1	0.00719702	0
O00767	SCD	Acyl-CoA desaturase	0.911309	2	4.73538	2	0	0.0587676	0
O14497	ARID1A	AT-rich interactive domain-containing protein 1A	-6.64386	2	0.641867	1	0	1	0
O14519	CDK2AP1	Cyclin-dependent kinase 2-associated protein 1	-3.11817	2	11.3043	1	0	0.115082	0
O14562	UBFD1	Ubiquitin domain-containing protein UBFD1	0.641811	3	9.38512	2	0	0.415549	0
O14579	COPE	Coatomer subunit epsilon	0.180534	3	24.3506	4.66667	0	0.647472	0
O14602	EIF1AY	Eukaryotic translation initiation factor 1A, Y-chromosomal	-0.38811	3	21.7593	2.66667	1	0.00746774	0
O14617	AP3D1	AP-3 complex subunit delta-1	0.232729	3	5.86875	4	0	0.250568	0
O14618	CCS	Copper chaperone for superoxide dismutase	0.362734	3	14.9635	2	0	0.0868208	0
O14653	GOSR2	Golgi SNAP receptor complex member 2	-0.0482915	2	5.42453	1	0	0.911115	0
O14672	ADAM10	Disintegrin and metalloproteinase domain-containing protein 10	-0.0792022	3	5.48128	2	0	0.554697	1
O14727	APAF1	Apoptotic protease-activating factor 1	0.532217	3	1.12179	1	1	0.00466906	0
O14737	PDCD5	Programmed cell death protein 5	-0.462452	3	12.8	1.33333	0	0.288543	0
O14744	PRMT5	Protein arginine N-methyltransferase 5	-0.298457	3	10.4134	3.66667	0	0.145397	0
O14745	SLC9A3R1	Na(+)/H(+) exchange regulatory cofactor NHE-RF1	0.515454	3	34.0782	8.33333	1	0.00928061	0
O14773	TPP1	Tripeptidyl-peptidase 1	-0.269346	3	23.0314	6.33333	1	0.045946	0
O14776	TCERG1	Transcription elongation regulator 1	-2.04835	2	2.6867	3	0	0.112426	0
O14787	TNPO2	Transportin-2	0.347034	2	3.40022	2	0	0.541965	0
O14818	PSMA7	Proteasome subunit alpha type-7	0.031786	3	29.3011	5.33333	0	0.854798	0
O14828	SCAMP3	Secretory carrier-associated membrane protein 3	-2.53651	3	7.4928	1.66667	0	0.342422	0
O14907	TAX1BP3	Tax1-binding protein 3	0.380624	3	13.7097	1	0	0.41659	0
O14910	LIN7A	Protein lin-7 homolog A	-0.618232	3	5.5794	1.33333	0	0.123316	0
O14929	HAT1	Histone acetyltransferase type B catalytic subunit	-1.32279	2	3.5004	1	0	0.294336	0
O14950	MYL12B	Myosin regulatory light chain 12B	-0.190384	3	62.2093	3	0	0.244212	0
O14964	HGS	Hepatocyte growth factor-regulated tyrosine kinase substrate	0.621062	2	1.4157	1	0	0.141713	0
O14974	PPP1R12A	Protein phosphatase 1 regulatory subunit 12A	0.451003	3	2.55663	1.66667	0	0.44471	0
O14979	HNRNPDL	Heterogeneous nuclear ribonucleoprotein D-like	-4.68679	3	13.5714	3.33333	1	0.0418467	0
O14980	XPO1	Exportin-1	-0.163991	3	16.2776	12.6667	0	0.445763	0
O15020	SPTBN2	Spectrin beta chain, non-erythrocytic 2	-4.3773	2	1.84101	2	0	0.304167	0
O15027	SEC16A	Protein transport protein Sec16A	0.529861	2	0.581306	1	0	0.400397	0
O15042	U2SURP	U2 snRNP-associated SURP motif-containing protein	-3.8607	2	2.52673	2	0	0.397641	0
O15066	KIF3B	Kinesin-like protein KIF3B	0.410949	2	2.54351	1	0	0.247063	0
O15067	PFAS	Phosphoribosylformylglycinamidine synthase	0.155017	3	13.1539	10.3333	1	0.0209516	0
O15116	LSM1	U6 snRNA-associated Sm-like protein LSm1	0.274995	3	18.0451	1.33333	1	0.0102119	0
O15118	NPC1	Niemann-Pick C1 protein	0.382623	3	1.25195	1.33333	0	0.134347	0
O15126	SCAMP1	Secretory carrier-associated membrane protein 1	0.740072	2	3.25444	1	0	0.284056	0
O15127	SCAMP2	Secretory carrier-associated membrane protein 2	0.213809	3	9.72644	2	0	0.417969	0
O15143	ARPC1B	Actin-related protein 2/3 complex subunit 1B	0.308234	3	11.6488	2.66667	0	0.379438	0
O15144	ARPC2	Actin-related protein 2/3 complex subunit 2	-0.372194	3	23.3333	5.33333	0	0.192943	0
O15145	ARPC3	Actin-related protein 2/3 complex subunit 3	-0.19724	3	10.2997	1.66667	0	0.450911	0
O15173	PGRMC2	Membrane-associated progesterone receptor component 2	-0.291977	3	32.7354	4.66667	0	0.195484	0
O15198	SMAD9	Mothers against decapentaplegic homolog 9	-0.713637	3	4.35404	1.66667	0	0.330504	0
O15212	PFDN6	Prefoldin subunit 6	0.81033	3	19.1214	2	0	0.291231	0
O15228	GNPAT	Dihydroxyacetone phosphate acyltransferase	-1.05299	3	5.19608	2.66667	1	0.00274589	0
O15260	SURF4	Surfeit locus protein 4	0.211306	3	14.6221	3.66667	0	0.100839	0
O15269	SPTLC1	Serine palmitoyltransferase 1	-0.121195	2	9.30233	3	0	0.861545	0
O15270	SPTLC2	Serine palmitoyltransferase 2	-0.301983	3	2.19455	1	0	0.504715	0
O15305	PMM2	Phosphomannomutase 2	0.175478	3	13.9566	3	0	0.465004	0
O15347	HMGB3	High mobility group protein B3	-0.831787	3	13.3333	2	1	0.0128693	0
O15355	PPM1G	Protein phosphatase 1G	-0.841685	3	13.0037	3.66667	0	0.112122	0
O15371	EIF3D	Eukaryotic translation initiation factor 3 subunit D	-0.13688	3	13.9903	5.66667	0	0.785139	0
O15372	EIF3H	Eukaryotic translation initiation factor 3 subunit H	-1.04893	3	14.678	4.66667	0	0.148791	0
O15400	STX7	Syntaxin-7	0.435118	3	12.6437	2.33333	0	0.557383	0
O15431	SLC31A1	High affinity copper uptake protein 1	0.180815	2	10	1	0	0.336976	0
O15460	P4HA2	Prolyl 4-hydroxylase subunit alpha-2	-0.122471	3	3.86293	1.66667	0	0.763257	1
O15498	YKT6	Synaptobrevin homolog YKT6	0.909543	3	19.697	3.33333	1	0.0214906	0
O15511	ARPC5	Actin-related protein 2/3 complex subunit 5	0.215004	2	25.1656	2.5	0	0.486923	0
O15523	DDX3Y	ATP-dependent RNA helicase DDX3Y	-0.328355	3	27.0707	2.66667	0	0.184132	0
O43143	DHX15	Pre-mRNA-splicing factor ATP-dependent RNA helicase DHX15	-0.755622	3	23.6478	14.3333	1	0.0409766	0
O43169	CYB5B	Cytochrome b5 type B	-0.107327	2	12.3288	1.66667	0	0.870384	0
O43172	PRPF4	U4/U6 small nuclear ribonucleoprotein Prp4	-3.34502	2	3.57599	1.33333	0	0.495576	0
O43175	PHGDH	D-3-phosphoglycerate dehydrogenase	0.650493	3	49.5935	19.6667	1	0.0307467	0
O43237	DYNC1LI2	Cytoplasmic dynein 1 light intermediate chain 2	0.614142	3	6.43631	2	1	0.018399	0
O43242	PSMD3	26S proteasome non-ATPase regulatory subunit 3	-0.203365	3	22.6592	10	1	0.0402263	0
O43252	PAPSS1	Bifunctional 3'-phosphoadenosine 5'-phosphosulfate synthase 1	-0.254801	3	26.1752	10.3333	0	0.0566814	0
O43278	SPINT1	Kunitz-type protease inhibitor 1	-0.54093	3	6.74228	3	0	0.169239	0
O43324	EEF1E1	Eukaryotic translation elongation factor 1 epsilon-1	0.377398	3	6.13027	1	0	0.526993	0
O43347	MSI1	RNA-binding protein Musashi homolog 1	0.80138	2	9.39227	2	0	0.796206	0
O43390	HNRNPR	Heterogeneous nuclear ribonucleoprotein R	-3.65787	3	22.2222	7.33333	1	0.0163892	0
O43396	TXNL1	Thioredoxin-like protein 1	-1.0103	3	17.8777	4.33333	1	0.0160141	0
O43399	TPD52L2	Tumor protein D54	0.766725	3	29.1262	4.66667	1	0.00890245	0
O43488	AKR7A2	Aflatoxin B1 aldehyde reductase member 2	1.14539	3	22.7484	5.66667	1	0.0220192	0
O43490	PROM1	Prominin-1	1.18109	3	12.1773	6.66667	0	0.480507	0
O43491	EPB41L2	Band 4.1-like protein 2	-0.582	3	9.18742	5.66667	0	0.108218	0
O43493	TGOLN2	Trans-Golgi network integral membrane protein 2	-0.429588	2	4.86111	1.66667	0	0.480164	0
O43504	LAMTOR5	Ragulator complex protein LAMTOR5	-4.02664	2	26.3736	1.5	0	0.366921	0
O43583	DENR	Density-regulated protein	0.678724	2	15.4882	2	0	0.125644	0
O43592	XPOT	Exportin-T	0.773044	3	4.2273	3	1	0.0358574	0
O43598	DNPH1	2'-deoxynucleoside 5'-phosphate N-hydrolase 1	0.478469	3	36.7816	3	0	0.0730203	0
O43615	TIMM44	Mitochondrial import inner membrane translocase subunit TIM44	-0.107984	3	15.7817	6	0	0.432106	0
O43617	TRAPPC3	Trafficking protein particle complex subunit 3	0.454282	2	12.037	2	0	0.126818	0
O43657	TSPAN6	Tetraspanin-6	-2.85377	3	6.80272	1.33333	0	0.271074	0
O43670	ZNF207	BUB3-interacting and GLEBS motif-containing protein ZNF207	-0.021415	2	4.3933	1.5	0	0.994289	0
O43681	ASNA1	ATPase ASNA1	0.172761	3	9.19542	3	0	0.554513	0
O43684	BUB3	Mitotic checkpoint protein BUB3	-0.781933	3	13.6179	3.33333	1	0.0312631	0
O43707	ACTN4	Alpha-actinin-4	-0.224201	3	49.7988	22	0	0.180123	0
O43747	AP1G1	AP-1 complex subunit gamma-1	0.191051	3	6.97486	3	0	0.332475	0
O43765	SGTA	Small glutamine-rich tetratricopeptide repeat-containing protein alpha	0.999164	3	12.7796	3.66667	0	0.128253	0
O43768	ENSA	Alpha-endosulfine	0.48203	2	19.0083	2	0	0.283816	0
O43772	SLC25A20	Mitochondrial carnitine/acylcarnitine carrier protein	-1.80658	2	5.14951	1	0	0.465694	0
O43776	NARS	Asparagine--tRNA ligase, cytoplasmic	0.774347	3	24.3918	10	1	0.00297829	0
O43795	MYO1B	Unconventional myosin-Ib	-0.0908993	3	4.48943	3.66667	0	0.644383	0
O43809	NUDT21	Cleavage and polyadenylation specificity factor subunit 5	-0.952169	3	22.3201	3	1	0.0245182	0
O43852	CALU	Calumenin	0.681001	3	61.0582	14.3333	1	0.00261229	0
O43865	AHCYL1	Adenosylhomocysteinase 2	0.50609	3	9.55975	2	0	0.0995092	0
O60218	AKR1B10	Aldo-keto reductase family 1 member B10	1.42063	3	9.28269	2.33333	0	0.135607	0
O60256	PRPSAP2	Phosphoribosyl pyrophosphate synthase-associated protein 2	0.606245	2	13.1436	3	0	0.056837	0
O60271	SPAG9	C-Jun-amino-terminal kinase-interacting protein 4	0.728908	3	3.45698	3	1	0.00155888	0
O60313	OPA1	Dynamin-like 120 kDa protein, mitochondrial	-1.1621	2	3.99306	2.66667	1	0.0480491	0
O60333	KIF1B	Kinesin-like protein KIF1B	0.88558	2	0.963654	1	0	0.411769	0
O60341	KDM1A	Lysine-specific histone demethylase 1A	-3.59042	3	2.93427	1.66667	0	0.168278	0
O60437	PPL	Periplakin	-6.64386	2	1.56606	1.5	0	1	0
O60488	ACSL4	Long-chain-fatty-acid--CoA ligase 4	0.875873	3	6.6104	1.66667	0	0.310477	0
O60493	SNX3	Sorting nexin-3	0.0405893	3	23.6625	3.33333	0	0.758458	0
O60494	CUBN	Cubilin	2.2341	3	0.469225	1.66667	0	0.418944	0
O60502	MGEA5	Protein O-GlcNAcase	0.450911	3	5.74963	3	1	0.00190147	0
O60506	SYNCRIP	Heterogeneous nuclear ribonucleoprotein Q	-0.694513	3	24.6656	8	0	0.155951	0
O60568	PLOD3	Procollagen-lysine,2-oxoglutarate 5-dioxygenase 3	-1.36633	3	2.48419	1.33333	0	0.108786	1
O60610	DIAPH1	Protein diaphanous homolog 1	0.640896	3	23.8208	20.6667	1	0.0246186	0
O60664	PLIN3	Perilipin-3	0.75432	3	43.4716	12.3333	1	0.0183353	0
O60684	KPNA6	Importin subunit alpha-7	0.676974	2	16.8843	4	0	0.116239	0
O60701	UGDH	UDP-glucose 6-dehydrogenase	0.806182	3	69.9056	23.6667	1	0.000445895	0
O60716	CTNND1	Catenin delta-1	-0.769276	3	32.989	21.3333	1	0.0387787	0
O60739	EIF1B	Eukaryotic translation initiation factor 1b	0.374631	2	26.5487	2	0	0.561783	0
O60749	SNX2	Sorting nexin-2	0.777238	3	29.6724	10.6667	1	0.0361304	0
O60763	USO1	General vesicular transport factor p115	0.277212	3	22.2453	15.6667	0	0.19646	0
O60784	TOM1	Target of Myb protein 1	0.85837	3	15.3794	4	0	0.165304	0
O60814	HIST1H2BK	Histone H2B type 1-K	-3.8128	3	32.5397	4	1	0.0308477	0
O60832	DKC1	H/ACA ribonucleoprotein complex subunit 4	-4.66258	3	5.96628	2.66667	1	0.0422983	0
O60841	EIF5B	Eukaryotic translation initiation factor 5B	-0.513457	3	5.19125	4	0	0.241653	0
O60884	DNAJA2	DnaJ homolog subfamily A member 2	-0.037254	3	24.11	5.33333	0	0.892702	0
O60888	CUTA	Protein CutA	0.544687	3	21.229	2	1	0.0423279	0
O60925	PFDN1	Prefoldin subunit 1	0.379091	3	11.7486	1.33333	0	0.274864	0
O75083	WDR1	WD repeat-containing protein 1	0.698174	3	48.2398	20.6667	1	0.000805254	0
O75131	CPNE3	Copine-3	-0.360209	3	10.3662	3.66667	0	0.365734	0
O75153	CLUH	Clustered mitochondria protein homolog	2.35354	3	3.56506	2.66667	0	0.387187	0
O75165	DNAJC13	DnaJ homolog subfamily C member 13	0.268159	3	1.20374	2	0	0.323745	0
O75175	CNOT3	CCR4-NOT transcription complex subunit 3	-0.549012	2	3.807	1.33333	1	0.0242675	0
O75179	ANKRD17	Ankyrin repeat domain-containing protein 17	0.347695	3	0.93482	1.33333	0	0.373842	0
O75191	XYLB	Xylulose kinase	-0.322053	2	6.09453	1.66667	0	0.206242	0
O75312	ZPR1	Zinc finger protein ZPR1	1.14277	2	5.11983	2	0	0.0672001	0
O75340	PDCD6	Programmed cell death protein 6	-0.586973	3	30.192	4.33333	1	0.000142664	0
O75347	TBCA	Tubulin-specific chaperone A	0.886434	3	49.6914	8	1	0.00452426	0
O75348	ATP6V1G1	V-type proton ATPase subunit G 1	1.19622	2	8.75706	1	0	0.475278	0
O75351	VPS4B	Vacuolar protein sorting-associated protein 4B	0.516789	3	7.05706	2.33333	1	0.0190172	0
O75352	MPDU1	Mannose-P-dolichol utilization defect 1 protein	-1.59763	3	4.04858	1	0	0.142647	0
O75367	H2AFY	Core histone macro-H2A.1	-4.31783	3	12.9032	2	0	0.0655472	0
O75368	SH3BGRL	SH3 domain-binding glutamic acid-rich-like protein	-0.289477	2	21.0526	1.5	0	0.5	0
O75369	FLNB	Filamin-B	0.136753	3	40.9557	64	0	0.116134	0
O75390	CS	Citrate synthase, mitochondrial	0.165766	3	43.4192	14	0	0.501604	0
O75396	SEC22B	Vesicle-trafficking protein SEC22b	-0.345761	3	27.2868	4.66667	0	0.0653466	0
O75400	PRPF40A	Pre-mRNA-processing factor 40 homolog A	-1.25308	3	4.94601	4	0	0.486176	0
O75436	VPS26A	Vacuolar protein sorting-associated protein 26A	-0.157299	3	11.6208	3	0	0.65612	0
O75439	PMPCB	Mitochondrial-processing peptidase subunit beta	-0.157985	3	19.6319	5.66667	0	0.0910052	0
O75477	ERLIN1	Erlin-1	-2.16253	3	16.763	2.66667	1	0.0265893	0
O75489	NDUFS3	NADH dehydrogenase [ubiquinone] iron-sulfur protein 3, mitochondrial	-1.43628	2	6.81819	1.33333	0	0.121964	0
O75506	HSBP1	Heat shock factor-binding protein 1	0.197756	3	47.807	2.33333	0	0.138169	0
O75521	ECI2	Enoyl-CoA delta isomerase 2, mitochondrial	-0.406174	3	14.9746	4.33333	0	0.0788043	0
O75531	BANF1	Barrier-to-autointegration factor	0.414271	3	40.4494	2	0	0.422471	0
O75533	SF3B1	Splicing factor 3B subunit 1	-2.24025	3	14.136	12	1	0.0295131	0
O75534	CSDE1	Cold shock domain-containing protein E1	0.058233	3	7.56057	4.33333	0	0.847652	0
O75569	PRKRA	Interferon-inducible double-stranded RNA-dependent protein kinase activator A	-0.748897	3	7.45473	1.33333	1	0.0355206	0
O75600	GCAT	2-amino-3-ketobutyrate coenzyme A ligase, mitochondrial	-0.457955	2	11.1376	2	0	0.345227	0
O75608	LYPLA1	Acyl-protein thioesterase 1	0.413155	3	27.1014	3.33333	0	0.0920184	0
O75643	SNRNP200	U5 small nuclear ribonucleoprotein 200 kDa helicase	-1.90575	3	11.6885	17.3333	1	0.0444435	0
O75663	TIPRL	TIP41-like protein	0.805144	2	12.5	2.5	0	0.52308	0
O75688	PPM1B	Protein phosphatase 1B	-0.0124624	3	3.20111	1.33333	0	0.974527	0
O75718	CRTAP	Cartilage-associated protein	-0.517523	3	7.31504	2.33333	1	0.0116753	0
O75821	EIF3G	Eukaryotic translation initiation factor 3 subunit G	-1.00559	3	16.875	3.66667	0	0.188372	0
O75822	EIF3J	Eukaryotic translation initiation factor 3 subunit J	0.538312	3	10.7235	2	0	0.320567	0
O75844	ZMPSTE24	CAAX prenyl protease 1 homolog	-0.74814	3	7.57895	3	1	0.00887081	0
O75874	IDH1	Isocitrate dehydrogenase [NADP] cytoplasmic	0.549499	3	59.3398	16.6667	1	0.0133279	0
O75880	SCO1	Protein SCO1 homolog, mitochondrial	-0.574348	2	11.9601	2	0	0.48022	0
O75907	DGAT1	Diacylglycerol O-acyltransferase 1	-1.53754	3	6.21585	1.66667	0	0.219416	0
O75909	CCNK	Cyclin-K	-4.00143	2	2.75862	1	0	0.371552	0
O75915	ARL6IP5	PRA1 family protein 3	0.186754	3	14.1844	2	0	0.278379	0
O75923	DYSF	Dysferlin	-0.598717	2	2.28365	2	0	0.703178	0
O75934	BCAS2	Pre-mRNA-splicing factor SPF27	-6.64386	2	5.77778	1	0	1	0
O75935	DCTN3	Dynactin subunit 3	0.118954	3	10.0359	1.33333	0	0.789867	0
O75937	DNAJC8	DnaJ homolog subfamily C member 8	-1.28692	2	4.74308	1.5	0	0.398446	0
O75947	ATP5H	ATP synthase subunit d, mitochondrial	-0.885354	3	33.3333	4	1	0.0105506	0
O75954	TSPAN9	Tetraspanin-9	-0.0145175	2	10.8787	2	0	0.959594	0
O75955	FLOT1	Flotillin-1	-2.72121	2	14.8712	4.5	1	0.0294858	0
O75964	ATP5L	ATP synthase subunit g, mitochondrial	-0.817473	3	19.7411	2.33333	0	0.203006	0
O75976	CPD	Carboxypeptidase D	-0.274057	2	4.74638	5.5	0	0.677427	0
O76003	GLRX3	Glutaredoxin-3	0.2122	3	25.8707	7	0	0.499699	0
O76021	RSL1D1	Ribosomal L1 domain-containing protein 1	-6.64386	3	8.43537	3	0	1	0
O76031	CLPX	ATP-dependent Clp protease ATP-binding subunit clpX-like, mitochondrial	-0.14871	3	3.26488	1.66667	0	0.389886	0
O76074	PDE5A	cGMP-specific 3',5'-cyclic phosphodiesterase	1.13301	3	22.2095	15.3333	1	0.00328614	0
O76094	SRP72	Signal recognition particle subunit SRP72	0.223198	3	13.3135	5.33333	0	0.190608	0
O94760	DDAH1	N(G),N(G)-dimethylarginine dimethylaminohydrolase 1	0.972063	2	9.99997	1.5	0	0.120131	0
O94826	TOMM70	Mitochondrial import receptor subunit TOM70	-0.997113	3	9.10087	4.33333	1	0.0298415	0
O94832	MYO1D	Unconventional myosin-Id	-1.19467	3	2.05434	1.66667	0	0.0955418	0
O94855	SEC24D	Protein transport protein Sec24D	0.377695	3	4.29587	3.33333	0	0.455895	0
O94874	UFL1	E3 UFM1-protein ligase 1	1.09185	2	6.42317	3	0	0.480942	0
O94888	UBXN7	UBX domain-containing protein 7	-0.697202	2	2.65849	1	1	0.0334688	0
O94905	ERLIN2	Erlin-2	-1.4669	3	26.5487	4.66667	1	0.0070818	0
O94906	PRPF6	Pre-mRNA-processing factor 6	-4.87511	3	1.0627	1	0	0.110281	0
O94925	GLS	Glutaminase kidney isoform, mitochondrial	0.925289	3	6.17838	2.66667	1	0.00213452	0
O94973	AP2A2	AP-2 complex subunit alpha-2	-0.757725	3	7.63223	2	0	0.162564	0
O94979	SEC31A	Protein transport protein Sec31A	0.452455	3	16.9126	14	0	0.258402	0
O95202	LETM1	LETM1 and EF-hand domain-containing protein 1, mitochondrial	-0.403739	3	16.6892	9.33333	1	0.00365672	0
O95218	ZRANB2	Zinc finger Ran-binding domain-containing protein 2	-0.135285	2	2.42424	1	0	0.931695	0
O95219	SNX4	Sorting nexin-4	0.300191	3	8.59261	2.33333	0	0.349281	0
O95232	LUC7L3	Luc7-like protein 3	-0.770341	3	12.1913	3.33333	1	0.0132661	0
O95249	GOSR1	Golgi SNAP receptor complex member 1	-0.621211	3	6	1	0	0.20656	0
O95292	VAPB	Vesicle-associated membrane protein-associated protein B/C	-0.594021	3	18.5185	2.33333	1	0.000718793	0
O95297	MPZL1	Myelin protein zero-like protein 1	-0.458657	3	6.44362	1.33333	0	0.191123	0
O95336	PGLS	6-phosphogluconolactonase	0.875724	3	24.1602	4.33333	1	0.0292001	0
O95340	PAPSS2	Bifunctional 3'-phosphoadenosine 5'-phosphosulfate synthase 2	1.48217	2	2.11727	1	1	0.0358785	0
O95372	LYPLA2	Acyl-protein thioesterase 2	0.608695	3	44.1558	6	0	0.0667423	0
O95373	IPO7	Importin-7	0.425906	3	8.60628	6.66667	1	0.0318286	0
O95394	PGM3	Phosphoacetylglucosamine mutase	1.03457	3	26.9373	10	1	0.00766743	0
O95433	AHSA1	Activator of 90 kDa heat shock protein ATPase homolog 1	0.89357	3	20.71	5.33333	0	0.0871778	0
O95486	SEC24A	Protein transport protein Sec24A	1.08294	3	12.6258	9.66667	1	0.0245158	0
O95487	SEC24B	Protein transport protein Sec24B	0.191361	2	2.52366	1	0	0.459194	0
O95551	TDP2	Tyrosyl-DNA phosphodiesterase 2	0.795772	2	4.83425	1.5	1	0.0124405	0
O95563	MPC2	Mitochondrial pyruvate carrier 2	-0.147164	2	7.87402	1	0	0.774961	0
O95571	ETHE1	Persulfide dioxygenase ETHE1, mitochondrial	0.102536	2	7.48031	1.33333	0	0.384699	0
O95573	ACSL3	Long-chain-fatty-acid--CoA ligase 3	0.137418	3	13.6574	5	0	0.575807	0
O95613	PCNT	Pericentrin	-2.53405	2	0.344724	1	0	0.502886	0
O95671	ASMTL	N-acetylserotonin O-methyltransferase-like protein	-0.207074	3	2.7912	1.33333	0	0.860399	0
O95674	CDS2	Phosphatidate cytidylyltransferase 2	0.004331	3	5.16854	1.33333	0	0.991463	0
O95684	FGFR1OP	FGFR1 oncogene partner	-0.625925	3	5.26316	1	0	0.328961	0
O95716	RAB3D	Ras-related protein Rab-3D	-0.728757	2	18.7215	2	0	0.332078	0
O95747	OXSR1	Serine/threonine-protein kinaseR1	0.507399	3	14.2947	5.33333	0	0.12243	0
O95758	PTBP3	Polypyrimidine tract-binding protein 3	-3.19319	2	8.15217	1.5	0	0.52466	0
O95777	LSM8	U6 snRNA-associated Sm-like protein LSm8	-3.88063	2	30.5556	2.33333	0	0.393922	0
O95782	AP2A1	AP-2 complex subunit alpha-1	-0.70619	3	8.63186	4	1	0.0354155	0
O95793	STAU1	Double-stranded RNA-binding protein Staufen homolog 1	-0.779315	2	5.37262	2.5	0	0.125122	0
O95817	BAG3	BAG family molecular chaperone regulator 3	0.260506	2	6.95654	2.5	0	0.747893	0
O95831	AIFM1	Apoptosis-inducing factor 1, mitochondrial	-0.538243	3	20.4459	9	1	0.0306049	0
O95861	BPNT1	3'(2'),5'-bisphosphate nucleotidase 1	0.882359	2	11.526	2.5	0	0.270306	0
O95864	FADS2	Fatty acid desaturase 2	0.782326	2	6.53153	2.5	0	0.421096	0
O95865	DDAH2	N(G),N(G)-dimethylarginine dimethylaminohydrolase 2	0.123358	3	34.8538	5.66667	0	0.232841	0
O95881	TXNDC12	Thioredoxin domain-containing protein 12	0.224883	3	29.4574	4.33333	0	0.110197	0
O95954	FTCD	Formimidoyltransferase-cyclodeaminase	-0.482909	3	25.6932	8	1	0.0163663	0
O95983	MBD3	Methyl-CpG-binding domain protein 3	-2.17292	2	4.29554	1	0	0.113847	0
O96005	CLPTM1	Cleft lip and palate transmembrane protein 1	-3.52819	2	2.24215	1	0	0.460523	0
O96019	ACTL6A	Actin-like protein 6A	-4.37024	2	10.1787	2.66667	0	0.305397	0
P00167	CYB5A	Cytochrome b5	-1.18435	3	22.3881	2	1	0.00474632	0
P00338	LDHA	L-lactate dehydrogenase A chain	1.22784	3	60.1406	14.6667	1	0.002054	0
P00352	ALDH1A1	Retinal dehydrogenase 1	1.33958	3	43.7126	15.6667	1	0.0102692	0
P00367	GLUD1	Glutamate dehydrogenase 1, mitochondrial	-0.22224	3	51.8519	13.3333	0	0.168335	0
P00387	CYB5R3	NADH-cytochrome b5 reductase 3	-0.191043	3	28.9037	6.33333	0	0.162676	0
P00390	GSR	Glutathione reductase, mitochondrial	1.44167	2	7.15197	2.66667	0	0.151992	0
P00403	MT-CO2	Cytochrome c oxidase subunit 2	-1.57293	3	5.43319	1.33333	1	0.0266134	0
P00441	SOD1	Superoxide dismutase [Cu-Zn]	0.423347	3	53.8961	4	0	0.293422	0
P00491	PNP	Purine nucleoside phosphorylase	0.298537	3	52.4798	10.3333	0	0.174164	0
P00505	GOT2	Aspartate aminotransferase, mitochondrial	0.175468	3	14.8837	5.66667	0	0.118006	0
P00533	EGFR	Epidermal growth factor receptor	-0.451389	2	1.43251	1.33333	0	0.327239	0
P00558	PGK1	Phosphoglycerate kinase 1	0.84987	3	65.4676	22	1	0.00668301	0
P00568	AK1	Adenylate kinase isoenzyme 1	0.497847	3	9.27836	1.33333	1	0.0172815	0
P00813	ADA	Adenosine deaminase	-0.353	2	4.31589	1	0	0.220628	0
P00918	CA2	Carbonic anhydrase 2	0.778313	3	35.641	6.66667	1	0.00147715	0
P00966	ASS1	Argininosuccinate synthase	0.176332	3	17.7184	5.66667	0	0.452277	0
P01009	SERPINA1	Alpha-1-antitrypsin	1.21289	3	11.7225	3.33333	1	0.0282246	1
P01023	A2M	Alpha-2-macroglobulin	0.636861	3	0.814111	1	0	0.110954	1
P01111	NRAS	GTPase NRas	0.529042	3	28.9241	2.66667	0	0.535186	0
P02545	LMNA	Prelamin-A/C	-0.52216	3	12.8514	6.33333	0	0.424895	0
P02647	APOA1	Apolipoprotein A-I	1.92124	3	55.5555	14	1	0.00168938	0
P02649	APOE	Apolipoprotein E	2.29681	3	57.7287	17	1	0.00312744	0
P02652	APOA2	Apolipoprotein A-II	2.39731	3	45	3	1	0.00889632	0
P02654	APOC1	Apolipoprotein C-I	2.16752	2	16.265	1.5	0	0.109051	0
P02656	APOC3	Apolipoprotein C-III	2.73501	3	27.2727	2	1	0.000258366	0
P02671	FGA	Fibrinogen alpha chain	1.14187	3	13.2025	8	1	0.0157677	1
P02675	FGB	Fibrinogen beta chain	0.978387	3	25.9335	10	1	0.0231312	1
P02679	FGG	Fibrinogen gamma chain	0.468086	3	12.0677	3.66667	1	0.0184622	1
P02751	FN1	Fibronectin	-1.1394	3	12.8947	20	0	0.108363	1
P02753	RBP4	Retinol-binding protein 4	1.4823	3	12.4378	2	1	0.00264596	0
P02765	AHSG	Alpha-2-HS-glycoprotein	4.83748	2	9.99093	1.33333	0	0.227515	0
P02766	TTR	Transthyretin	1.62155	3	26.7574	2.33333	1	0.0032884	0
P02771	AFP	Alpha-fetoprotein	0.136842	3	47.2359	19.6667	0	0.212395	0
P02786	TFRC	Transferrin receptor protein 1	0.148879	3	8.50878	5.33333	0	0.467451	0
P02787	TF	Serotransferrin	-6.13506	3	20.1051	10.3333	1	0.00680775	0
P02792	FTL	Ferritin light chain	0.594171	2	10.5715	1.5	0	0.162573	0
P03928	MT-ATP8	ATP synthase protein 8	-1.43205	2	13.2353	1	1	0.0308621	0
P04004	VTN	Vitronectin	-1.81721	2	10.1465	3.5	0	0.34619	1
P04062	GBA	Glucosylceramidase	-1.01027	2	8.76864	2.5	0	0.146244	0
P04066	FUCA1	Tissue alpha-L-fucosidase	-0.501401	3	3.14736	1.33333	0	0.21927	0
P04075	ALDOA	Fructose-bisphosphate aldolase A	1.30525	3	46.4286	11.3333	1	0.00121581	0
P04080	CSTB	Cystatin-B	1.14238	3	56.1225	3.33333	1	0.0109494	1
P04083	ANXA1	Annexin A1	0.985011	3	40.2697	9.33333	1	0.0153124	1
P04114	APOB	Apolipoprotein B-100	1.73393	3	7.12251	22.6667	1	0.00968426	0
P04179	SOD2	Superoxide dismutase [Mn], mitochondrial	0.147283	2	11.0361	2	1	0.0125029	0
P04181	OAT	Ornithine aminotransferase, mitochondrial	-0.119466	3	41.0782	11.6667	0	0.201271	0
P04222	HLA-C	HLA class I histocompatibility antigen, Cw-3 alpha chain	-3.55772	2	3.68853	1	0	0.454888	0
P04350	TUBB4A	Tubulin beta-4A chain	0.287265	3	72.7477	3	0	0.300306	0
P04406	GAPDH	Glyceraldehyde-3-phosphate dehydrogenase	0.814845	3	68.8557	16	1	0.0031006	0
P04424	ASL	Argininosuccinate lyase	-1.14007	2	5.74713	1.66667	0	0.271939	0
P04632	CAPNS1	Calpain small subunit 1	0.63815	3	55.8458	8.66667	1	0.0138223	0
P04792	HSPB1	Heat shock protein beta-1	0.471489	3	20.3252	3.66667	1	0.0327033	0
P04843	RPN1	Dolichyl-diphosphooligosaccharide--protein glycosyltransferase subunit 1	-0.767481	3	37.8363	19.6667	1	0.0155496	0
P04844	RPN2	Dolichyl-diphosphooligosaccharide--protein glycosyltransferase subunit 2	-0.858158	3	24.6698	10	0	0.0559231	0
P04899	GNAI2	Guanine nucleotide-binding protein G(i) subunit alpha-2	-0.98075	3	32.3005	5.66667	0	0.191474	0
P04908	HIST1H2AB	Histone H2A type 1-B/E	-2.5339	2	24.2308	1	1	0.0274	0
P05023	ATP1A1	Sodium/potassium-transporting ATPase subunit alpha-1	0.179504	3	37.1782	32.6667	0	0.176352	0
P05026	ATP1B1	Sodium/potassium-transporting ATPase subunit beta-1	0.448803	3	33.1133	7.66667	0	0.18469	0
P05067	APP	Amyloid beta A4 protein	-0.148878	2	2.33766	1	0	0.349782	0
P05091	ALDH2	Aldehyde dehydrogenase, mitochondrial	-0.172826	3	43.3269	16	0	0.245617	0
P05141	SLC25A5	ADP/ATP translocase 2	-0.76991	3	35.5704	3.33333	0	0.0555684	0
P05161	ISG15	Ubiquitin-like protein ISG15	1.09894	2	19.0909	2	0	0.0633644	0
P05162	LGALS2	Galectin-2	1.34591	3	36.1111	3	0	0.10496	1
P05165	PCCA	Propionyl-CoA carboxylase alpha chain, mitochondrial	-0.47388	2	7.69233	4.5	0	0.36534	0
P05166	PCCB	Propionyl-CoA carboxylase beta chain, mitochondrial	-0.172788	3	8.16327	2.66667	0	0.57284	0
P05186	ALPL	Alkaline phosphatase, tissue-nonspecific isozyme	-2.01863	2	8.84224	3.33333	1	0.0157588	0
P05198	EIF2S1	Eukaryotic translation initiation factor 2 subunit 1	-0.249782	3	26.1375	6.66667	1	0.0145396	0
P05386	RPLP1	60S acidic ribosomal protein P1	-0.497495	3	39.1813	1.66667	1	0.0370565	0
P05387	RPLP2	60S acidic ribosomal protein P2	-0.487689	3	72.7536	6.66667	1	0.00981184	0
P05388	RPLP0	60S acidic ribosomal protein P0	-0.403706	3	44.3743	9.66667	1	0.00148523	0
P05413	FABP3	Fatty acid-binding protein, heart	0.788346	3	23.8095	3.33333	0	0.423302	0
P05455	SSB	Lupus La protein	-0.555141	3	38.9706	15	0	0.09157	0
P05556	ITGB1	Integrin beta-1	-0.673526	3	13.6591	8.66667	1	0.025748	0
P06280	GLA	Alpha-galactosidase A	-0.373922	2	2.7972	1	0	0.794887	0
P06396	GSN	Gelsolin	0.770225	3	25.1066	12	1	0.00312493	0
P06454	PTMA	Prothymosin alpha	-0.199016	3	21.3213	2.66667	0	0.20747	0
P06576	ATP5B	ATP synthase subunit beta, mitochondrial	-0.749317	3	64.5873	22	1	0.0406809	0
P06727	APOA4	Apolipoprotein A-IV	2.57136	3	28.5354	8.66667	1	0.00231096	0
P06730	EIF4E	Eukaryotic translation initiation factor 4E	-0.106835	3	24.424	4.66667	0	0.0883638	0
P06733	ENO1	Alpha-enolase	0.89627	3	67.5883	17.6667	1	7.94866e-05	0
P06737	PYGL	Glycogen phosphorylase, liver form	-0.329647	3	24.3211	10.6667	1	0.0284986	0
P06744	GPI	Glucose-6-phosphate isomerase	0.874605	3	22.2222	10.3333	1	0.00327737	0
P06748	NPM1	Nucleophosmin	-1.9996	3	27.4376	5.66667	1	0.00156173	0
P06753	TPM3	Tropomyosin alpha-3 chain	-0.845976	3	23.2748	3.33333	1	0.0350254	0
P06756	ITGAV	Integrin alpha-V	-0.502893	3	2.35369	2	0	0.122836	0
P06865	HEXA	Beta-hexosaminidase subunit alpha	-0.835844	3	11.9092	5	0	0.108677	0
P07093	SERPINE2	Glia-derived nexin	0.189864	3	4.52261	1	0	0.689514	1
P07099	EPHX1	Epoxide hydrolase 1	-0.926659	3	16.9963	6.33333	1	0.0323982	0
P07108	DBI	Acyl-CoA-binding protein	0.827711	3	52.8736	3	1	0.0431808	0
P07148	FABP1	Fatty acid-binding protein, liver	-0.726766	2	19.685	1.66667	0	0.135291	0
P07195	LDHB	L-lactate dehydrogenase B chain	0.731408	3	57.5848	16	1	0.00629446	0
P07203	GPX1	Glutathione peroxidase 1	0.458654	3	18.2266	2.66667	0	0.208602	0
P07237	P4HB	Protein disulfide-isomerase	0.17932	3	58.5958	25.3333	0	0.11808	0
P07305	H1F0	Histone H1.0	-2.03347	3	13.0584	2.33333	1	0.0347308	0
P07339	CTSD	Cathepsin D	-0.165156	3	40.4531	11.6667	0	0.289343	1
P07355	ANXA2	Annexin A2	-0.100114	3	54.2773	18.6667	0	0.148276	1
P07384	CAPN1	Calpain-1 catalytic subunit	0.308124	3	22.3156	11.6667	0	0.322463	0
P07437	TUBB	Tubulin beta chain	-0.233968	3	73.1982	4.33333	0	0.452397	0
P07602	PSAP	Prosaposin	-0.263787	3	25.1272	13	0	0.090065	0
P07686	HEXB	Beta-hexosaminidase subunit beta	-0.121272	3	23.6211	9.66667	1	0.0305476	0
P07711	CTSL	Cathepsin L1	-0.564831	2	6.90691	1	0	0.296653	1
P07737	PFN1	Profilin-1	0.537811	3	65	7.33333	1	0.0212593	0
P07741	APRT	Adenine phosphoribosyltransferase	0.73932	3	54.8148	6.66667	1	0.0323529	0
P07814	EPRS	Bifunctional glutamate/proline--tRNA ligase	0.199421	3	19.3122	21	0	0.501897	0
P07858	CTSB	Cathepsin B	-0.266201	3	32.4484	7.66667	0	0.166361	1
P07900	HSP90AA1	Heat shock protein HSP 90-alpha	0.266223	3	49.4536	17	1	0.00321066	0
P07902	GALT	Galactose-1-phosphate uridylyltransferase	0.103915	3	5.45295	1.33333	0	0.773735	0
P07910	HNRNPC	Heterogeneous nuclear ribonucleoproteins C1/C2	-3.87009	3	26.5795	9.33333	1	0.0125168	0
P07919	UQCRH	Cytochrome b-c1 complex subunit 6, mitochondrial	-0.726476	2	19.7802	1.5	0	0.354029	0
P07942	LAMB1	Laminin subunit beta-1	-0.480021	3	11.9447	13.6667	0	0.05691	1
P07954	FH	Fumarate hydratase, mitochondrial	0.186875	3	42.9412	12	1	0.0165793	0
P08133	ANXA6	Annexin A6	0.762888	3	63.8435	35.6667	1	0.00209777	1
P08134	RHOC	Rho-related GTP-binding protein RhoC	0.528391	3	43.8688	2	1	0.0356975	0
P08195	SLC3A2	4F2 cell-surface antigen heavy chain	0.57432	3	38.4127	18.3333	1	0.00822066	0
P08237	PFKM	ATP-dependent 6-phosphofructokinase, muscle type	0.433957	3	14.188	6.66667	0	0.30663	0
P08238	HSP90AB1	Heat shock protein HSP 90-beta	0.474751	3	57.919	19.3333	1	0.00778745	0
P08240	SRPRA	Signal recognition particle receptor subunit alpha	-0.193416	3	9.14315	3.66667	0	0.312596	0
P08243	ASNS	Asparagine synthetase [glutamine-hydrolyzing]	1.58795	3	6.47653	2.66667	1	0.019211	0
P08397	HMBS	Porphobilinogen deaminase	-0.370232	2	6.6482	1.5	0	0.146203	0
P08559	PDHA1	Pyruvate dehydrogenase E1 component subunit alpha, somatic form, mitochondrial	-0.747724	3	19.9146	6.66667	1	0.00493226	0
P08574	CYC1	Cytochrome c1, heme protein, mitochondrial	-1.70785	3	11.0769	2.33333	0	0.0606154	0
P08579	SNRPB2	U2 small nuclear ribonucleoprotein B''	-4.6284	2	10.6666	1.33333	0	0.261456	0
P08621	SNRNP70	U1 small nuclear ribonucleoprotein 70 kDa	-1.1819	3	16.7811	6.66667	1	0.0157179	0
P08670	VIM	Vimentin	-2.63136	3	54.6495	22.6667	1	0.0490017	0
P08708	RPS17	40S ribosomal protein S17	-0.343671	3	38.0247	3	0	0.0599157	0
P08754	GNAI3	Guanine nucleotide-binding protein G(k) subunit alpha	-0.174833	3	17.1375	2	0	0.813571	0
P08758	ANXA5	Annexin A5	0.802671	3	65.5208	17.3333	1	0.031657	1
P08865	RPSA	40S ribosomal protein SA	-0.488483	3	42.9379	8.33333	1	0.00310282	0
P09012	SNRPA	U1 small nuclear ribonucleoprotein A	-1.26979	3	8.74705	1.66667	0	0.1576	0
P09104	ENO2	Gamma-enolase	1.36054	3	29.1091	4.33333	0	0.117329	0
P09110	ACAA1	3-ketoacyl-CoA thiolase, peroxisomal	0.554206	3	40.4088	10.3333	1	0.00578766	0
P09132	SRP19	Signal recognition particle 19 kDa protein	0.0625327	3	10.4167	1	0	0.0836564	0
P09210	GSTA2	Glutathione S-transferase A2	1.09616	3	41.7417	6.66667	1	0.00312551	0
P09211	GSTP1	Glutathione S-transferase P	0.905867	3	68.4127	11	1	0.0127049	0
P09234	SNRPC	U1 small nuclear ribonucleoprotein C	-4.95756	3	13.8365	1.33333	0	0.098843	0
P09327	VIL1	Villin-1	-0.36801	3	26.1185	18	0	0.188015	0
P09417	QDPR	Dihydropteridine reductase	0.273017	3	37.2951	5.66667	1	0.00348006	0
P09429	HMGB1	High mobility group protein B1	-0.507606	3	20.155	4.33333	1	0.0118609	0
P09455	RBP1	Retinol-binding protein 1	-0.525354	3	29.6296	3.66667	1	0.00763844	0
P09486	SPARC	SPARC	1.49347	3	22.9923	5.33333	1	0.00423591	1
P09493	TPM1	Tropomyosin alpha-1 chain	-0.853193	3	24.7653	3.66667	0	0.16694	0
P09496	CLTA	Clathrin light chain A	-0.801806	3	10.8871	3.33333	1	0.00703887	0
P09525	ANXA4	Annexin A4	-0.765667	3	34.0648	8	1	0.00869539	1
P09543	CNP	2',3'-cyclic-nucleotide 3'-phosphodiesterase	0.59975	3	11.0055	3.66667	0	0.325403	0
P09622	DLD	Dihydrolipoyl dehydrogenase, mitochondrial	-0.651493	3	19.7773	8	0	0.0672921	0
P09651	HNRNPA1	Heterogeneous nuclear ribonucleoprotein A1	-3.25268	3	28.0466	7	1	0.0274162	0
P09661	SNRPA1	U2 small nuclear ribonucleoprotein A'	-1.85123	3	29.1503	5	1	0.0315902	0
P09874	PARP1	Poly [ADP-ribose] polymerase 1	-1.09701	3	25.5095	18.6667	0	0.145515	0
P09936	UCHL1	Ubiquitin carboxyl-terminal hydrolase isozyme L1	0.902403	3	43.7967	6	1	0.0112786	0
P09960	LTA4H	Leukotriene A-4 hydrolase	0.724431	3	19.4217	9	0	0.153241	0
P09972	ALDOC	Fructose-bisphosphate aldolase C	1.33349	3	42.3077	12	1	0.00114189	0
P0C0S5	H2AFZ	Histone H2A.Z	-2.25763	3	25.7813	1.66667	1	0.00596939	0
P0DMN0	SULT1A4	Sulfotransferase 1A4	-1.0914	3	21.13	4.66667	1	0.00938574	0
P0DMV9	HSPA1B	Heat shock 70 kDa protein 1B	-0.239211	3	39.2616	15.6667	0	0.321909	0
P0DN79	CBSL	Cystathionine beta-synthase-like protein	0.132097	3	32.1839	10.3333	0	0.319881	0
P10109	FDX1	Adrenodoxin, mitochondrial	1.03643	3	11.413	1	0	0.202495	0
P10114	RAP2A	Ras-related protein Rap-2a	-1.88621	3	16.0291	1	0	0.100419	0
P10155	TROVE2	60 kDa SS-A/Ro ribonucleoprotein	-0.0443053	3	19.7646	7	0	0.546914	0
P10253	GAA	Lysosomal alpha-glucosidase	-0.86689	3	9.5238	5.66667	0	0.0551896	0
P10515	DLAT	Dihydrolipoyllysine-residue acetyltransferase component of pyruvate dehydrogenase complex, mitochondrial	-0.678806	3	13.4982	6.33333	1	0.000410629	0
P10586	PTPRF	Receptor-type tyrosine-protein phosphatase F	0.0937902	3	1.53819	2	0	0.830372	0
P10599	TXN	Thioredoxin	0.856376	3	43.8095	4	0	0.143928	0
P10619	CTSA	Lysosomal protective protein	-0.564952	3	3.61111	1.33333	0	0.0900163	1
P10644	PRKAR1A	cAMP-dependent protein kinase type I-alpha regulatory subunit	-0.175468	3	13.0359	3	0	0.123919	0
P10768	ESD	S-formylglutathione hydrolase	0.359482	3	34.9882	6	0	0.183942	0
P10809	HSPD1	60 kDa heat shock protein, mitochondrial	-0.183126	3	64.9215	29.6667	0	0.0879356	0
P10909	CLU	Clusterin	-1.05806	3	8.38902	2.33333	0	0.21071	0
P11021	HSPA5	78 kDa glucose-regulated protein	0.0644512	3	54.9439	30.3333	1	0.00089044	0
P11047	LAMC1	Laminin subunit gamma-1	-0.660248	3	2.7139	3	0	0.240216	1
P11117	ACP2	Lysosomal acid phosphatase	-1.14788	2	2.95508	1.5	1	0.0261269	0
P11142	HSPA8	Heat shock cognate 71 kDa protein	0.163701	3	59.5459	24	1	0.0182979	0
P11166	SLC2A1	Solute carrier family 2, facilitated glucose transporter member 1	1.02198	3	6.91057	2.66667	1	0.0435019	0
P11169	SLC2A3	Solute carrier family 2, facilitated glucose transporter member 3	1.37073	3	11.6263	5.66667	1	0.00172192	0
P11172	UMPS	Uridine 5'-monophosphate synthase	0.91092	2	6.94444	2.33333	0	0.126335	0
P11177	PDHB	Pyruvate dehydrogenase E1 component subunit beta, mitochondrial	-0.726888	3	32.4977	9	1	0.0018882	0
P11182	DBT	Lipoamide acyltransferase component of branched-chain alpha-keto acid dehydrogenase complex, mitochondrial	-1.78988	3	4.70263	1.66667	0	0.097937	0
P11216	PYGB	Glycogen phosphorylase, brain form	0.298365	3	40.174	21	1	0.0173314	0
P11233	RALA	Ras-related protein Ral-A	-0.958578	3	16.9903	3	0	0.359081	0
P11274	BCR	Breakpoint cluster region protein	-0.381402	2	0.786782	1	0	0.259358	0
P11279	LAMP1	Lysosome-associated membrane glycoprotein 1	-0.0151227	3	7.35411	2.66667	0	0.939033	0
P11310	ACADM	Medium-chain specific acyl-CoA dehydrogenase, mitochondrial	0.583899	2	11.8765	3.33333	0	0.0863143	0
P11387	TOP1	DNA topoisomerase 1	-2.81387	3	3.878	3	0	0.10696	0
P11413	G6PD	Glucose-6-phosphate 1-dehydrogenase	1.13177	3	15.7281	6	0	0.137139	0
P11498	PC	Pyruvate carboxylase, mitochondrial	-1.07258	3	7.72497	5.66667	1	0.0347209	0
P11586	MTHFD1	C-1-tetrahydrofolate synthase, cytoplasmic	-0.390567	3	13.6898	9.66667	0	0.300502	0
P11717	IGF2R	Cation-independent mannose-6-phosphate receptor	-0.417824	3	6.02168	10	0	0.170163	0
P11766	ADH5	Alcohol dehydrogenase class-3	0.72481	3	28.0749	9.66667	1	0.0450784	0
P11926	ODC1	Ornithine decarboxylase	4.28639	2	5.74838	1.5	0	0.320115	0
P11940	PABPC1	Polyadenylate-binding protein 1	-0.236797	3	30.3983	8	0	0.164526	0
P12004	PCNA	Proliferating cell nuclear antigen	-0.890738	3	28.7356	4.33333	1	0.0115248	0
P12081	HARS	Histidine--tRNA ligase, cytoplasmic	0.350348	3	20.6942	5.66667	1	0.0407513	0
P12235	SLC25A4	ADP/ATP translocase 1	-1.94097	2	35.3468	1.33333	0	0.276311	0
P12236	SLC25A6	ADP/ATP translocase 3	-0.776266	3	43.0649	1	1	0.00163701	0
P12268	IMPDH2	Inosine-5'-monophosphate dehydrogenase 2	0.147444	3	22.1141	8	0	0.176407	0
P12270	TPR	Nucleoprotein TPR	-5.28059	3	2.18649	4	0	0.0606491	0
P12273	PIP	Prolactin-inducible protein	-6.64386	3	8.21917	1.33333	0	1	0
P12277	CKB	Creatine kinase B-type	1.38052	3	69.6413	15	1	0.0020567	0
P12429	ANXA3	Annexin A3	0.786559	3	50.1548	14	0	0.0547461	1
P12814	ACTN1	Alpha-actinin-1	-0.318218	3	39.8729	13.6667	0	0.222465	0
P12829	MYL4	Myosin light chain 4	0.0412813	3	16.9205	2.33333	0	0.908321	0
P12830	CDH1	Cadherin-1	0.435848	3	4.42177	2.33333	0	0.355412	0
P12931	SRC	Proto-oncogene tyrosine-protein kinase Src	0.0776021	3	10.3234	3.66667	0	0.654995	0
P12955	PEPD	Xaa-Pro dipeptidase	0.725898	3	18.9317	6.33333	0	0.0634998	0
P12956	XRCC6	X-ray repair cross-complementing protein 6	-0.43333	3	46.4696	22.6667	1	0.00941717	0
P13010	XRCC5	X-ray repair cross-complementing protein 5	-0.501383	3	41.0292	19.6667	1	0.00378	0
P13073	COX4I1	Cytochrome c oxidase subunit 4 isoform 1, mitochondrial	-0.954428	3	21.6962	3.33333	0	0.187249	0
P13473	LAMP2	Lysosome-associated membrane glycoprotein 2	0.0589868	3	5.52845	2.33333	0	0.67101	0
P13489	RNH1	Ribonuclease inhibitor	0.908276	3	40.7086	11.6667	1	0.00211262	0
P13639	EEF2	Elongation factor 2	0.616127	3	51.049	33.6667	1	0.000691799	0
P13667	PDIA4	Protein disulfide-isomerase A4	0.089668	3	53.8501	29.3333	0	0.410647	0
P13674	P4HA1	Prolyl 4-hydroxylase subunit alpha-1	0.778633	3	45.8801	18.6667	1	0.004245	1
P13693	TPT1	Translationally-controlled tumor protein	0.661459	3	54.4573	5.33333	1	0.0139478	0
P13796	LCP1	Plastin-2	0.677634	3	47.7937	19	1	0.0261261	0
P13797	PLS3	Plastin-3	0.967734	3	31.6402	13	1	0.000358143	0
P13798	APEH	Acylamino-acid-releasing enzyme	0.200967	3	14.4809	9.33333	0	0.459788	0
P13804	ETFA	Electron transfer flavoprotein subunit alpha, mitochondrial	0.0346798	3	47.6476	10	0	0.664112	0
P13807	GYS1	Glycogen [starch] synthase, muscle	-2.80619	2	1.83175	1.5	0	0.598056	0
P13861	PRKAR2A	cAMP-dependent protein kinase type II-alpha regulatory subunit	-0.661183	3	15.3465	5	0	0.082145	0
P13987	CD59	CD59 glycoprotein	-1.78667	2	9.375	1	0	0.0915947	0
P14174	MIF	Macrophage migration inhibitory factor	0.932589	3	7.82609	1	0	0.351499	0
P14209	CD99	CD99 antigen	0.422704	3	23.4235	2.33333	0	0.115658	0
P14314	PRKCSH	Glucosidase 2 subunit beta	-0.185522	3	38.1945	14.3333	0	0.244098	0
P14324	FDPS	Farnesyl pyrophosphate synthase	0.878099	3	11.7741	4	0	0.0656401	0
P14550	AKR1A1	Alcohol dehydrogenase [NADP(+)]	0.867531	3	34.5641	9	1	0.0118208	0
P14618	PKM	Pyruvate kinase PKM	0.673599	3	59.5103	25.6667	1	0.0128402	0
P14625	HSP90B1	Endoplasmin	-0.0413791	3	47.9867	35.6667	0	0.506268	0
P14678	SNRPB	Small nuclear ribonucleoprotein-associated proteins B and B'	-1.97979	2	9.30556	2	1	0.000718834	0
P14735	IDE	Insulin-degrading enzyme	0.174832	3	1.40661	1	0	0.637479	0
P14854	COX6B1	Cytochrome c oxidase subunit 6B1	-0.714406	2	24.4186	1.5	0	0.349199	0
P14866	HNRNPL	Heterogeneous nuclear ribonucleoprotein L	-2.71901	3	21.562	7	1	0.0118499	0
P14868	DARS	Aspartate--tRNA ligase, cytoplasmic	-0.182093	3	22.0892	10	1	0.045003	0
P14923	JUP	Junction plakoglobin	-2.22611	3	24.8769	12.3333	1	0.0112525	0
P15104	GLUL	Glutamine synthetase	0.83215	3	10.5451	2.66667	0	0.114551	0
P15121	AKR1B1	Aldose reductase	0.311412	2	18.9873	4.5	0	0.0565447	0
P15170	GSPT1	Eukaryotic peptide chain release factor GTP-binding subunit ERF3A	0.350825	3	8.28322	3.66667	0	0.148182	0
P15289	ARSA	Arylsulfatase A	-0.0285333	3	9.07298	2.33333	0	0.965781	0
P15291	B4GALT1	Beta-1,4-galactosyltransferase 1	-1.10721	3	14.6566	3.66667	0	0.197881	0
P15311	EZR	Ezrin	0.479553	3	43.1741	16	1	0.0378038	0
P15374	UCHL3	Ubiquitin carboxyl-terminal hydrolase isozyme L3	0.706464	3	15.2174	2.33333	1	0.0353758	0
P15531	NME1	Nucleoside diphosphate kinase A	-0.119819	3	44.9562	3.33333	0	0.547669	0
P15559	NQO1	NAD(P)H dehydrogenase [quinone] 1	1.21881	3	31.6302	7.66667	0	0.0626145	0
P15586	GNS	N-acetylglucosamine-6-sulfatase	-0.0173234	3	16.6063	7.66667	0	0.897903	0
P15880	RPS2	40S ribosomal protein S2	-0.617983	3	39.818	10.6667	0	0.0811241	0
P15924	DSP	Desmoplakin	-2.33799	3	8.38268	18	1	0.0161277	0
P15927	RPA2	Replication protein A 32 kDa subunit	-1.07572	2	7.40741	1.33333	0	0.175773	0
P16083	NQO2	Ribosyldihydronicotinamide dehydrogenase [quinone]	0.141387	2	7.79221	1	0	0.787437	0
P16104	H2AFX	Histone H2AX	-3.08256	2	37.4125	1.5	0	0.104586	0
P16152	CBR1	Carbonyl reductase [NADPH] 1	1.68077	2	8.66424	1.5	0	0.151058	0
P16219	ACADS	Short-chain specific acyl-CoA dehydrogenase, mitochondrial	0.00203967	3	12.3786	3	0	0.994	0
P16278	GLB1	Beta-galactosidase	-0.549547	3	13.5401	7.66667	1	0.0135651	0
P16298	PPP3CB	Serine/threonine-protein phosphatase 2B catalytic subunit beta isoform	0.14456	2	4.58015	1	0	0.719285	0
P16401	HIST1H1B	Histone H1.5	-4.35196	3	12.8319	3.33333	1	0.00670236	0
P16402	HIST1H1D	Histone H1.3	-4.33262	3	14.9321	4.33333	0	0.0664035	0
P16422	EPCAM	Epithelial cell adhesion molecule	-0.590006	3	17.1974	3.66667	0	0.113747	0
P16435	POR	NADPH--cytochrome P450 reductase	-0.24199	3	12.0138	4.33333	0	0.296718	0
P16615	ATP2A2	Sarcoplasmic/endoplasmic reticulum calcium ATPase 2	-0.494514	3	16.8586	11.3333	1	0.00634064	0
P16930	FAH	Fumarylacetoacetase	0.446011	3	15.0358	4.66667	0	0.0919524	0
P16949	STMN1	Stathmin	-0.730895	2	30.8725	4.5	1	0.0267647	0
P16989	YBX3	Y-box-binding protein 3	0.236492	2	17.4731	1.5	0	0.679954	0
P17050	NAGA	Alpha-N-acetylgalactosaminidase	-0.41984	3	11.5166	3.33333	1	0.0247093	0
P17096	HMGA1	High mobility group protein HMG-I/HMG-Y	-1.11849	2	23.3645	2	0	0.230903	0
P17174	GOT1	Aspartate aminotransferase, cytoplasmic	1.40243	3	8.23244	2.33333	1	0.0268954	0
P17480	UBTF	Nucleolar transcription factor 1	-2.25642	2	2.09424	1	0	0.31946	0
P17540	CKMT2	Creatine kinase S-type, mitochondrial	1.03347	3	4.29595	1	1	0.0158099	0
P17655	CAPN2	Calpain-2 catalytic subunit	1.161	3	14.3809	4.66667	1	0.00922599	0
P17812	CTPS1	CTP synthase 1	1.7272	3	8.12183	3.33333	0	0.196553	0
P17844	DDX5	Probable ATP-dependent RNA helicase DDX5	-3.85933	3	18.3496	6.33333	0	0.126071	0
P17858	PFKL	ATP-dependent 6-phosphofructokinase, liver type	0.372733	3	27.3504	10.3333	1	0.0284719	0
P17900	GM2A	Ganglioside GM2 activator	-0.730409	3	19.8618	2	1	0.0169497	0
P17931	LGALS3	Galectin-3	0.536305	3	28.4	6	1	0.00746215	1
P17980	PSMC3	26S protease regulatory subunit 6A	-0.225523	3	49.2027	14	1	0.00170751	0
P17987	TCP1	T-complex protein 1 subunit alpha	0.0761407	3	52.3981	19.3333	0	0.554064	0
P18077	RPL35A	60S ribosomal protein L35a	-1.12011	2	20	3	0	0.122101	0
P18085	ARF4	ADP-ribosylation factor 4	0.574331	3	67.2222	5.66667	1	0.00843793	0
P18124	RPL7	60S ribosomal protein L7	-0.822622	3	41.8011	10.6667	1	0.0442869	0
P18206	VCL	Vinculin	0.43964	3	22.4574	18.3333	1	0.0289296	0
P18583	SON	Protein SON	-0.13313	2	0.741962	1	0	0.513503	0
P18615	NELFE	Negative elongation factor E	-0.286625	2	4.73684	1	0	0.400661	0
P18621	RPL17	60S ribosomal protein L17	-0.767602	3	40.942	6.33333	0	0.0553116	0
P18669	PGAM1	Phosphoglycerate mutase 1	0.861014	3	68.6351	11.3333	1	0.00396096	0
P18754	RCC1	Regulator of chromosome condensation	-2.89515	3	11.4806	2.66667	1	0.00157823	0
P18859	ATP5J	ATP synthase-coupling factor 6, mitochondrial	-1.23834	3	31.4815	2	0	0.122869	0
P18887	XRCC1	DNA repair protein XRCC1	-0.610048	2	2.8436	1.5	0	0.121328	0
P19022	CDH2	Cadherin-2	-0.226093	3	11.4791	6.66667	0	0.570307	0
P19174	PLCG1	1-phosphatidylinositol 4,5-bisphosphate phosphodiesterase gamma-1	-0.531391	3	4.9354	4.66667	0	0.599848	0
P19338	NCL	Nucleolin	-0.65649	3	26.0563	17	1	0.0283723	0
P19367	HK1	Hexokinase-1	-0.996598	3	5.99782	3.66667	0	0.0506483	0
P19387	POLR2C	DNA-directed RNA polymerase II subunit RPB3	-3.53703	2	5.09091	1	0	0.458836	0
P19404	NDUFV2	NADH dehydrogenase [ubiquinone] flavoprotein 2, mitochondrial	-2.43867	2	9.43774	2	0	0.130087	0
P19623	SRM	Spermidine synthase	0.669131	3	13.9073	3.33333	0	0.184231	0
P19784	CSNK2A2	Casein kinase II subunit alpha'	0.708315	3	9.33332	2.33333	0	0.30158	0
P20020	ATP2B1	Plasma membrane calcium-transporting ATPase 1	-0.815643	3	15.8452	7.33333	1	0.00921368	0
P20042	EIF2S2	Eukaryotic translation initiation factor 2 subunit 2	-0.0691647	3	17.7177	4.33333	0	0.793868	0
P20073	ANXA7	Annexin A7	0.364978	3	12.9781	4.66667	0	0.231493	1
P20290	BTF3	Transcription factor BTF3	-0.252	3	24.4336	2.33333	0	0.593408	0
P20337	RAB3B	Ras-related protein Rab-3B	0.0164133	3	17.9604	1.66667	0	0.976739	0
P20338	RAB4A	Ras-related protein Rab-4A	0.0259818	2	15.3669	2	0	0.752729	0
P20340	RAB6A	Ras-related protein Rab-6A	0.267902	3	28.6859	3.66667	0	0.435912	0
P20618	PSMB1	Proteasome subunit beta type-1	0.169887	3	24.8963	4.33333	0	0.773374	0
P20645	M6PR	Cation-dependent mannose-6-phosphate receptor	-3.24516	3	12.9964	2.33333	0	0.199418	0
P20674	COX5A	Cytochrome c oxidase subunit 5A, mitochondrial	-0.462216	3	16.2222	2.33333	0	0.192291	0
P20700	LMNB1	Lamin-B1	-5.02489	3	32.3663	15	1	0.00734037	0
P20810	CAST	Calpastatin	-0.304594	2	4.51977	2	0	0.744295	0
P20936	RASA1	Ras GTPase-activating protein 1	0.823151	3	1.59185	1.33333	0	0.335927	0
P21281	ATP6V1B2	V-type proton ATPase subunit B, brain isoform	0.373036	3	35.5512	11.3333	0	0.22701	0
P21283	ATP6V1C1	V-type proton ATPase subunit C 1	-0.176299	3	6.5445	1.66667	0	0.67274	0
P21333	FLNA	Filamin-A	0.182171	3	34.8696	55	0	0.0879168	0
P21399	ACO1	Cytoplasmic aconitate hydratase	0.54037	3	16.048	9	1	0.0325914	0
P21741	MDK	Midkine	-0.10146	2	11.8881	1.5	0	0.685014	1
P21796	VDAC1	Voltage-dependent anion-selective channel protein 1	-1.15845	3	46.5253	8.66667	1	0.00211846	0
P21912	SDHB	Succinate dehydrogenase [ubiquinone] iron-sulfur subunit, mitochondrial	-1.47613	3	10	2.33333	1	0.0250266	0
P21964	COMT	Catechol O-methyltransferase	0.0785382	3	5.78106	1	0	0.689722	0
P22033	MUT	Methylmalonyl-CoA mutase, mitochondrial	-0.488991	3	3.24444	2	0	0.247981	0
P22059	OSBP	Oxysterol-binding protein 1	-0.183948	2	5.12185	2	0	0.64653	0
P22061	PCMT1	Protein-L-isoaspartate(D-aspartate) O-methyltransferase	0.835188	3	13.3627	2	1	0.0483417	0
P22087	FBL	rRNA 2'-O-methyltransferase fibrillarin	-3.38783	3	12.9803	4.33333	0	0.0726884	0
P22102	GART	Trifunctional purine biosynthetic protein adenosine-3	-0.0514412	3	8.25082	5.66667	0	0.799357	0
P22234	PAICS	Multifunctional protein ADE2	0.183898	3	25.2549	9.33333	0	0.310846	0
P22307	SCP2	Non-specific lipid-transfer protein	0.0837215	3	11.2127	5	0	0.135688	0
P22314	UBA1	Ubiquitin-like modifier-activating enzyme 1	0.24401	3	46.4083	31.3333	1	0.0254514	0
P22392	NME2	Nucleoside diphosphate kinase B	0.42292	3	46.2719	3.33333	0	0.115307	0
P22626	HNRNPA2B1	Heterogeneous nuclear ribonucleoproteins A2/B1	-3.49386	3	37.4882	10	1	0.0161894	0
P22695	UQCRC2	Cytochrome b-c1 complex subunit 2, mitochondrial	-0.609613	3	18.9845	5.33333	0	0.239969	0
P22748	CA4	Carbonic anhydrase 4	-1.16956	2	5.60898	1.5	1	0.00829341	0
P23142	FBLN1	Fibulin-1	0.318341	2	3.12945	1.5	0	0.793247	1
P23246	SFPQ	Splicing factor, proline- and glutamine-rich	-2.24071	3	18.859	9.66667	1	0.0123683	0
P23284	PPIB	Peptidyl-prolyl cis-trans isomerase B	0.319984	3	46.4506	11	1	0.0405236	0
P23368	ME2	NAD-dependent malic enzyme, mitochondrial	-0.233016	3	11.2443	4.66667	0	0.160035	0
P23378	GLDC	Glycine dehydrogenase (decarboxylating), mitochondrial	-0.326556	3	28.8562	18.6667	1	0.0101343	0
P23381	WARS	Tryptophan--tRNA ligase, cytoplasmic	1.32633	3	17.6221	5.33333	1	0.012163	0
P23396	RPS3	40S ribosomal protein S3	-0.609136	3	58.0247	12.3333	0	0.0559769	0
P23526	AHCY	Adenosylhomocysteinase	-0.0587155	3	41.2809	14.6667	0	0.386795	0
P23528	CFL1	Cofilin-1	0.122509	3	54.4177	6.66667	0	0.416424	0
P23588	EIF4B	Eukaryotic translation initiation factor 4B	0.0385071	3	9.98362	4	0	0.525341	0
P23634	ATP2B4	Plasma membrane calcium-transporting ATPase 4	-0.341874	3	11.2544	3.66667	0	0.435723	0
P23786	CPT2	Carnitine O-palmitoyltransferase 2, mitochondrial	-0.107477	3	7.34549	3.66667	0	0.549591	0
P24534	EEF1B2	Elongation factor 1-beta	0.248702	3	50.0741	6	0	0.190785	0
P24539	ATP5F1	ATP synthase F(0) complex subunit B1, mitochondrial	-1.10879	3	17.0573	3.66667	1	0.025604	0
P24666	ACP1	Low molecular weight phosphotyrosine protein phosphatase	0.748536	3	40.7173	5	1	0.00275317	0
P24752	ACAT1	Acetyl-CoA acetyltransferase, mitochondrial	-0.0693741	3	29.7424	8.33333	0	0.47066	0
P24844	MYL9	Myosin regulatory light polypeptide 9	0.579443	3	48.6434	1.66667	0	0.245171	0
P24941	CDK2	Cyclin-dependent kinase 2	0.511463	3	17.7852	3	0	0.315639	0
P25205	MCM3	DNA replication licensing factor MCM3	-1.76156	2	3.09406	1.66667	0	0.452332	0
P25325	MPST	3-mercaptopyruvate sulfurtransferase	0.424547	3	37.037	8.33333	0	0.0610685	0
P25398	RPS12	40S ribosomal protein S12	-0.823905	3	53.7879	6.33333	1	0.0436793	0
P25685	DNAJB1	DnaJ homolog subfamily B member 1	-0.367561	3	11.2745	3.33333	0	0.62158	0
P25705	ATP5A1	ATP synthase subunit alpha, mitochondrial	-0.706791	3	45.4491	19	1	0.029451	0
P25786	PSMA1	Proteasome subunit alpha type-1	0.217228	3	16.2231	3.66667	0	0.142692	0
P25787	PSMA2	Proteasome subunit alpha type-2	-0.693344	3	22.2222	3	0	0.289934	0
P25788	PSMA3	Proteasome subunit alpha type-3	-0.247638	2	17.451	4	0	0.257785	0
P25789	PSMA4	Proteasome subunit alpha type-4	0.133039	3	7.91825	2.33333	0	0.592833	0
P26038	MSN	Moesin	0.65454	3	36.2796	10	1	0.00156158	0
P26196	DDX6	Probable ATP-dependent RNA helicase DDX6	-0.816694	3	18.5645	6	0	0.0722458	0
P26368	U2AF2	Splicing factor U2AF 65 kDa subunit	-1.10324	3	15.5088	4.66667	1	0.000909769	0
P26373	RPL13	60S ribosomal protein L13	-0.611684	3	19.7472	4	1	0.0484909	0
P26440	IVD	Isovaleryl-CoA dehydrogenase, mitochondrial	0.257899	2	7.09218	1.66667	0	0.269909	0
P26572	MGAT1	Alpha-1,3-mannosyl-glycoprotein 2-beta-N-acetylglucosaminyltransferase	-1.79062	3	4.34457	1.66667	0	0.546619	0
P26583	HMGB2	High mobility group protein B2	-0.600083	3	14.6731	2.66667	1	0.0213037	0
P26599	PTBP1	Polypyrimidine tract-binding protein 1	-1.39759	3	48.3992	13.6667	1	0.002367	0
P26639	TARS	Threonine--tRNA ligase, cytoplasmic	0.528181	3	24.3891	15.3333	1	0.00305953	0
P26640	VARS	Valine--tRNA ligase	-0.245908	3	13.2648	10.3333	0	0.18506	0
P26641	EEF1G	Elongation factor 1-gamma	0.035598	3	36.3845	13.3333	0	0.777604	0
P26885	FKBP2	Peptidyl-prolyl cis-trans isomerase FKBP2	0.47041	3	18.5446	2	0	0.0635243	0
P27144	AK4	Adenylate kinase 4, mitochondrial	0.413918	3	62.7803	11.3333	0	0.189964	0
P27348	YWHAQ	14-3-3 protein theta	0.0914168	3	51.9728	8.33333	0	0.0811796	0
P27635	RPL10	60S ribosomal protein L10	-0.459547	3	31.6199	5.66667	0	0.0964263	0
P27694	RPA1	Replication protein A 70 kDa DNA-binding subunit	-0.855435	3	8.06278	3	0	0.149902	0
P27695	APEX1	DNA-(apurinic or apyrimidinic site) lyase	-0.383179	3	42.6625	10.6667	1	0.00521464	0
P27708	CAD	CAD protein	-0.175392	3	1.03371	2	0	0.0889467	0
P27797	CALR	Calreticulin	0.205289	3	56.9145	15	1	0.0364516	0
P27816	MAP4	Microtubule-associated protein 4	0.127384	3	22.6852	15.6667	0	0.3622	0
P27824	CANX	Calnexin	-0.242967	3	38.2883	17.3333	1	0.00627689	0
P28066	PSMA5	Proteasome subunit alpha type-5	0.212141	3	19.917	4	0	0.0712801	0
P28070	PSMB4	Proteasome subunit beta type-4	-0.0935798	3	26.3889	3.66667	0	0.437078	0
P28072	PSMB6	Proteasome subunit beta type-6	-0.0176585	2	4.3933	1	0	0.972372	0
P28074	PSMB5	Proteasome subunit beta type-5	-1.60442	3	10.3929	2	0	0.590386	0
P28288	ABCD3	ATP-binding cassette sub-family D member 3	-1.64972	3	6.72736	3	1	0.0079533	0
P28331	NDUFS1	NADH-ubiquinone oxidoreductase 75 kDa subunit, mitochondrial	-1.70701	2	3.78267	1.5	0	0.171342	0
P28370	SMARCA1	Probable global transcription activator SNF2L1	-1.84602	3	2.27704	1.33333	1	0.0138419	0
P28482	MAPK1	Mitogen-activated protein kinase 1	0.22029	3	36.6666	9	0	0.175602	0
P28676	GCA	Grancalcin	0.245477	3	32.8725	5.66667	0	0.268364	0
P28838	LAP3	Cytosol aminopeptidase	0.406317	3	22.736	8	0	0.308391	0
P29144	TPP2	Tripeptidyl-peptidase 2	-0.267234	3	3.97652	3.33333	1	0.0119675	0
P29218	IMPA1	Inositol monophosphatase 1	0.923812	3	5.05415	1.33333	0	0.150309	0
P29373	CRABP2	Cellular retinoic acid-binding protein 2	0.167535	2	15.4589	2	0	0.644927	0
P29401	TKT	Transketolase	0.590472	3	35.313	15.6667	1	0.00982778	0
P29692	EEF1D	Elongation factor 1-delta	0.0615738	3	42.1115	8.33333	0	0.14464	0
P29966	MARCKS	Myristoylated alanine-rich C-kinase substrate	0.234651	3	40.6627	7.66667	0	0.118752	0
P29992	GNA11	Guanine nucleotide-binding protein subunit alpha-11	0.272965	3	4.17827	1	0	0.25187	0
P30038	ALDH4A1	Delta-1-pyrroline-5-carboxylate dehydrogenase, mitochondrial	-1.04189	2	5.03256	1.66667	0	0.356373	0
P30040	ERP29	Endoplasmic reticulum resident protein 29	-0.171087	3	43.8058	8.66667	0	0.279546	0
P30041	PRDX6	Peroxiredoxin-6	0.734556	3	69.3452	15.6667	1	0.00719381	0
P30042	C21orf33	ES1 protein homolog, mitochondrial	-0.05683	3	35.4478	5.66667	0	0.633095	0
P30043	BLVRB	Flavin reductase (NADPH)	1.7886	2	10.4369	1.5	0	0.324296	0
P30044	PRDX5	Peroxiredoxin-5, mitochondrial	0.676024	3	38.3178	6	1	0.00404316	0
P30046	DDT	D-dopachrome decarboxylase	0.374436	2	14.9718	1.66667	0	0.298288	0
P30047	GCHFR	GTP cyclohydrolase 1 feedback regulatory protein	0.931298	2	33.9286	1.5	1	0.00655513	0
P30048	PRDX3	Thioredoxin-dependent peroxide reductase, mitochondrial	-0.264423	3	41.2761	8	1	0.0334565	0
P30049	ATP5D	ATP synthase subunit delta, mitochondrial	-0.95395	3	11.9048	1.66667	1	0.0362772	0
P30050	RPL12	60S ribosomal protein L12	-0.556779	3	40	4.66667	0	0.150617	0
P30084	ECHS1	Enoyl-CoA hydratase, mitochondrial	0.208392	3	43.3334	9.33333	0	0.100618	0
P30085	CMPK1	UMP-CMP kinase	1.0321	3	47.1089	7	1	0.00658385	0
P30086	PEBP1	Phosphatidylethanolamine-binding protein 1	0.885875	3	64.8841	8.33333	1	0.00772757	0
P30101	PDIA3	Protein disulfide-isomerase A3	-0.264319	3	52.9373	25.6667	1	0.0109874	0
P30153	PPP2R1A	Serine/threonine-protein phosphatase 2A 65 kDa regulatory subunit A alpha isoform	0.315195	3	43.4635	14	0	0.0531923	0
P30154	PPP2R1B	Serine/threonine-protein phosphatase 2A 65 kDa regulatory subunit A beta isoform	0.434378	3	14.9196	1.66667	0	0.0621819	0
P30419	NMT1	Glycylpeptide N-tetradecanoyltransferase 1	0.323339	3	12.9032	5.33333	0	0.0871143	0
P30519	HMOX2	Heme oxygenase 2	0.000807667	3	12.2363	2.66667	0	0.997385	0
P30520	ADSS	Adenylosuccinate synthetase isozyme 2	0.434636	3	10.6725	3.33333	0	0.13002	0
P30533	LRPAP1	Alpha-2-macroglobulin receptor-associated protein	0.280973	3	15.873	4.66667	0	0.29424	0
P30566	ADSL	Adenylosuccinate lyase	0.806698	2	5.26859	1.5	1	0.0184431	0
P30622	CLIP1	CAP-Gly domain-containing linker protein 1	0.960511	2	2.38758	2.33333	0	0.335922	0
P30626	SRI	Sorcin	-0.0809161	3	13.6364	2.66667	0	0.44122	0
P30837	ALDH1B1	Aldehyde dehydrogenase X, mitochondrial	-1.36035	3	9.80011	3.33333	0	0.18081	0
P31040	SDHA	Succinate dehydrogenase [ubiquinone] flavoprotein subunit, mitochondrial	-0.660968	3	7.42972	3	0	0.0650636	0
P31150	GDI1	Rab GDP dissociation inhibitor alpha	1.01957	3	45.3393	8	1	0.0355804	0
P31153	MAT2A	S-adenosylmethionine synthase isoform type-2	-0.606801	3	4.55696	1.33333	0	0.578487	0
P31327	CPS1	Carbamoyl-phosphate synthase [ammonia], mitochondrial	-1.59636	2	2.2	2.33333	0	0.164432	0
P31431	SDC4	Syndecan-4	1.58803	3	8.41751	1.33333	1	0.0419225	1
P31483	TIA1	Nucleolysin TIA-1 isoform p40	-1.87474	3	12.2625	2.66667	1	0.0215659	0
P31689	DNAJA1	DnaJ homolog subfamily A member 1	-0.19287	3	22.5861	5.33333	0	0.415286	0
P31930	UQCRC1	Cytochrome b-c1 complex subunit 1, mitochondrial	-1.34726	3	30.8333	8.33333	1	0.00246272	0
P31937	HIBADH	3-hydroxyisobutyrate dehydrogenase, mitochondrial	-0.202428	3	17.2619	3.66667	0	0.677699	0
P31939	ATIC	Bifunctional purine biosynthesis protein PURH	0.530174	3	51.1824	20	1	0.00309854	0
P31942	HNRNPH3	Heterogeneous nuclear ribonucleoprotein H3	-3.30616	3	23.4104	5.66667	1	0.0132805	0
P31943	HNRNPH1	Heterogeneous nuclear ribonucleoprotein H	-2.10031	3	41.5739	6.33333	1	0.02652	0
P31946	YWHAB	14-3-3 protein beta/alpha	0.24116	3	48.374	5	1	0.0409925	0
P31948	STIP1	Stress-induced-phosphoprotein 1	0.453246	3	29.8343	14	0	0.0594693	0
P31949	S100A11	Protein S100-A11	-0.0327192	3	54.9206	4.66667	0	0.549361	1
P32119	PRDX2	Peroxiredoxin-2	0.496312	3	45.1178	8.33333	1	0.0314716	0
P32321	DCTD	Deoxycytidylate deaminase	0.895111	2	13.4831	1.66667	1	0.0461737	0
P32322	PYCR1	Pyrroline-5-carboxylate reductase 1, mitochondrial	0.454052	3	34.1693	7	0	0.0540992	0
P32929	CTH	Cystathionine gamma-lyase	0.499656	3	18.2716	5.33333	1	0.045637	0
P32969	RPL9	60S ribosomal protein L9	-0.646889	3	48.2639	5.66667	1	0.0085907	0
P33176	KIF5B	Kinesin-1 heavy chain	0.651827	3	26.3759	19	1	0.0064583	0
P33947	KDELR2	ER lumen protein-retaining receptor 2	0.0301091	3	8.01887	1	0	0.841861	0
P33991	MCM4	DNA replication licensing factor MCM4	-3.77166	3	5.17574	2.66667	0	0.122879	0
P34897	SHMT2	Serine hydroxymethyltransferase, mitochondrial	0.341168	3	39.3518	14	1	0.00784156	0
P34913	EPHX2	Bifunctional epoxide hydrolase 2	0.0789041	3	16.5165	5.66667	0	0.115143	0
P34932	HSPA4	Heat shock 70 kDa protein 4	0.440309	3	47.2619	25	1	0.0127531	0
P35080	PFN2	Profilin-2	-2.02506	3	23.8095	2	0	0.473266	0
P35221	CTNNA1	Catenin alpha-1	-0.636416	3	27.9985	17.6667	1	0.0469256	0
P35222	CTNNB1	Catenin beta-1	-0.415971	3	30.3884	13	0	0.109579	0
P35232	PHB	Prohibitin	-1.20559	3	51.103	10.6667	1	0.0180672	0
P35237	SERPINB6	Serpin B6	0.879554	3	8.06737	2	0	0.200838	1
P35241	RDX	Radixin	0.103495	3	23.2133	4.33333	0	0.711401	0
P35244	RPA3	Replication protein A 14 kDa subunit	-2.38603	2	26.7218	1.66667	0	0.0731232	0
P35268	RPL22	60S ribosomal protein L22	-0.67191	2	10.1562	1	0	0.263116	0
P35270	SPR	Sepiapterin reductase	0.377355	3	13.5377	2	1	0.00894004	0
P35573	AGL	Glycogen debranching enzyme	-0.506426	3	9.57353	10.6667	0	0.0628765	0
P35579	MYH9	Myosin-9	-0.0577906	3	44.2857	65.3333	0	0.505199	0
P35580	MYH10	Myosin-10	-0.579048	3	41.4474	60	1	0.0226207	0
P35606	COPB2	Coatomer subunit beta'	0.445054	3	20.2723	14.6667	0	0.0501399	0
P35610	SOAT1	Sterol O-acyltransferase 1	-0.971523	2	2.90909	1	1	0.0200703	0
P35611	ADD1	Alpha-adducin	-1.13213	3	13.6138	7.66667	1	0.0455706	0
P35613	BSG	Basigin	0.075221	3	25.2814	6.33333	0	0.58276	0
P35637	FUS	RNA-binding protein FUS	-1.16751	3	12.1039	4	1	0.0494646	0
P35658	NUP214	Nuclear pore complex protein Nup214	-1.1242	2	1.05263	1	0	0.0922526	0
P35659	DEK	Protein DEK	-0.931784	3	4.44445	1.33333	1	0.00264335	0
P35754	GLRX	Glutaredoxin-1	2.32881	3	34.5912	1.66667	1	0.00894716	0
P35914	HMGCL	Hydroxymethylglutaryl-CoA lyase, mitochondrial	-0.336308	3	8.8205	1.66667	0	0.0934538	0
P35998	PSMC2	26S protease regulatory subunit 7	-0.0692654	3	35.8737	11.6667	1	0.0314629	0
P36021	SLC16A2	Monocarboxylate transporter 8	-0.023087	2	2.41187	1	0	0.62565	0
P36405	ARL3	ADP-ribosylation factor-like protein 3	0.638186	3	34.0659	5	0	0.0788071	0
P36507	MAP2K2	Dual specificity mitogen-activated protein kinase kinase 2	1.23557	2	14.0833	2.33333	0	0.0926619	0
P36542	ATP5C1	ATP synthase subunit gamma, mitochondrial	-0.77664	3	19.2394	5.66667	0	0.0535118	0
P36543	ATP6V1E1	V-type proton ATPase subunit E 1	0.128324	3	19.764	3.66667	0	0.341404	0
P36551	CPOX	Oxygen-dependent coproporphyrinogen-III oxidase, mitochondrial	0.180176	3	7.41556	2.66667	0	0.588628	0
P36578	RPL4	60S ribosomal protein L4	-0.662562	3	32.3185	12	1	0.0301237	0
P36639	NUDT1	7,8-dihydro-8-oxoguanine triphosphatase	1.30229	2	6.09137	1	1	0.00171791	0
P36776	LONP1	Lon protease homolog, mitochondrial	-0.050644	3	17.7616	10	0	0.850601	0
P36871	PGM1	Phosphoglucomutase-1	0.815596	3	55.1602	22.3333	1	0.000876161	0
P36915	GNL1	Guanine nucleotide-binding protein-like 1	0.996593	3	4.61285	2	1	0.0228333	0
P36957	DLST	Dihydrolipoyllysine-residue succinyltransferase component of 2-oxoglutarate dehydrogenase complex, mitochondrial	-0.463151	3	11.0375	4	0	0.498713	0
P36969	GPX4	Phospholipid hydroperoxide glutathione peroxidase, mitochondrial	1.3141	2	10.4061	2	0	0.522257	0
P37108	SRP14	Signal recognition particle 14 kDa protein	-0.940281	2	26.7157	3	0	0.325611	0
P37198	NUP62	Nuclear pore glycoprotein p62	-1.4542	2	4.91698	1.66667	0	0.180091	0
P37268	FDFT1	Squalene synthase	-0.0567632	3	23.2614	8	0	0.177005	0
P37802	TAGLN2	Transgelin-2	1.1825	3	35.5109	5.33333	1	0.0204701	0
P37837	TALDO1	Transaldolase	-0.0244743	3	29.9703	9.33333	0	0.927712	0
P37840	SNCA	Alpha-synuclein	-1.70034	3	25.4762	2.33333	0	0.562797	0
P38117	ETFB	Electron transfer flavoprotein subunit beta	0.304142	3	41.0458	10	1	0.00786364	0
P38159	RBMX	RNA-binding motif protein, X chromosome	-4.53247	3	15.8568	5.66667	1	0.0124835	0
P38435	GGCX	Vitamin K-dependent gamma-carboxylase	-0.957274	3	6.99208	4	1	0.0016691	0
P38606	ATP6V1A	V-type proton ATPase catalytic subunit A	0.0452057	3	18.9087	7.66667	0	0.784647	0
P38646	HSPA9	Stress-70 protein, mitochondrial	-0.101031	3	50.1227	24.6667	1	0.0032551	0
P38919	EIF4A3	Eukaryotic initiation factor 4A-III	-4.27062	3	19.5458	5.33333	0	0.0758242	0
P39019	RPS19	40S ribosomal protein S19	-0.56168	3	29.1954	4.33333	0	0.0736796	0
P39023	RPL3	60S ribosomal protein L3	-0.685874	3	34.9049	11	1	0.0399628	0
P39060	COL18A1	Collagen alpha-1(XVIII) chain	-1.26028	2	2.79361	2.5	0	0.227579	1
P39656	DDOST	Dolichyl-diphosphooligosaccharide--protein glycosyltransferase 48 kDa subunit	-0.776425	3	31.6521	10.3333	1	0.0124348	0
P39687	ANP32A	Acidic leucine-rich nuclear phosphoprotein 32 family member A	-0.228624	3	33.6011	4	0	0.068847	0
P39748	FEN1	Flap endonuclease 1	-0.942917	3	16.6667	4	1	0.00489728	0
P40121	CAPG	Macrophage-capping protein	0.841047	2	11.2069	3	0	0.491143	0
P40123	CAP2	Adenylyl cyclase-associated protein 2	0.500099	2	5.55556	1.5	0	0.0920908	0
P40227	CCT6A	T-complex protein 1 subunit zeta	0.12133	3	43.2517	17	0	0.142217	0
P40394	ADH7	Alcohol dehydrogenase class 4 mu/sigma chain	-0.846992	2	2.07254	1	0	0.15525	0
P40424	PBX1	Pre-B-cell leukemia transcription factor 1	-4.25611	2	3.48837	1	0	0.32548	0
P40429	RPL13A	60S ribosomal protein L13a	-0.671274	3	20.5254	5	0	0.0906528	0
P40616	ARL1	ADP-ribosylation factor-like protein 1	0.488488	3	16.2063	2.33333	1	0.00333647	0
P40763	STAT3	Signal transducer and activator of transcription 3	-3.22223	2	2.33766	1	0	0.519102	0
P40855	PEX19	Peroxisomal biogenesis factor 19	0.421268	2	6.80045	1.33333	0	0.328813	0
P40925	MDH1	Malate dehydrogenase, cytoplasmic	0.439219	3	29.2415	7.66667	0	0.139437	0
P40926	MDH2	Malate dehydrogenase, mitochondrial	0.216108	3	38.6588	9.33333	0	0.0894832	0
P40937	RFC5	Replication factor C subunit 5	-1.03505	2	3.52941	1	0	0.175008	0
P40939	HADHA	Trifunctional enzyme subunit alpha, mitochondrial	-0.831643	3	23.1105	12	1	0.00392299	0
P41091	EIF2S3	Eukaryotic translation initiation factor 2 subunit 3	-0.220073	3	14.7599	3.66667	0	0.312553	0
P41208	CETN2	Centrin-2	-1.27012	2	8.72093	1	0	0.129247	0
P41227	NAA10	N-alpha-acetyltransferase 10	1.09399	3	9.21986	2	0	0.0872378	0
P41250	GARS	Glycine--tRNA ligase	0.930863	3	28.2815	16	1	0.0197822	0
P41252	IARS	Isoleucine--tRNA ligase, cytoplasmic	-0.00863937	3	13.6292	13.6667	0	0.940304	0
P41743	PRKCI	Protein kinase C iota type	0.174141	2	4.02685	1.66667	0	0.690965	0
P42126	ECI1	Enoyl-CoA delta isomerase 1, mitochondrial	-0.756007	3	11.479	2.66667	0	0.416468	0
P42166	TMPO	Lamina-associated polypeptide 2, isoform alpha	-0.31693	2	11.4553	2.5	0	0.872401	0
P42167	TMPO	Lamina-associated polypeptide 2, isoforms beta/gamma	-3.32459	3	14.6109	3.33333	0	0.183069	0
P42224	STAT1	Signal transducer and activator of transcription 1-alpha/beta	0.0481634	3	23.2889	10.6667	0	0.837442	0
P42285	SKIV2L2	Superkiller viralicidic activity 2-like 2	-4.66489	2	2.78311	2.33333	0	0.255421	0
P42330	AKR1C3	Aldo-keto reductase family 1 member C3	1.86196	3	16.8215	1.66667	1	0.0402234	0
P42345	MTOR	Serine/threonine-protein kinase mTOR	-0.258428	3	1.21616	1.66667	0	0.66202	0
P42356	PI4KA	Phosphatidylinositol 4-kinase alpha	-1.47513	2	0.951475	1	0	0.134934	0
P42574	CASP3	Caspase-3	1.09162	3	19.8556	4.33333	1	0.0397025	0
P42677	RPS27	40S ribosomal protein S27	-0.163834	3	38.0952	1	0	0.398681	0
P42704	LRPPRC	Leucine-rich PPR motif-containing protein, mitochondrial	-0.982412	3	28.1205	28.6667	0	0.15587	0
P42765	ACAA2	3-ketoacyl-CoA thiolase, mitochondrial	-0.292101	3	53.7363	12.6667	0	0.10268	0
P42766	RPL35	60S ribosomal protein L35	-0.763113	3	7.85908	1	1	0.00414018	0
P42785	PRCP	Lysosomal Pro-X carboxypeptidase	-0.77548	3	14.2473	5	1	0.0228324	0
P43005	SLC1A1	Excitatory amino acid transporter 3	2.17666	3	3.43511	1	1	0.0108158	0
P43034	PAFAH1B1	Platelet-activating factor acetylhydrolase IB subunit alpha	0.411079	2	11.0976	3	1	0.0432526	0
P43155	CRAT	Carnitine O-acetyltransferase	-2.27155	3	4.73908	2.66667	0	0.408238	0
P43243	MATR3	Matrin-3	-3.71852	3	19.4805	11.3333	1	0.0168423	0
P43246	MSH2	DNA mismatch repair protein Msh2	-0.866826	3	9.2434	6	1	0.0215593	0
P43304	GPD2	Glycerol-3-phosphate dehydrogenase, mitochondrial	-0.526473	3	17.1939	8.66667	1	0.0357434	0
P43307	SSR1	Translocon-associated protein subunit alpha	-0.771375	3	20.1632	3.33333	0	0.0688216	0
P43378	PTPN9	Tyrosine-protein phosphatase non-receptor type 9	0.95837	2	1.85497	1	0	0.109011	0
P43487	RANBP1	Ran-specific GTPase-activating protein	1.06721	3	33.0017	4.33333	1	0.0372509	0
P43490	NAMPT	Nicotinamide phosphoribosyltransferase	0.710631	3	34.0122	11.3333	1	0.0156052	0
P43686	PSMC4	26S protease regulatory subunit 6B	0.146443	3	28.5487	8	0	0.437613	0
P45880	VDAC2	Voltage-dependent anion-selective channel protein 2	-1.48597	3	34.4671	6.66667	1	0.031909	0
P45954	ACADSB	Short/branched chain specific acyl-CoA dehydrogenase, mitochondrial	-0.477349	3	21.9136	6.66667	0	0.163263	0
P45973	CBX5	Chromobox protein homolog 5	-4.67012	3	25.4799	4	0	0.103898	0
P45974	USP5	Ubiquitin carboxyl-terminal hydrolase 5	0.183527	3	24.9806	14.3333	0	0.224809	0
P45985	MAP2K4	Dual specificity mitogen-activated protein kinase kinase 4	0.979755	3	6.26567	1.66667	0	0.165795	0
P46060	RANGAP1	Ran GTPase-activating protein 1	-1.21178	3	8.4611	4	1	0.021223	0
P46087	NOP2	Probable 28S rRNA (cytosine(4447)-C(5))-methyltransferase	-6.64386	3	1.64203	1	0	1	0
P46108	CRK	Adapter molecule crk	1.00118	3	15.1316	3	0	0.215549	0
P46109	CRKL	Crk-like protein	0.611411	3	20.6821	4	0	0.341793	0
P46379	BAG6	Large proline-rich protein BAG6	-0.151717	3	7.24382	5	0	0.331746	0
P46459	NSF	Vesicle-fusing ATPase	0.227307	3	14.2025	8.33333	0	0.19989	0
P46734	MAP2K3	Dual specificity mitogen-activated protein kinase kinase 3	0.605383	3	17.0029	2.33333	1	0.0240867	0
P46776	RPL27A	60S ribosomal protein L27a	-0.436156	3	27.7027	4	0	0.0981625	0
P46777	RPL5	60S ribosomal protein L5	-0.661245	3	27.8339	7.66667	1	0.0108882	0
P46778	RPL21	60S ribosomal protein L21	-0.323844	3	22.2917	3	1	0.0343295	0
P46779	RPL28	60S ribosomal protein L28	-0.374309	3	23.1144	3.33333	0	0.066534	0
P46781	RPS9	40S ribosomal protein S9	-0.428862	3	35.9106	9.66667	0	0.115191	0
P46782	RPS5	40S ribosomal protein S5	-0.462914	3	49.5098	6.66667	1	0.0451157	0
P46783	RPS10	40S ribosomal protein S10	-0.653537	3	31.7172	4.66667	0	0.056885	0
P46821	MAP1B	Microtubule-associated protein 1B	0.417741	2	2.47164	3	0	0.46034	0
P46926	GNPDA1	Glucosamine-6-phosphate isomerase 1	0.356074	3	41.5225	8.33333	1	0.0314222	0
P46937	YAP1	Transcriptional coactivator YAP1	-0.430046	3	10.1852	2.33333	0	0.218468	0
P46939	UTRN	Utrophin	0.0645997	3	12.8071	32	0	0.66283	0
P46940	IQGAP1	Ras GTPase-activating-like protein IQGAP1	0.345011	3	25.8298	27	1	0.00150655	0
P46977	STT3A	Dolichyl-diphosphooligosaccharide--protein glycosyltransferase subunit STT3A	-0.710153	3	9.21986	4.66667	1	0.0221277	0
P47755	CAPZA2	F-actin-capping protein subunit alpha-2	-0.121831	3	28.9044	4	0	0.640216	0
P47756	CAPZB	F-actin-capping protein subunit beta	0.0645648	3	41.6366	9.33333	0	0.482457	0
P47897	QARS	Glutamine--tRNA ligase	-0.657668	3	18.6667	10.6667	0	0.377782	0
P47914	RPL29	60S ribosomal protein L29	-0.73215	3	14.4654	2	1	0.0252298	0
P47985	UQCRFS1	Cytochrome b-c1 complex subunit Rieske, mitochondrial	-0.882581	3	5.96107	1.33333	0	0.335141	0
P48047	ATP5O	ATP synthase subunit O, mitochondrial	-0.803776	3	37.4022	6	1	0.00636566	0
P48059	LIMS1	LIM and senescent cell antigen-like-containing domain protein 1	-0.159166	2	7.23077	1.5	0	0.429779	0
P48147	PREP	Prolyl endopeptidase	0.239298	3	15.1643	7.66667	0	0.0675864	0
P48444	ARCN1	Coatomer subunit delta	0.416238	3	27.593	12	1	0.044943	0
P48449	LSS	Lanosterol synthase	0.100073	3	6.73953	4	1	0.0231589	0
P48506	GCLC	Glutamate--cysteine ligase catalytic subunit	2.85025	3	8.9482	4	0	0.272902	0
P48556	PSMD8	26S proteasome non-ATPase regulatory subunit 8	-0.0616355	3	7.2381	2.33333	0	0.419663	0
P48643	CCT5	T-complex protein 1 subunit epsilon	0.254717	3	54.7135	20.6667	1	0.0347675	0
P48729	CSNK1A1	Casein kinase I isoform alpha	-0.342722	2	4.1543	1.33333	0	0.454101	0
P48735	IDH2	Isocitrate dehydrogenase [NADP], mitochondrial	0.0702301	3	37.2419	13.6667	0	0.0597117	0
P48739	PITPNB	Phosphatidylinositol transfer protein beta isoform	0.521544	3	16.4822	3.33333	0	0.293373	0
P49006	MARCKSL1	MARCKS-related protein	-0.47105	3	37.7778	3.66667	0	0.13202	0
P49023	PXN	Paxillin	0.482417	3	17.2025	5.66667	0	0.113627	0
P49189	ALDH9A1	4-trimethylaminobutyraldehyde dehydrogenase	0.219854	3	17.7463	6.66667	1	0.0489507	0
P49207	RPL34	60S ribosomal protein L34	-0.170558	3	20.5128	3	0	0.817551	0
P49257	LMAN1	Protein ERGIC-53	-0.0945865	3	23.3333	8	0	0.469991	1
P49321	NASP	Nuclear autoantigenic sperm protein	-0.946694	3	20.5161	11.6667	1	0.0280754	0
P49327	FASN	Fatty acid synthase	0.679053	3	46.502	79	1	0.00367922	0
P49354	FNTA	Protein farnesyltransferase/geranylgeranyltransferase type-1 subunit alpha	1.0626	2	6.59631	1.66667	0	0.179128	0
P49368	CCT3	T-complex protein 1 subunit gamma	0.248991	3	42.8135	17.6667	0	0.0617987	0
P49411	TUFM	Elongation factor Tu, mitochondrial	0.100233	3	49.1888	17	0	0.315328	0
P49419	ALDH7A1	Alpha-aminoadipic semialdehyde dehydrogenase	-0.239527	3	34.9412	13	0	0.106667	0
P49458	SRP9	Signal recognition particle 9 kDa protein	-1.53798	3	20.5426	2	1	0.00484613	0
P49585	PCYT1A	Choline-phosphate cytidylyltransferase A	-0.389341	2	5.72207	1.33333	0	0.300323	0
P49588	AARS	Alanine--tRNA ligase, cytoplasmic	0.875413	3	50.6887	33.3333	1	0.00166851	0
P49589	CARS	Cysteine--tRNA ligase, cytoplasmic	0.722489	3	9.04633	5.33333	0	0.127084	0
P49591	SARS	Serine--tRNA ligase, cytoplasmic	0.512642	3	13.0999	5	1	0.0446993	0
P49593	PPM1F	Protein phosphatase 1F	-0.166381	2	10.3524	2	0	0.398314	0
P49720	PSMB3	Proteasome subunit beta type-3	0.212904	3	14.7967	2	0	0.416513	0
P49721	PSMB2	Proteasome subunit beta type-2	-0.0588253	3	21.2272	3	0	0.819585	0
P49748	ACADVL	Very long-chain specific acyl-CoA dehydrogenase, mitochondrial	0.267725	3	5.90331	2.66667	0	0.260651	0
P49753	ACOT2	Acyl-coenzyme A thioesterase 2, mitochondrial	0.150186	2	7.14284	2	0	0.0973484	0
P49755	TMED10	Transmembrane emp24 domain-containing protein 10	-0.933435	3	24.8098	5	1	0.0284401	0
P49756	RBM25	RNA-binding protein 25	-1.59751	3	3.6378	2	1	0.0140476	0
P49773	HINT1	Histidine triad nucleotide-binding protein 1	0.869618	3	55.5556	5	0	0.0525698	0
P49792	RANBP2	E3 SUMO-protein ligase RanBP2	-4.61024	3	1.62324	2.66667	0	0.151553	0
P49841	GSK3B	Glycogen synthase kinase-3 beta	0.547084	2	5.2381	1	0	0.374608	0
P49888	SULT1E1	Estrogen sulfotransferase	-0.0740155	2	5.10204	1.5	0	0.791988	0
P49902	NT5C2	Cytosolic purine 5'-nucleotidase	0.795753	3	13.4284	6.66667	1	3.56756e-05	0
P49903	SEPHS1	Selenide, water dikinase 1	-0.329493	3	13.4354	4	0	0.661541	0
P49914	MTHFS	5-formyltetrahydrofolate cyclo-ligase	-0.249225	3	17.5698	2	0	0.478188	0
P49915	GMPS	GMP synthase [glutamine-hydrolyzing]	-0.77001	3	18.1337	8.66667	1	0.0397076	0
P49916	LIG3	DNA ligase 3	-1.17466	3	3.27056	3	0	0.0553225	0
P49918	CDKN1C	Cyclin-dependent kinase inhibitor 1C	1.3524	3	20.5696	4.33333	1	0.00310485	0
P49959	MRE11A	Double-strand break repair protein MRE11A	-3.71556	3	3.06026	2	0	0.127689	0
P50213	IDH3A	Isocitrate dehydrogenase [NAD] subunit alpha, mitochondrial	0.109404	3	5.73771	2	0	0.645878	0
P50395	GDI2	Rab GDP dissociation inhibitor beta	0.398159	3	61.6479	16	1	0.0228525	0
P50402	EMD	Emerin	-0.160822	3	15.748	3	1	0.0361602	0
P50440	GATM	Glycine amidinotransferase, mitochondrial	-1.47218	3	9.45628	2.33333	1	0.00578006	0
P50453	SERPINB9	Serpin B9	0.411721	3	31.7376	8.66667	0	0.197942	1
P50454	SERPINH1	Serpin H1	0.475994	3	62.0415	21.3333	1	0.0169177	1
P50502	ST13	Hsc70-interacting protein	0.589006	3	21.2286	7.33333	1	0.0217371	0
P50552	VASP	Vasodilator-stimulated phosphoprotein	0.392558	3	21.3158	6	1	0.0413436	0
P50570	DNM2	Dynamin-2	0.666509	3	14.2146	6.66667	1	0.0276618	0
P50851	LRBA	Lipopolysaccharide-responsive and beige-like anchor protein	0.30234	3	2.71277	6	0	0.570034	0
P50895	BCAM	Basal cell adhesion molecule	-0.197157	3	25.6369	11	0	0.249758	0
P50897	PPT1	Palmitoyl-protein thioesterase 1	-0.52864	3	13.9433	2.33333	0	0.136262	0
P50914	RPL14	60S ribosomal protein L14	-0.627955	3	27.9069	5.66667	0	0.109927	0
P50990	CCT8	T-complex protein 1 subunit theta	0.203811	3	53.2847	23	0	0.173475	0
P50991	CCT4	T-complex protein 1 subunit delta	0.276014	3	53.556	20	0	0.148925	0
P50995	ANXA11	Annexin A11	0.543223	3	13.0693	5.33333	1	0.0318004	1
P51114	FXR1	Fragile X mental retardation syndrome-related protein 1	-1.5672	3	9.55448	3.33333	1	0.000161149	0
P51116	FXR2	Fragile X mental retardation syndrome-related protein 2	0.919469	2	5.49777	1.5	0	0.672833	0
P51148	RAB5C	Ras-related protein Rab-5C	0.327764	3	34.4136	4	1	0.0341356	0
P51149	RAB7A	Ras-related protein Rab-7a	-0.256193	3	57.971	10	0	0.133566	0
P51178	PLCD1	1-phosphatidylinositol 4,5-bisphosphate phosphodiesterase delta-1	0.794456	3	19.8853	11	1	0.0151336	0
P51398	DAP3	28S ribosomal protein S29, mitochondrial	-0.978048	3	9.46401	2.33333	1	0.0231659	0
P51452	DUSP3	Dual specificity protein phosphatase 3	0.227826	3	25.7658	3.33333	0	0.339714	0
P51532	SMARCA4	Transcription activator BRG1	-0.981893	3	3.48108	3.33333	0	0.411365	0
P51570	GALK1	Galactokinase	1.7098	3	42.347	10.3333	1	0.00769045	0
P51571	SSR4	Translocon-associated protein subunit delta	-0.844239	3	24.8555	3	0	0.196174	0
P51572	BCAP31	B-cell receptor-associated protein 31	-0.480406	3	18.9702	5.66667	0	0.431713	0
P51610	HCFC1	Host cell factor 1	-1.52863	3	1.78542	2.66667	0	0.212055	1
P51648	ALDH3A2	Fatty aldehyde dehydrogenase	-0.360725	3	9.75946	3.33333	1	0.00957181	0
P51649	ALDH5A1	Succinate-semialdehyde dehydrogenase, mitochondrial	-0.255739	3	13.7695	3.66667	0	0.405584	0
P51654	GPC3	Glypican-3	0.626704	3	11.2644	4.33333	1	0.0404993	1
P51659	HSD17B4	Peroxisomal multifunctional enzyme type 2	-0.583966	3	31.8388	17	1	0.000108836	0
P51665	PSMD7	26S proteasome non-ATPase regulatory subunit 7	0.0135168	3	41.1523	8.33333	0	0.879583	0
P51784	USP11	Ubiquitin carboxyl-terminal hydrolase 11	0.322678	2	2.49221	1.5	0	0.616958	0
P51795	CLCN5	H(+)/Cl(-) exchange transporter 5	-1.22923	2	2.81501	1	0	0.138782	0
P51812	RPS6KA3	Ribosomal protein S6 kinase alpha-3	0.801698	3	9.41441	4.33333	1	0.0300305	0
P51857	AKR1D1	3-oxo-5-beta-steroid 4-dehydrogenase	-0.409656	3	18.3027	4.66667	0	0.205788	0
P51858	HDGF	Hepatoma-derived growth factor	-0.620365	3	22.2222	4.33333	1	0.0220183	0
P51991	HNRNPA3	Heterogeneous nuclear ribonucleoprotein A3	-3.31992	3	22.3104	6.33333	1	0.00963615	0
P52209	PGD	6-phosphogluconate dehydrogenase, decarboxylating	0.621348	3	51.5528	18.3333	1	0.00402193	0
P52272	HNRNPM	Heterogeneous nuclear ribonucleoprotein M	-2.5491	3	37.5799	22.6667	0	0.0876778	0
P52292	KPNA2	Importin subunit alpha-1	0.173599	2	2.83554	1	0	0.776834	0
P52306	RAP1GDS1	Rap1 GTPase-GDP dissociation stimulator 1	0.892886	3	14.0582	5	1	0.0409708	0
P52564	MAP2K6	Dual specificity mitogen-activated protein kinase kinase 6	0.0492607	3	15.4691	2.33333	0	0.899588	0
P52565	ARHGDIA	Rho GDP-dissociation inhibitor 1	0.305652	2	12.9085	1.66667	0	0.544632	0
P52594	AGFG1	Arf-GAP domain and FG repeat-containing protein 1	-0.103469	3	7.05811	2.66667	0	0.688864	0
P52597	HNRNPF	Heterogeneous nuclear ribonucleoprotein F	-1.933	3	38.7952	7	1	0.0149917	0
P52630	STAT2	Signal transducer and activator of transcription 2	-0.0165297	3	1.8018	1.33333	0	0.978941	0
P52701	MSH6	DNA mismatch repair protein Msh6	-0.882736	3	4.73039	4.66667	1	0.00774794	0
P52735	VAV2	Guanine nucleotide exchange factor VAV2	1.10352	3	10.7821	5.66667	1	0.00181565	0
P52788	SMS	Spermine synthase	0.787724	3	24.8634	6	1	0.00228762	0
P52815	MRPL12	39S ribosomal protein L12, mitochondrial	-0.751737	3	30.9764	3.33333	1	0.0424099	0
P52888	THOP1	Thimet oligopeptidase	-0.397911	3	4.30576	2	0	0.534294	0
P52907	CAPZA1	F-actin-capping protein subunit alpha-1	0.570538	3	41.8415	5.66667	0	0.194798	0
P52948	NUP98	Nuclear pore complex protein Nup98-Nup96	-6.64386	2	1.70611	2	0	1	0
P53004	BLVRA	Biliverdin reductase A	0.0855497	3	4.39189	1.33333	0	0.909838	0
P53007	SLC25A1	Tricarboxylate transport protein, mitochondrial	-1.08421	3	25.2947	6	0	0.104105	0
P53365	ARFIP2	Arfaptin-2	0.870671	2	3.22581	1	0	0.29299	0
P53367	ARFIP1	Arfaptin-1	-1.98754	3	11.6175	2.66667	0	0.483208	0
P53384	NUBP1	Cytosolic Fe-S cluster assembly factor NUBP1	0.736808	2	5.625	1	0	0.428068	0
P53396	ACLY	ATP-citrate synthase	0.675454	3	42.8096	37.3333	1	0.0103525	0
P53597	SUCLG1	Succinate--CoA ligase [ADP/GDP-forming] subunit alpha, mitochondrial	0.55988	3	23.6031	5.66667	0	0.296565	0
P53602	MVD	Diphosphomevalonate decarboxylase	1.15188	3	21.25	6	1	0.0122835	0
P53618	COPB1	Coatomer subunit beta	0.420481	3	24.3092	17.3333	1	0.00609521	0
P53621	COPA	Coatomer subunit alpha	0.51718	3	28.1863	26.3333	1	0.00111977	0
P53634	CTSC	Dipeptidyl peptidase 1	-0.984122	3	20.0144	6.33333	1	0.00146948	1
P53778	MAPK12	Mitogen-activated protein kinase 12	-0.307425	2	7.35695	1	0	0.785443	0
P53801	PTTG1IP	Pituitary tumor-transforming gene 1 protein-interacting protein	-0.191309	3	10	1	0	0.787646	0
P53985	SLC16A1	Monocarboxylate transporter 1	0.0558537	3	10.4	3.33333	0	0.442643	0
P53990	IST1	IST1 homolog	0.541441	3	11.7216	3.33333	1	0.0343796	0
P53992	SEC24C	Protein transport protein Sec24C	0.197288	3	10.2681	7.33333	0	0.311565	0
P53999	SUB1	Activated RNA polymerase II transcriptional coactivator p15	-0.7207	3	29.6588	3.33333	1	0.0453979	0
P54136	RARS	Arginine--tRNA ligase, cytoplasmic	0.245989	3	31.7172	16	1	0.0350501	0
P54577	YARS	Tyrosine--tRNA ligase, cytoplasmic	0.725599	3	29.8611	13	0	0.0500751	0
P54578	USP14	Ubiquitin carboxyl-terminal hydrolase 14	0.665881	3	23.1444	9	1	0.00433942	0
P54619	PRKAG1	5'-AMP-activated protein kinase subunit gamma-1	0.353332	3	5.74018	1	1	0.04948	0
P54725	RAD23A	UV excision repair protein RAD23 homolog A	0.355973	3	14.876	1.66667	0	0.486132	0
P54727	RAD23B	UV excision repair protein RAD23 homolog B	0.470763	3	29.5028	7.66667	1	0.0422104	0
P54802	NAGLU	Alpha-N-acetylglucosaminidase	-0.639732	3	4.84522	2.33333	0	0.0842505	0
P54803	GALC	Galactocerebrosidase	-2.17157	3	4.9635	1.66667	0	0.0761878	0
P54819	AK2	Adenylate kinase 2, mitochondrial	-0.0394067	3	38.3542	6	0	0.809281	0
P54868	HMGCS2	Hydroxymethylglutaryl-CoA synthase, mitochondrial	0.582233	3	26.4436	10	0	0.125292	0
P54886	ALDH18A1	Delta-1-pyrroline-5-carboxylate synthase	-0.687169	3	18.9098	11.3333	1	0.042769	0
P54920	NAPA	Alpha-soluble NSF attachment protein	0.149305	3	24.2938	4.66667	0	0.432003	0
P55010	EIF5	Eukaryotic translation initiation factor 5	0.124767	3	11.833	4.66667	0	0.74477	0
P55036	PSMD4	26S proteasome non-ATPase regulatory subunit 4	-0.427198	3	22.8117	5.33333	0	0.0985348	0
P55039	DRG2	Developmentally-regulated GTP-binding protein 2	3.28874	2	7.69231	1.5	0	0.50636	0
P55060	CSE1L	Exportin-2	0.0606667	3	26.8452	19.3333	0	0.540461	0
P55072	VCP	Transitional endoplasmic reticulum ATPase	0.303692	3	39.6609	25.3333	0	0.0741512	0
P55084	HADHB	Trifunctional enzyme subunit beta, mitochondrial	-0.758609	3	15.1195	7.33333	1	0.0292312	0
P55145	MANF	Mesencephalic astrocyte-derived neurotrophic factor	0.229946	3	24.1758	4	0	0.149859	0
P55157	MTTP	Microsomal triglyceride transfer protein large subunit	-0.244	3	40.2312	30.3333	1	0.022903	0
P55196	AFDN	Afadin	-2.5998	3	4.93421	5.33333	0	0.327371	0
P55209	NAP1L1	Nucleosome assembly protein 1-like 1	0.118834	3	39.8977	7	0	0.483094	0
P55263	ADK	Adenosine kinase	1.06825	3	20.442	5.66667	1	0.0101853	0
P55265	ADAR	Double-stranded RNA-specific adenosine deaminase	-5.00172	3	4.43176	4	1	0.0413829	0
P55327	TPD52	Tumor protein D52	3.82301	2	9.82142	1.5	0	0.40469	0
P55735	SEC13	Protein SEC13 homolog	-0.243397	3	19.2547	4	0	0.120443	0
P55769	SNU13	NHP2-like protein 1	-0.581385	2	40.3646	3	0	0.873376	0
P55786	NPEPPS	Puromycin-sensitive aminopeptidase	0.71274	3	41.0954	29.3333	1	0.0153529	0
P55795	HNRNPH2	Heterogeneous nuclear ribonucleoprotein H2	-4.86568	3	23.608	2.33333	0	0.111633	0
P55809	OXCT1	Succinyl-CoA:3-ketoacid coenzyme A transferase 1, mitochondrial	-0.473214	3	11.0897	3	0	0.0637292	0
P55854	SUMO3	Small ubiquitin-related modifier 3	0.408163	2	11.6505	1	0	0.0572364	0
P55884	EIF3B	Eukaryotic translation initiation factor 3 subunit B	-0.491633	3	21.7445	12.3333	1	0.00965575	0
P55957	BID	BH3-interacting domain death agonist	-0.0587376	3	13.6752	2	0	0.526307	0
P56134	ATP5J2	ATP synthase subunit f, mitochondrial	-0.943923	3	25.5319	2	1	0.0373772	0
P56192	MARS	Methionine--tRNA ligase, cytoplasmic	0.0645343	3	15.5185	10	0	0.626177	0
P56385	ATP5I	ATP synthase subunit e, mitochondrial	-1.4852	2	17.8744	1.33333	0	0.313638	0
P56537	EIF6	Eukaryotic translation initiation factor 6	-0.0934595	3	28.8435	4.33333	0	0.309244	0
P56747	CLDN6	Claudin-6	-0.17545	3	6.36363	1.33333	0	0.134796	0
P57088	TMEM33	Transmembrane protein 33	-0.726749	2	6.68016	1.5	0	0.257634	0
P58107	EPPK1	Epiplakin	0.805904	3	11.9122	10.3333	1	0.0405486	0
P58546	MTPN	Myotrophin	2.61903	3	15.2542	1.33333	0	0.323281	0
P59998	ARPC4	Actin-related protein 2/3 complex subunit 4	-0.00530933	3	20.6349	2.33333	0	0.991185	0
P60033	CD81	CD81 antigen	-0.056065	3	22.7401	2.66667	0	0.80173	0
P60059	SEC61G	Protein transport protein Sec61 subunit gamma	-0.658533	3	17.6471	1	1	0.0149323	0
P60174	TPI1	Triosephosphate isomerase	0.770415	3	53.4965	11.6667	1	0.00477496	0
P60228	EIF3E	Eukaryotic translation initiation factor 3 subunit E	-0.447369	3	21.0487	7.33333	0	0.0613294	0
P60468	SEC61B	Protein transport protein Sec61 subunit beta	-0.507968	3	14.2361	1.33333	0	0.219911	0
P60510	PPP4C	Serine/threonine-protein phosphatase 4 catalytic subunit	-3.43304	3	5.86319	1.33333	0	0.223227	0
P60660	MYL6	Myosin light polypeptide 6	-0.140676	3	52.9801	7.33333	0	0.150235	0
P60842	EIF4A1	Eukaryotic initiation factor 4A-I	0.281487	3	55.665	10.3333	0	0.103389	0
P60866	RPS20	40S ribosomal protein S20	-0.792124	3	19.888	2.33333	1	0.0222889	0
P60891	PRPS1	Ribose-phosphate pyrophosphokinase 1	-0.109892	2	13.0503	3	0	0.531737	0
P60900	PSMA6	Proteasome subunit alpha type-6	-0.527914	3	13.8211	3	0	0.148289	0
P60903	S100A10	Protein S100-A10	-0.051951	2	17.5258	1.66667	0	0.95245	1
P60953	CDC42	Cell division control protein 42 homolog	-0.0751997	3	24.7819	3.66667	0	0.597828	0
P60981	DSTN	Destrin	0.333018	3	29.2929	4	0	0.134873	0
P61006	RAB8A	Ras-related protein Rab-8A	2.83648	3	17.5523	1	0	0.291911	0
P61011	SRP54	Signal recognition particle 54 kDa protein	0.37102	3	18.5846	6.33333	0	0.30018	0
P61019	RAB2A	Ras-related protein Rab-2A	0.124525	3	35.2201	4.66667	0	0.575038	0
P61020	RAB5B	Ras-related protein Rab-5B	0.545538	3	24.6512	2.66667	0	0.139507	0
P61026	RAB10	Ras-related protein Rab-10	0.213658	3	24.8333	2.33333	0	0.194926	0
P61077	UBE2D3	Ubiquitin-conjugating enzyme E2 D3	-0.00593237	3	21.3152	2.33333	0	0.975534	0
P61081	UBE2M	NEDD8-conjugating enzyme Ubc12	0.829214	3	12.204	2.33333	1	0.0400341	0
P61086	UBE2K	Ubiquitin-conjugating enzyme E2 K	0.680607	3	42.1667	5	1	0.0111091	0
P61088	UBE2N	Ubiquitin-conjugating enzyme E2 N	0.680007	3	57.8948	6.66667	1	0.0161283	0
P61106	RAB14	Ras-related protein Rab-14	0.10472	3	32.2481	4.33333	0	0.712728	0
P61158	ACTR3	Actin-related protein 3	-0.197879	3	31.6587	8.66667	0	0.188441	0
P61160	ACTR2	Actin-related protein 2	-0.0674246	3	22.5042	6	0	0.478364	0
P61163	ACTR1A	Alpha-centractin	-0.131152	3	27.039	6	0	0.549909	0
P61201	COPS2	COP9 signalosome complex subunit 2	-3.11715	2	5.19187	1.5	0	0.539196	0
P61204	ARF3	ADP-ribosylation factor 3	0.718643	2	70.1658	1	1	0.0325881	0
P61221	ABCE1	ATP-binding cassette sub-family E member 1	-0.909005	3	9.01504	3.66667	0	0.251909	0
P61224	RAP1B	Ras-related protein Rap-1b	0.0135688	3	55.0725	2.66667	0	0.904477	0
P61225	RAP2B	Ras-related protein Rap-2b	-0.285769	3	16.0291	1	0	0.443029	0
P61247	RPS3A	40S ribosomal protein S3a	-0.494626	3	35.606	8.66667	1	0.0102574	0
P61254	RPL26	60S ribosomal protein L26	-1.19485	3	29.6552	6.33333	0	0.0545089	0
P61289	PSME3	Proteasome activator complex subunit 3	-0.909834	3	9.44881	2.33333	0	0.0674846	0
P61313	RPL15	60S ribosomal protein L15	-0.91499	3	28.4314	6	0	0.0713212	0
P61353	RPL27	60S ribosomal protein L27	-0.718529	3	16.6667	2.33333	1	0.023429	0
P61421	ATP6V0D1	V-type proton ATPase subunit d 1	-1.14952	2	8.73694	2	0	0.299938	0
P61457	PCBD1	Pterin-4-alpha-carbinolamine dehydratase	-3.17718	2	19.7115	2	0	0.527723	0
P61513	RPL37A	60S ribosomal protein L37a	-0.261947	2	36.9565	2.5	0	0.554375	0
P61586	RHOA	Transforming protein RhoA	0.20051	3	37.6511	1.33333	0	0.657022	0
P61604	HSPE1	10 kDa heat shock protein, mitochondrial	-0.255748	3	52.6144	6	0	0.0512374	0
P61619	SEC61A1	Protein transport protein Sec61 subunit alpha isoform 1	-0.84098	3	11.8348	3.33333	1	0.0439275	0
P61758	VBP1	Prefoldin subunit 3	0.124033	3	19.9662	3	0	0.63236	0
P61803	DAD1	Dolichyl-diphosphooligosaccharide--protein glycosyltransferase subunit DAD1	-0.546063	3	16.5192	1.66667	0	0.21105	0
P61916	NPC2	Epididymal secretory protein E1	-0.0384962	3	47.0199	5.66667	0	0.548232	0
P61923	COPZ1	Coatomer subunit zeta-1	0.43147	3	47.2693	4.66667	1	0.0151867	0
P61960	UFM1	Ubiquitin-fold modifier 1	0.85207	3	50.5882	2.33333	1	0.000221859	0
P61962	DCAF7	DDB1- and CUL4-associated factor 7	0.349274	3	4.38596	1	0	0.598793	0
P61966	AP1S1	AP-1 complex subunit sigma-1A	0.39272	3	10.1266	1	0	0.619976	0
P61970	NUTF2	Nuclear transport factor 2	0.324644	3	45.4068	3.33333	0	0.169407	0
P61978	HNRNPK	Heterogeneous nuclear ribonucleoprotein K	-1.35337	3	49.532	15.3333	1	0.0113327	0
P61981	YWHAG	14-3-3 protein gamma	0.104767	3	31.7139	3.33333	0	0.761829	0
P62070	RRAS2	Ras-related protein R-Ras2	-0.38861	3	13.3987	2	0	0.527951	0
P62081	RPS7	40S ribosomal protein S7	-0.556234	3	29.3814	5.33333	1	0.00661453	0
P62136	PPP1CA	Serine/threonine-protein phosphatase PP1-alpha catalytic subunit	-0.52861	2	21.7172	3	0	0.110297	0
P62158	CALM1	Calmodulin	0.393037	3	48.9933	8	1	0.00964015	0
P62191	PSMC1	26S protease regulatory subunit 4	-0.165696	3	24.5455	6.33333	0	0.0653241	0
P62195	PSMC5	26S protease regulatory subunit 8	-0.0934982	3	24.3021	6.33333	0	0.387275	0
P62241	RPS8	40S ribosomal protein S8	-0.321002	3	45.3526	8	0	0.127008	0
P62244	RPS15A	40S ribosomal protein S15a	-0.719393	3	39.4872	4.66667	0	0.331415	0
P62249	RPS16	40S ribosomal protein S16	-0.475937	3	22.831	3.33333	0	0.105426	0
P62256	UBE2H	Ubiquitin-conjugating enzyme E2 H	0.153208	2	8.19672	1	0	0.328254	0
P62258	YWHAE	14-3-3 protein epsilon	0.273279	3	63.268	14	0	0.0519726	0
P62263	RPS14	40S ribosomal protein S14	-0.344878	3	31.7881	4.33333	0	0.071936	0
P62266	RPS23	40S ribosomal protein S23	-0.395232	3	29.1375	2.33333	0	0.188585	0
P62269	RPS18	40S ribosomal protein S18	-0.0267687	3	40.1316	7	0	0.890899	0
P62277	RPS13	40S ribosomal protein S13	-0.59182	3	32.6711	5.33333	0	0.094527	0
P62280	RPS11	40S ribosomal protein S11	-0.0982227	3	40.2953	6.33333	0	0.269503	0
P62304	SNRPE	Small nuclear ribonucleoprotein E	-1.58048	2	21.0145	1.33333	1	0.034781	0
P62306	SNRPF	Small nuclear ribonucleoprotein F	-1.09745	2	15.1163	1	1	0.00771104	0
P62310	LSM3	U6 snRNA-associated Sm-like protein LSm3	-0.881902	3	22.8758	1.33333	0	0.224291	0
P62312	LSM6	U6 snRNA-associated Sm-like protein LSm6	-2.94491	3	14.5833	1.33333	0	0.252917	0
P62314	SNRPD1	Small nuclear ribonucleoprotein Sm D1	-1.14748	3	24.6499	2	1	0.0271057	0
P62316	SNRPD2	Small nuclear ribonucleoprotein Sm D2	-1.43202	3	38.1356	4	0	0.0735947	0
P62318	SNRPD3	Small nuclear ribonucleoprotein Sm D3	-1.32458	3	15.0794	2	1	0.0133458	0
P62330	ARF6	ADP-ribosylation factor 6	0.185119	3	26.4762	3.33333	0	0.101489	0
P62333	PSMC6	26S protease regulatory subunit 10B	-0.0202204	3	38.5604	11	0	0.841032	0
P62424	RPL7A	60S ribosomal protein L7a	-0.455243	3	39.8496	9.33333	0	0.0854851	0
P62495	ETF1	Eukaryotic peptide chain release factor subunit 1	-0.12073	3	9.15332	3.33333	0	0.663768	0
P62633	CNBP	Cellular nucleic acid-binding protein	-0.597537	2	19.774	2.5	0	0.176742	0
P62701	RPS4X	40S ribosomal protein S4, X isoform	-0.451416	3	41.9518	9	0	0.0679119	0
P62750	RPL23A	60S ribosomal protein L23a	-0.830194	3	36.7521	6.66667	0	0.068688	0
P62753	RPS6	40S ribosomal protein S6	-0.537537	3	23.5609	4.33333	0	0.134445	0
P62760	VSNL1	Visinin-like protein 1	-2.57974	3	19.0227	3	1	0.00914071	0
P62805	HIST1H4A	Histone H4	-2.43026	3	49.5146	7	1	1.17577e-05	0
P62820	RAB1A	Ras-related protein Rab-1A	0.307175	3	46.3414	1.33333	1	0.025031	0
P62826	RAN	GTP-binding nuclear protein Ran	0.180158	3	34.7222	6.33333	1	0.048571	0
P62829	RPL23	60S ribosomal protein L23	-0.183555	3	43.5714	5	0	0.292287	0
P62834	RAP1A	Ras-related protein Rap-1A	-0.504248	3	40.2174	1.33333	0	0.281876	0
P62841	RPS15	40S ribosomal protein S15	-0.537394	3	31.4942	2.66667	1	0.0340141	0
P62847	RPS24	40S ribosomal protein S24	-0.562903	3	26.0652	3	1	0.0460379	0
P62851	RPS25	40S ribosomal protein S25	-0.638007	3	29.6	5	0	0.0757037	0
P62854	RPS26	40S ribosomal protein S26	-0.337051	3	16.5218	1.66667	0	0.0744865	0
P62857	RPS28	40S ribosomal protein S28	-0.737836	3	26.087	1.66667	0	0.236519	0
P62873	GNB1	Guanine nucleotide-binding protein G(I)/G(S)/G(T) subunit beta-1	-0.539134	2	15.7353	1.5	0	0.397873	0
P62877	RBX1	E3 ubiquitin-protein ligase RBX1	-0.05187	2	7.40741	1	0	0.930497	0
P62879	GNB2	Guanine nucleotide-binding protein G(I)/G(S)/G(T) subunit beta-2	3.08021	2	15.6863	1.66667	0	0.546243	0
P62888	RPL30	60S ribosomal protein L30	-0.420049	3	20.2899	2	0	0.171515	0
P62899	RPL31	60S ribosomal protein L31	-0.472619	3	32.5333	4.33333	1	0.00169345	0
P62906	RPL10A	60S ribosomal protein L10a	-0.632956	3	36.0983	8.33333	0	0.0555037	0
P62910	RPL32	60S ribosomal protein L32	-0.815665	3	26.4197	3.33333	0	0.190854	0
P62913	RPL11	60S ribosomal protein L11	-1.34109	3	14.2322	2.33333	0	0.0901858	0
P62917	RPL8	60S ribosomal protein L8	-0.578278	3	18.0285	4	0	0.11028	0
P62937	PPIA	Peptidyl-prolyl cis-trans isomerase A	0.910162	3	41.0101	6.66667	0	0.0591217	0
P62942	FKBP1A	Peptidyl-prolyl cis-trans isomerase FKBP1A	0.490899	2	22.8395	1.33333	1	0.0288652	0
P62979	RPS27A	Ubiquitin-40S ribosomal protein S27a	-0.124863	3	38.4615	5	0	0.742331	0
P62993	GRB2	Growth factor receptor-bound protein 2	-0.164693	2	26.7281	5	0	0.184867	0
P62995	TRA2B	Transformer-2 protein homolog beta	-4.55375	3	13.5417	3	0	0.0522766	0
P63000	RAC1	Ras-related C3 botulinum toxin substrate 1	-0.417515	3	22.5695	4.33333	1	0.00521877	0
P63010	AP2B1	AP-2 complex subunit beta	-0.508627	3	29.0644	12.6667	1	0.0437215	0
P63104	YWHAZ	14-3-3 protein zeta/delta	0.507382	3	53.1973	9	1	0.00511693	0
P63151	PPP2R2A	Serine/threonine-protein phosphatase 2A 55 kDa regulatory subunit B alpha isoform	0.415935	3	12.528	3.33333	0	0.246893	0
P63167	DYNLL1	Dynein light chain 1, cytoplasmic	0.029827	3	32.9588	1.66667	0	0.959554	0
P63172	DYNLT1	Dynein light chain Tctex-type 1	-0.0125418	3	30.0885	2	0	0.886038	0
P63173	RPL38	60S ribosomal protein L38	0.214597	3	31.4286	2	0	0.628238	0
P63208	SKP1	S-phase kinase-associated protein 1	0.410772	3	55.0102	6.33333	1	0.012703	0
P63218	GNG5	Guanine nucleotide-binding protein G(I)/G(S)/G(O) subunit gamma-5	-0.245932	2	10.2941	1	0	0.133448	0
P63220	RPS21	40S ribosomal protein S21	-0.641777	3	50.6024	3.33333	1	0.022479	0
P63241	EIF5A	Eukaryotic translation initiation factor 5A-1	0.758225	3	52.1645	6.33333	0	0.0802071	0
P63244	RACK1	Receptor of activated protein C kinase 1	-0.606081	3	62.6709	13	1	0.0380737	0
P63279	UBE2I	SUMO-conjugating enzyme UBC9	-0.518417	3	14.135	2.33333	0	0.35761	0
P67775	PPP2CA	Serine/threonine-protein phosphatase 2A catalytic subunit alpha isoform	-0.127542	3	12.1899	3	0	0.799412	0
P67809	YBX1	Nuclease-sensitive element-binding protein 1	-0.6289	3	26.5432	3.66667	1	0.0461382	0
P67812	SEC11A	Signal peptidase complex catalytic subunit SEC11A	-0.780573	3	10.6145	2	1	0.0303179	0
P67870	CSNK2B	Casein kinase II subunit beta	-2.48171	3	6.51163	1	0	0.361229	0
P67936	TPM4	Tropomyosin alpha-4 chain	-0.261444	3	34.0054	7.66667	1	0.0183633	0
P68032	ACTC1	Actin, alpha cardiac muscle 1	-0.482599	3	52.0778	5.33333	0	0.261363	0
P68036	UBE2L3	Ubiquitin-conjugating enzyme E2 L3	0.237205	3	49.7835	4.33333	1	0.0220658	0
P68104	EEF1A1	Elongation factor 1-alpha 1	0.648003	3	62.6984	15	1	0.0101027	0
P68363	TUBA1B	Tubulin alpha-1B chain	0.105666	3	72.5055	1	0	0.546487	0
P68371	TUBB4B	Tubulin beta-4B chain	0.126276	3	73.0337	1	0	0.670452	0
P68402	PAFAH1B2	Platelet-activating factor acetylhydrolase IB subunit beta	0.500679	3	44.2504	4.66667	1	0.0437245	0
P68431	HIST1H3A	Histone H3.1	-1.85788	3	36.5196	2	1	0.0493738	0
P78330	PSPH	Phosphoserine phosphatase	0.988779	3	47.7037	8	1	0.00299718	0
P78344	EIF4G2	Eukaryotic translation initiation factor 4 gamma 2	0.34486	3	15.9132	11.6667	0	0.155983	0
P78347	GTF2I	General transcription factor II-I	-1.90072	3	10.9553	6	0	0.0531625	0
P78371	CCT2	T-complex protein 1 subunit beta	0.145439	3	65.4206	25.3333	0	0.107786	0
P78406	RAE1	mRNA export factor	-0.897534	2	6.25	1.5	0	0.57632	0
P78417	GSTO1	Glutathione S-transferase omega-1	0.301997	3	38.1743	10	0	0.0995878	0
P78527	PRKDC	DNA-dependent protein kinase catalytic subunit	-1.15731	3	17.0543	51	1	0.0113086	0
P80303	NUCB2	Nucleobindin-2	-2.68331	3	5.07937	1.66667	0	0.308986	0
P80404	ABAT	4-aminobutyrate aminotransferase, mitochondrial	-0.128024	3	31.1333	11.3333	1	0.0416593	0
P80723	BASP1	Brain acid soluble protein 1	0.0887531	3	36.2702	5.33333	0	0.435975	0
P81605	DCD	Dermcidin	-5.48056	3	17.5758	2	1	0.042221	0
P82650	MRPS22	28S ribosomal protein S22, mitochondrial	-0.41418	2	5.41667	2	0	0.82867	0
P82673	MRPS35	28S ribosomal protein S35, mitochondrial	-0.682144	3	4.43757	1.33333	0	0.0511274	0
P82933	MRPS9	28S ribosomal protein S9, mitochondrial	2.53904	2	4.79798	1.5	0	0.647347	0
P82979	SARNP	SAP domain-containing ribonucleoprotein	-2.22873	3	18.4127	3	0	0.154106	0
P83731	RPL24	60S ribosomal protein L24	-0.538557	3	26.327	4.66667	0	0.152388	0
P83881	RPL36A	60S ribosomal protein L36a	-0.380312	3	13.2075	1.66667	0	0.326988	0
P83916	CBX1	Chromobox protein homolog 1	-3.83025	3	15.6757	1	0	0.133904	0
P84077	ARF1	ADP-ribosylation factor 1	0.431713	3	68.3241	2	0	0.293141	0
P84085	ARF5	ADP-ribosylation factor 5	0.146089	2	45.9259	2.33333	0	0.438092	0
P84090	ERH	Enhancer of rudimentary homolog	-2.27095	3	17.3077	2	1	0.0130151	0
P84095	RHOG	Rho-related GTP-binding protein RhoG	-0.45342	2	16.0559	2	0	0.620063	0
P84098	RPL19	60S ribosomal protein L19	-0.784114	3	17.6871	3.33333	1	0.043458	0
P84103	SRSF3	Serine/arginine-rich splicing factor 3	-2.37866	3	29.065	3.33333	1	0.0322457	0
P84157	MXRA7	Matrix-remodeling-associated protein 7	0.0216447	2	6.61765	1.5	0	0.677148	0
P84243	H3F3A	Histone H3.3	-1.22927	2	34.5588	1	1	0.00178233	0
P98160	HSPG2	Basement membrane-specific heparan sulfate proteoglycan core protein	-5.00221	3	0.493434	1.66667	0	0.0929354	1
P98164	LRP2	Low-density lipoprotein receptor-related protein 2	-1.391	3	2.92875	8.66667	0	0.0564072	0
P98179	RBM3	RNA-binding protein 3	-1.89461	3	24.2038	1.33333	1	0.0443175	0
P99999	CYCS	Cytochrome c	0.224572	3	46.6666	4.66667	1	0.00756998	0
Q00266	MAT1A	S-adenosylmethionine synthase isoform type-1	1.09327	3	22.616	6.33333	0	0.162414	0
Q00325	SLC25A3	Phosphate carrier protein, mitochondrial	-0.745255	3	12.7993	5	1	0.0499427	0
Q00341	HDLBP	Vigilin	0.0115194	3	23.7119	20.6667	0	0.912303	0
Q00534	CDK6	Cyclin-dependent kinase 6	0.265273	2	5.82822	1	0	0.758696	0
Q00535	CDK5	Cyclin-dependent-like kinase 5	3.15597	3	4.56621	1	0	0.21385	0
Q00610	CLTC	Clathrin heavy chain 1	-0.397097	3	43.2836	50.3333	1	0.0178689	0
Q00653	NFKB2	Nuclear factor NF-kappa-B p100 subunit	-0.264859	3	2.74074	1.33333	0	0.634606	0
Q00688	FKBP3	Peptidyl-prolyl cis-trans isomerase FKBP3	0.158811	3	22.4702	4.33333	0	0.59427	0
Q00765	REEP5	Receptor expression-enhancing protein 5	-0.0914203	3	10.7584	2	0	0.777974	0
Q00796	SORD	Sorbitol dehydrogenase	0.281476	3	25.4902	7	0	0.111363	0
Q00839	HNRNPU	Heterogeneous nuclear ribonucleoprotein U	-2.96898	3	21.0505	15.3333	1	0.0168767	0
Q01081	U2AF1	Splicing factor U2AF 35 kDa subunit	-1.00789	3	17.2222	2.66667	1	0.0101077	0
Q01082	SPTBN1	Spectrin beta chain, non-erythrocytic 1	-2.00534	3	24.9718	43	1	0.0284627	0
Q01105	SET	Protein SET	-0.286523	3	30.1149	5.66667	0	0.140508	0
Q01130	SRSF2	Serine/arginine-rich splicing factor 2	-1.20935	3	13.4238	2.66667	1	0.0433527	0
Q01433	AMPD2	AMP deaminase 2	1.38819	3	3.22336	2.66667	0	0.256152	0
Q01469	FABP5	Fatty acid-binding protein, epidermal	2.6516	3	13.3333	2	1	0.0323764	0
Q01518	CAP1	Adenylyl cyclase-associated protein 1	0.517335	3	35.2982	10.6667	1	0.00566156	0
Q01581	HMGCS1	Hydroxymethylglutaryl-CoA synthase, cytoplasmic	1.5633	3	28.0128	11	1	0.0015737	0
Q01650	SLC7A5	Large neutral amino acids transporter small subunit 1	0.574795	3	6.90335	3	1	0.0189907	0
Q01813	PFKP	ATP-dependent 6-phosphofructokinase, platelet type	1.16266	3	22.1088	10	1	0.00439508	0
Q01844	EWSR1	RNA-binding protein EWS	-1.01455	2	4.57317	2	0	0.0580988	0
Q01970	PLCB3	1-phosphatidylinositol 4,5-bisphosphate phosphodiesterase beta-3	0.561918	2	2.35008	1.5	0	0.300598	0
Q01973	ROR1	Inactive tyrosine-protein kinase transmembrane receptor ROR1	-0.178232	3	2.49022	1.66667	0	0.599086	0
Q01995	TAGLN	Transgelin	0.736316	3	40.6302	8	1	0.0433456	0
Q02218	OGDH	2-oxoglutarate dehydrogenase, mitochondrial	-2.19056	3	3.19322	2.66667	0	0.429022	0
Q02252	ALDH6A1	Methylmalonate-semialdehyde dehydrogenase [acylating], mitochondrial	0.170461	3	44.9845	17.3333	1	0.0202516	0
Q02487	DSC2	Desmocollin-2	-2.93802	2	2.7007	1.33333	0	0.573249	0
Q02543	RPL18A	60S ribosomal protein L18a	-0.469817	3	26.8939	5	0	0.110847	0
Q02750	MAP2K1	Dual specificity mitogen-activated protein kinase kinase 1	1.21064	2	11.1959	1.5	1	0.0224971	0
Q02790	FKBP4	Peptidyl-prolyl cis-trans isomerase FKBP4	0.682927	3	24.8366	8.66667	1	0.0139295	0
Q02809	PLOD1	Procollagen-lysine,2-oxoglutarate 5-dioxygenase 1	-0.967297	3	9.81204	5	0	0.207287	1
Q02818	NUCB1	Nucleobindin-1	-0.525108	3	13.9552	4.66667	0	0.199955	0
Q02878	RPL6	60S ribosomal protein L6	-0.628076	3	42.4769	12	1	0.0305028	0
Q02880	TOP2B	DNA topoisomerase 2-beta	-6.64386	2	0.943008	1.33333	0	1	0
Q02952	AKAP12	A-kinase anchor protein 12	0.260825	3	19.061	22.6667	0	0.0956678	0
Q02978	SLC25A11	Mitochondrial 2-oxoglutarate/malate carrier protein	-2.6503	3	5.09554	1	0	0.323103	0
Q03154	ACY1	Aminoacylase-1	0.269386	3	46.4869	12.3333	1	0.0496592	0
Q03252	LMNB2	Lamin-B2	-6.64386	3	9.94625	4	0	1	0
Q03426	MVK	Mevalonate kinase	0.649516	3	6.64982	1.66667	0	0.138627	0
Q04206	RELA	Transcription factor p65	4.10482	2	3.0853	1	0	0.352653	0
Q04323	UBXN1	UBX domain-containing protein 1	4.75574	3	8.19304	1.66667	0	0.128041	0
Q04637	EIF4G1	Eukaryotic translation initiation factor 4 gamma 1	0.0307793	3	17.0732	20.6667	0	0.834421	0
Q04760	GLO1	Lactoylglutathione lyase	0.594907	3	34.2392	5	0	0.0931464	0
Q04828	AKR1C1	Aldo-keto reductase family 1 member C1	1.66173	2	24.7678	2.5	0	0.425207	0
Q04837	SSBP1	Single-stranded DNA-binding protein, mitochondrial	-0.658052	3	11.4865	1.66667	0	0.400913	0
Q04917	YWHAH	14-3-3 protein eta	-0.105205	3	37.3984	6.33333	0	0.457951	0
Q05086	UBE3A	Ubiquitin-protein ligase E3A	0.289624	2	6.05714	3.66667	0	0.126456	0
Q05397	PTK2	Focal adhesion kinase 1	0.361154	3	3.29531	2.66667	0	0.466019	0
Q05519	SRSF11	Serine/arginine-rich splicing factor 11	-0.627806	3	7.57576	2.66667	0	0.307461	0
Q05655	PRKCD	Protein kinase C delta type	1.3912	3	5.37475	3	1	0.00764113	0
Q05682	CALD1	Caldesmon	-0.173795	3	11.4334	7.33333	0	0.246632	0
Q06124	PTPN11	Tyrosine-protein phosphatase non-receptor type 11	0.795713	3	5.63931	2.66667	0	0.0709033	0
Q06203	PPAT	Amidophosphoribosyltransferase	0.0086103	3	5.73823	2	0	0.943615	0
Q06210	GFPT1	Glutamine--fructose-6-phosphate aminotransferase [isomerizing] 1	1.25682	3	50.2146	26	1	0.0126115	0
Q06323	PSME1	Proteasome activator complex subunit 1	0.439665	3	41.0977	10	0	0.108669	0
Q06481	APLP2	Amyloid-like protein 2	0.533847	3	6.29096	2.66667	1	0.0476266	0
Q06830	PRDX1	Peroxiredoxin-1	0.714279	3	61.139	10	1	0.00993479	0
Q07020	RPL18	60S ribosomal protein L18	-0.506117	3	34.5745	6	0	0.058313	0
Q07021	C1QBP	Complement component 1 Q subcomponent-binding protein, mitochondrial	-0.480531	3	44.799	7	1	0.00187028	0
Q07065	CKAP4	Cytoskeleton-associated protein 4	-0.592816	3	46.7885	23	1	0.0171957	0
Q07157	TJP1	Tight junction protein ZO-1	-4.49195	3	4.1762	5.33333	0	0.0531697	0
Q07666	KHDRBS1	KH domain-containing, RNA-binding, signal transduction-associated protein 1	-2.20834	3	13.3936	4.33333	1	0.0102891	0
Q07812	BAX	Apoptosis regulator BAX	0.305502	3	31.7708	4.33333	0	0.277989	0
Q07866	KLC1	Kinesin light chain 1	0.250686	3	10.3549	3.66667	0	0.450471	0
Q07954	LRP1	Prolow-density lipoprotein receptor-related protein 1	-0.361697	3	4.11532	13.6667	1	0.00930904	0
Q07955	SRSF1	Serine/arginine-rich splicing factor 1	-2.51514	3	34.6774	7.66667	0	0.06427	0
Q07960	ARHGAP1	Rho GTPase-activating protein 1	0.670746	3	16.7806	4.33333	1	0.00131486	0
Q08170	SRSF4	Serine/arginine-rich splicing factor 4	-1.12971	2	8.50201	2	0	0.433667	0
Q08211	DHX9	ATP-dependent RNA helicase A	-1.87345	3	22.2572	22.3333	1	0.00161474	0
Q08257	CRYZ	Quinone oxidoreductase	0.149682	3	14.7923	3.33333	0	0.484926	0
Q08379	GOLGA2	Golgin subfamily A member 2	-0.4255	2	2.24551	1.5	0	0.377666	0
Q08431	MFGE8	Lactadherin	-0.693442	3	17.6572	5	0	0.455996	1
Q08623	PUDP	Pseudouridine-5'-phosphatase	-0.450307	3	7.89474	1	0	0.262406	0
Q08752	PPID	Peptidyl-prolyl cis-trans isomerase D	0.32557	3	6.66667	2.33333	0	0.174019	0
Q08945	SSRP1	FACT complex subunit SSRP1	-1.69403	3	11.1895	6	1	0.0156279	0
Q08AM6	VAC14	Protein VAC14 homolog	0.122811	3	5.37085	2.66667	0	0.74104	0
Q08J23	NSUN2	tRNA (cytosine(34)-C(5))-methyltransferase	-0.262317	3	11.9948	6	0	0.189724	0
Q09028	RBBP4	Histone-binding protein RBBP4	-0.98256	3	11.451	3.66667	0	0.272997	0
Q09161	NCBP1	Nuclear cap-binding protein subunit 1	-4.44394	3	5.0211	2.66667	0	0.0569002	0
Q09666	AHNAK	Neuroblast differentiation-associated protein AHNAK	-0.53251	3	44.3124	115	0	0.0641953	0
Q0VDF9	HSPA14	Heat shock 70 kDa protein 14	0.51528	3	3.73281	1.33333	0	0.266477	0
Q10471	GALNT2	Polypeptide N-acetylgalactosaminyltransferase 2	-0.355044	3	10.1576	4	0	0.547359	0
Q10567	AP1B1	AP-1 complex subunit beta-1	0.196544	3	15.1739	5.33333	1	0.017465	0
Q10713	PMPCA	Mitochondrial-processing peptidase subunit alpha	-0.271599	3	14.5397	4.33333	0	0.402259	0
Q12765	SCRN1	Secernin-1	1.28624	3	12.3188	4	1	0.0238982	0
Q12797	ASPH	Aspartyl/asparaginyl beta-hydroxylase	-0.315183	3	15.4793	7.33333	0	0.132666	0
Q12800	TFCP2	Alpha-globin transcription factor CP2	-3.08021	2	4.08366	1.5	0	0.546243	0
Q12874	SF3A3	Splicing factor 3A subunit 3	-1.86346	3	14.6374	4.66667	1	0.00879846	0
Q12888	TP53BP1	Tumor suppressor p53-binding protein 1	-6.64386	2	1.92698	2	0	1	0
Q12904	AIMP1	Aminoacyl tRNA synthase complex-interacting multifunctional protein 1	-0.0198199	3	14.6367	3	0	0.950355	0
Q12905	ILF2	Interleukin enhancer-binding factor 2	-1.90482	3	40	9	1	0.0121696	0
Q12906	ILF3	Interleukin enhancer-binding factor 3	-1.97511	3	20.6562	14.6667	1	0.0139654	0
Q12907	LMAN2	Vesicular integral-membrane protein VIP36	-0.387116	3	27.2472	6.66667	1	0.00668737	0
Q12931	TRAP1	Heat shock protein 75 kDa, mitochondrial	-0.322105	3	27.178	12.6667	0	0.0537085	0
Q12972	PPP1R8	Nuclear inhibitor of protein phosphatase 1	-0.01639	2	5.98291	1	0	0.989981	0
Q12996	CSTF3	Cleavage stimulation factor subunit 3	-3.2362	3	6.27615	3	0	0.19799	0
Q13011	ECH1	Delta(3,5)-Delta(2,4)-dienoyl-CoA isomerase, mitochondrial	0.10406	3	27.2357	6.33333	0	0.26859	0
Q13045	FLII	Protein flightless-1 homolog	0.0732617	3	4.80693	4.66667	0	0.658045	0
Q13057	COASY	Bifunctional coenzyme A synthase	0.360481	3	3.487	1.33333	0	0.458656	0
Q13085	ACACA	Acetyl-CoA carboxylase 1	-0.364082	2	1.47058	2.5	0	0.614463	0
Q13098	GPS1	COP9 signalosome complex subunit 1	0.375667	3	7.12831	2.33333	0	0.223535	0
Q13126	MTAP	S-methyl-5'-thioadenosine phosphorylase	0.0519848	3	24.4994	3.66667	0	0.41312	0
Q13148	TARDBP	TAR DNA-binding protein 43	-1.37786	3	28.5829	6.66667	0	0.0798405	0
Q13151	HNRNPA0	Heterogeneous nuclear ribonucleoprotein A0	-3.86639	3	25.6831	4.66667	1	0.0370034	0
Q13153	PAK1	Serine/threonine-protein kinase PAK 1	1.34647	3	12.5382	2.33333	0	0.0855424	0
Q13155	AIMP2	Aminoacyl tRNA synthase complex-interacting multifunctional protein 2	-0.806274	2	10.625	2	0	0.417996	0
Q13162	PRDX4	Peroxiredoxin-4	-0.0442173	3	10.9471	1	0	0.934803	0
Q13177	PAK2	Serine/threonine-protein kinase PAK 2	0.554631	3	26.7812	8	1	0.0410065	0
Q13185	CBX3	Chromobox protein homolog 3	-1.59669	3	20.4007	2.33333	1	0.0129195	0
Q13200	PSMD2	26S proteasome non-ATPase regulatory subunit 2	0.00673213	3	28.7078	17.6667	0	0.8864	0
Q13217	DNAJC3	DnaJ homolog subfamily C member 3	-0.236349	3	8.66401	3	0	0.408258	0
Q13228	SELENBP1	Selenium-binding protein 1	-2.25547	3	7.13277	2.33333	0	0.415921	0
Q13242	SRSF9	Serine/arginine-rich splicing factor 9	-3.69053	2	8.82354	2	0	0.255413	0
Q13243	SRSF5	Serine/arginine-rich splicing factor 5	-3.05799	3	10.6617	1.66667	0	0.250436	0
Q13263	TRIM28	Transcription intermediary factor 1-beta	-0.829002	3	37.4451	17.3333	1	0.0286861	0
Q13277	STX3	Syntaxin-3	0.882539	3	15.2249	2.33333	0	0.0517714	0
Q13283	G3BP1	Ras GTPase-activating protein-binding protein 1	-0.36176	3	14.0916	4.66667	1	0.0139053	0
Q13308	PTK7	Inactive tyrosine-protein kinase 7	-0.465158	3	3.52025	2	0	0.194009	0
Q13310	PABPC4	Polyadenylate-binding protein 4	-0.207897	2	13.9234	2.33333	0	0.701373	0
Q13347	EIF3I	Eukaryotic translation initiation factor 3 subunit I	0.201564	3	13.3334	3.66667	0	0.714909	0
Q13363	CTBP1	C-terminal-binding protein 1	-3.26419	2	4.77273	1	0	0.511064	0
Q13404	UBE2V1	Ubiquitin-conjugating enzyme E2 variant 1	1.00012	3	26.9841	3.66667	0	0.159086	0
Q13405	MRPL49	39S ribosomal protein L49, mitochondrial	-0.960948	3	10.0402	1.33333	1	0.0328883	0
Q13409	DYNC1I2	Cytoplasmic dynein 1 intermediate chain 2	0.255735	3	12.8527	4.66667	0	0.185764	0
Q13418	ILK	Integrin-linked protein kinase	0.536276	3	7.59587	3.33333	0	0.227382	0
Q13423	NNT	NAD(P) transhydrogenase, mitochondrial	-1.5355	3	4.11295	3.33333	1	0.0159283	0
Q13427	PPIG	Peptidyl-prolyl cis-trans isomerase G	1.67241	2	2.65252	1.5	0	0.5977	0
Q13428	TCOF1	Treacle protein	-4.15984	3	0.94086	1	0	0.235987	0
Q13435	SF3B2	Splicing factor 3B subunit 2	-2.14724	3	5.99628	4.66667	1	0.0231527	0
Q13442	PDAP1	28 kDa heat- and acid-stable phosphoprotein	0.0230003	3	11.7864	2	0	0.92346	0
Q13443	ADAM9	Disintegrin and metalloproteinase domain-containing protein 9	0.566426	2	3.7037	2	0	0.208181	1
Q13464	ROCK1	Rho-associated protein kinase 1	0.0433583	3	2.04333	2	0	0.930786	0
Q13469	NFATC2	Nuclear factor of activated T-cells, cytoplasmic 2	-6.64386	2	1.08108	1	0	1	0
Q13492	PICALM	Phosphatidylinositol-binding clathrin assembly protein	-1.23492	3	7.71984	2.66667	1	0.0266072	0
Q13501	SQSTM1	Sequestosome-1	-0.658154	2	3.40909	1	0	0.528001	0
Q13509	TUBB3	Tubulin beta-3 chain	0.119114	3	50.3704	4.33333	0	0.519578	0
Q13510	ASAH1	Acid ceramidase	-0.375629	3	7.93249	2.66667	0	0.154439	0
Q13523	PRPF4B	Serine/threonine-protein kinase PRP4 homolog	-3.73853	2	3.90599	3	0	0.420576	0
Q13541	EIF4EBP1	Eukaryotic translation initiation factor 4E-binding protein 1	0.630806	2	16.1017	1.5	0	0.0910028	0
Q13557	CAMK2D	Calcium/calmodulin-dependent protein kinase type II subunit delta	1.00573	3	34.1349	12.6667	1	0.0193236	0
Q13561	DCTN2	Dynactin subunit 2	0.344485	3	31.6708	9.33333	1	0.0430866	0
Q13564	NAE1	NEDD8-activating enzyme E1 regulatory subunit	0.0166758	3	7.30337	2.33333	0	0.936026	0
Q13576	IQGAP2	Ras GTPase-activating-like protein IQGAP2	-0.0386455	3	17.8413	17.6667	0	0.779116	0
Q13586	STIM1	Stromal interaction molecule 1	-1.05173	3	4.42822	2.66667	1	0.00212497	0
Q13596	SNX1	Sorting nexin-1	0.386607	3	9.57856	2.66667	0	0.485668	0
Q13616	CUL1	Cullin-1	0.288686	3	4.98282	2.66667	0	0.537844	0
Q13617	CUL2	Cullin-2	0.269122	2	2.14765	1.5	1	0.020648	0
Q13618	CUL3	Cullin-3	0.202348	3	6.81424	4.33333	0	0.745463	0
Q13620	CUL4B	Cullin-4B	-0.235664	3	6.97335	3.66667	0	0.54738	0
Q13630	TSTA3	GDP-L-fucose synthase	1.13762	2	9.55347	2	1	0.016907	0
Q13724	MOGS	Mannosyl-oligosaccharide glucosidase	-0.124	3	17.8017	9.66667	0	0.562393	0
Q13813	SPTAN1	Spectrin alpha chain, non-erythrocytic 1	-1.94593	3	29.2341	54	1	0.0318923	0
Q13838	DDX39B	Spliceosome RNA helicase DDX39B	-2.432	3	40.1869	14.6667	1	0.0199844	0
Q13867	BLMH	Bleomycin hydrolase	-0.0464973	3	2.41758	1	0	0.929582	0
Q13884	SNTB1	Beta-1-syntrophin	-0.161798	3	6.93928	2.66667	0	0.78928	0
Q13885	TUBB2A	Tubulin beta-2A chain	0.327016	2	62.3595	1	0	0.293392	0
Q13907	IDI1	Isopentenyl-diphosphate Delta-isomerase 1	1.49486	3	35.536	5.66667	1	0.0312761	0
Q13952	NFYC	Nuclear transcription factor Y subunit gamma	-1.76176	3	2.83843	1	1	0.0457079	0
Q14008	CKAP5	Cytoskeleton-associated protein 5	0.225595	3	5.75787	8.66667	0	0.221314	0
Q14011	CIRBP	Cold-inducible RNA-binding protein	-1.56558	3	21.8992	2.33333	1	0.0309237	0
Q14019	COTL1	Coactosin-like protein	0.722355	3	31.4554	4.66667	1	0.0085407	0
Q14103	HNRNPD	Heterogeneous nuclear ribonucleoprotein D0	-1.50077	3	16.9953	4.33333	1	0.0284634	0
Q14108	SCARB2	Lysosome membrane protein 2	-0.631428	3	14.2259	5	1	0.019488	0
Q14118	DAG1	Dystroglycan	0.132299	3	8.08195	4.66667	0	0.452679	0
Q14126	DSG2	Desmoglein-2	-1.9694	2	5.85867	5	0	0.380846	0
Q14152	EIF3A	Eukaryotic translation initiation factor 3 subunit A	-0.39267	3	15.7501	18.3333	1	0.0497723	0
Q14155	ARHGEF7	Rho guanine nucleotide exchange factor 7	-0.216699	3	1.4944	1	0	0.490369	0
Q14157	UBAP2L	Ubiquitin-associated protein 2-like	-0.591141	3	9.65961	6.33333	1	0.0401	0
Q14165	MLEC	Malectin	-0.779952	3	10.0457	3	1	0.0317193	0
Q14166	TTLL12	Tubulin--tyrosine ligase-like protein 12	0.546327	2	4.19255	2	0	0.0831613	0
Q14195	DPYSL3	Dihydropyrimidinase-related protein 3	-0.139996	3	44.5029	13.6667	0	0.337985	0
Q14203	DCTN1	Dynactin subunit 1	0.102237	3	5.76422	5.66667	0	0.375615	0
Q14204	DYNC1H1	Cytoplasmic dynein 1 heavy chain 1	0.272974	3	24.8601	83	0	0.149979	0
Q14240	EIF4A2	Eukaryotic initiation factor 4A-II	0.384555	3	51.0238	7	0	0.0914225	0
Q14247	CTTN	Src substrate cortactin	0.620241	3	18.8485	7	0	0.0879556	0
Q14254	FLOT2	Flotillin-2	-1.92975	3	20.3271	7	1	0.000550152	0
Q14257	RCN2	Reticulocalbin-2	0.0485442	3	35.5415	7	0	0.831607	0
Q14258	TRIM25	E3 ubiquitin/ISG15 ligase TRIM25	0.393188	3	10.8995	5	0	0.409166	0
Q14289	PTK2B	Protein-tyrosine kinase 2-beta	0.810801	2	1.09019	1.5	0	0.0816253	0
Q14315	FLNC	Filamin-C	1.32167	3	18.3364	27.3333	1	0.00111423	0
Q14318	FKBP8	Peptidyl-prolyl cis-trans isomerase FKBP8	-0.297594	3	8.57604	1.66667	1	0.043817	0
Q14320	FAM50A	Protein FAM50A	-0.922708	2	3.9823	1	0	0.448415	0
Q14353	GAMT	Guanidinoacetate N-methyltransferase	0.382374	3	30.0847	4	1	0.0172501	0
Q14376	GALE	UDP-glucose 4-epimerase	0.67421	2	23.9943	5	1	0.00718971	0
Q14444	CAPRIN1	Caprin-1	-1.4606	3	12.4119	5	1	0.0237251	0
Q14498	RBM39	RNA-binding protein 39	-1.82463	3	15.8491	5.66667	1	0.0333543	0
Q14534	SQLE	Squalene monooxygenase	0.537057	3	2.78746	1	0	0.0532489	0
Q14554	PDIA5	Protein disulfide-isomerase A5	-0.385436	3	15.7354	5.33333	0	0.330044	0
Q14653	IRF3	Interferon regulatory factor 3	0.616742	2	3.62997	1	0	0.355581	0
Q14657	LAGE3	EKC/KEOPS complex subunit LAGE3	-0.220369	3	10.4895	1	0	0.673946	0
Q14677	CLINT1	Clathrin interactor 1	-0.297065	3	7.04	3.66667	0	0.388565	0
Q14694	USP10	Ubiquitin carboxyl-terminal hydrolase 10	-0.876699	3	4.38596	2	1	0.0367323	0
Q14696	MESDC2	LDLR chaperone MESD	-0.781722	3	8.68947	1.33333	0	0.16047	0
Q14697	GANAB	Neutral alpha-glucosidase AB	-0.345989	3	43.6793	31.3333	0	0.083302	0
Q14728	MFSD10	Major facilitator superfamily domain-containing protein 10	-1.07635	3	5.1282	1.33333	1	0.0287715	0
Q14738	PPP2R5D	Serine/threonine-protein phosphatase 2A 56 kDa regulatory subunit delta isoform	0.375414	3	8.69325	3.33333	0	0.29435	0
Q14739	LBR	Lamin-B receptor	-0.70652	3	4.87805	2	0	0.0597025	0
Q14789	GOLGB1	Golgin subfamily B member 1	-1.46485	2	0.874501	2	1	0.0240783	0
Q14839	CHD4	Chromodomain-helicase-DNA-binding protein 4	-1.89367	3	3.32985	4	0	0.396883	0
Q14847	LASP1	LIM and SH3 domain protein 1	1.07002	3	23.8825	6.33333	1	0.0160889	0
Q14894	CRYM	Ketimine reductase mu-crystallin	1.28756	3	10.5096	2	1	0.0130443	0
Q14914	PTGR1	Prostaglandin reductase 1	0.84992	3	29.6859	7.33333	1	0.0270157	0
Q14919	DRAP1	Dr1-associated corepressor	-0.254889	2	5.36585	1	0	0.241946	0
Q14974	KPNB1	Importin subunit beta-1	0.35483	3	35.7686	21	0	0.0839659	0
Q14980	NUMA1	Nuclear mitotic apparatus protein 1	-6.64386	2	1.18203	1.5	0	1	0
Q14997	PSME4	Proteasome activator complex subunit 4	1.50948	2	1.35648	1.5	0	0.205179	0
Q14C86	GAPVD1	GTPase-activating protein and VPS9 domain-containing protein 1	-0.09367	2	2.36807	2	0	0.960474	0
Q15005	SPCS2	Signal peptidase complex subunit 2	-0.968151	3	9.73452	1.33333	0	0.0529673	0
Q15008	PSMD6	26S proteasome non-ATPase regulatory subunit 6	-0.284829	3	17.9092	7	0	0.343555	0
Q15018	FAM175B	BRISC complex subunit Abro1	-0.013023	2	4.01606	1.33333	0	0.947451	0
Q15019	2019-09-02	Septin-2	-0.0509911	3	43.8596	11	0	0.210242	0
Q15020	SART3	Squamous cell carcinoma antigen recognized by T-cells 3	-1.37803	3	4.22292	3.66667	0	0.228108	0
Q15021	NCAPD2	Condensin complex subunit 1	-0.947588	2	1.09446	1.33333	1	0.034452	0
Q15029	EFTUD2	116 kDa U5 small nuclear ribonucleoprotein component	-3.02947	3	18.69	12	1	0.0182841	0
Q15041	ARL6IP1	ADP-ribosylation factor-like protein 6-interacting protein 1	0.130327	3	12.1511	2	0	0.727445	0
Q15042	RAB3GAP1	Rab3 GTPase-activating protein catalytic subunit	0.701917	2	1.83486	1	0	0.211504	0
Q15043	SLC39A14	Zinc transporter ZIP14	0.631659	3	7.52033	2.33333	1	0.0234926	0
Q15046	KARS	Lysine--tRNA ligase	0.0423442	3	16.0246	7.33333	0	0.601164	0
Q15050	RRS1	Ribosome biogenesis regulatory protein homolog	-6.64386	2	8.85845	2	0	1	0
Q15056	EIF4H	Eukaryotic translation initiation factor 4H	0.539996	3	20.6989	3.33333	0	0.377655	0
Q15067	ACOX1	Peroxisomal acyl-coenzyme A oxidase 1	0.205551	3	6.0101	2.33333	0	0.342137	0
Q15075	EEA1	Early endosome antigen 1	-0.396976	3	4.03969	4	0	0.607159	0
Q15084	PDIA6	Protein disulfide-isomerase A6	0.129144	3	41.2121	14.3333	0	0.212181	0
Q15102	PAFAH1B3	Platelet-activating factor acetylhydrolase IB subunit gamma	0.0353667	3	6.2049	1.33333	0	0.963222	0
Q15121	PEA15	Astrocytic phosphoprotein PEA-15	0.954611	3	18.4615	2	0	0.0635981	0
Q15126	PMVK	Phosphomevalonate kinase	2.13204	2	6.77083	1	0	0.226133	0
Q15149	PLEC	Plectin	-3.48355	3	5.53658	15.6667	0	0.161546	0
Q15165	PON2	Serum paraoxonase/arylesterase 2	-0.090772	3	25.0471	5	0	0.556518	0
Q15181	PPA1	Inorganic pyrophosphatase	0.66385	3	61.5917	11.3333	1	0.00435612	0
Q15185	PTGES3	Prostaglandin E synthase 3	-0.294544	3	28.125	3.33333	0	0.573112	0
Q15233	NONO	Non-POU domain-containing octamer-binding protein	-2.14927	3	34.9611	11.3333	1	0.00256039	0
Q15257	PPP2R4	Serine/threonine-protein phosphatase 2A activator	-0.289661	3	11.1732	3	0	0.445932	0
Q15274	QPRT	Nicotinate-nucleotide pyrophosphorylase [carboxylating]	-0.069097	3	19.3041	4	0	0.921013	0
Q15286	RAB35	Ras-related protein Rab-35	0.0505745	2	19.9005	1	0	0.728212	0
Q15287	RNPS1	RNA-binding protein with serine-rich domain 1	-5.84018	3	8.96174	2.33333	1	0.0184157	0
Q15293	RCN1	Reticulocalbin-1	0.576947	3	51.7624	11	1	0.0221238	0
Q15334	LLGL1	Lethal(2) giant larvae protein homolog 1	0.410414	2	0.971177	1	0	0.751029	0
Q15363	TMED2	Transmembrane emp24 domain-containing protein 2	-0.581407	3	18.9055	3	0	0.0503175	0
Q15365	PCBP1	Poly(rC)-binding protein 1	0.169517	3	55.8989	8.66667	0	0.365548	0
Q15366	PCBP2	Poly(rC)-binding protein 2	-0.679181	3	36.4384	5	0	0.181048	0
Q15369	TCEB1	Transcription elongation factor B polypeptide 1	0.461015	3	43.1547	3.33333	0	0.220188	0
Q15370	TCEB2	Transcription elongation factor B polypeptide 2	0.412058	3	40.9604	4.33333	0	0.0860663	0
Q15382	RHEB	GTP-binding protein Rheb	0.110315	2	8.69565	1	0	0.924918	0
Q15388	TOMM20	Mitochondrial import receptor subunit TOM20 homolog	-3.65367	3	17.7011	1	0	0.134487	0
Q15392	DHCR24	Delta(24)-sterol reductase	-0.170522	3	13.1137	5.33333	0	0.06291	0
Q15393	SF3B3	Splicing factor 3B subunit 3	-1.79681	3	11.5585	9.66667	1	0.0111719	0
Q15404	RSU1	Ras suppressor protein 1	0.629525	3	16.8472	3	0	0.0523577	0
Q15417	CNN3	Calponin-3	-0.362762	3	36.3728	7	0	0.321132	0
Q15424	SAFB	Scaffold attachment factor B1	-5.89403	2	3.60656	2	0	0.0805573	0
Q15427	SF3B4	Splicing factor 3B subunit 4	-3.99213	3	10.1415	2.33333	0	0.128791	0
Q15428	SF3A2	Splicing factor 3A subunit 2	-3.15089	3	5.38793	1	0	0.213213	0
Q15435	PPP1R7	Protein phosphatase 1 regulatory subunit 7	0.195699	3	26.8519	7.33333	0	0.586055	0
Q15436	SEC23A	Protein transport protein Sec23A	0.401877	3	22.353	9.66667	1	0.00980393	0
Q15437	SEC23B	Protein transport protein Sec23B	0.316573	3	11.6906	3.66667	0	0.0945469	0
Q15459	SF3A1	Splicing factor 3A subunit 1	-1.62849	3	11.9798	7.66667	1	0.000956087	0
Q15493	RGN	Regucalcin	4.44295	2	7.52506	1.5	0	0.292805	0
Q15631	TSN	Translin	-0.44721	2	13.1579	2	0	0.701637	0
Q15637	SF1	Splicing factor 1	-1.14278	3	7.98123	3.33333	1	0.00568192	0
Q15642	TRIP10	Cdc42-interacting protein 4	0.230995	3	11.0371	4	0	0.150482	0
Q15654	TRIP6	Thyroid receptor-interacting protein 6	-2.88488	2	5.88235	1.5	0	0.583278	0
Q15691	MAPRE1	Microtubule-associated protein RP/EB family member 1	0.33853	3	37.8109	8.66667	0	0.109043	0
Q15717	ELAVL1	ELAV-like protein 1	-4.37176	3	23.8241	6	0	0.0616158	0
Q15738	NSDHL	Sterol-4-alpha-carboxylate 3-dehydrogenase, decarboxylating	0.550504	2	14.6559	3.66667	0	0.172261	0
Q15758	SLC1A5	Neutral amino acid transporter B(0)	0.603573	3	10.7825	4.33333	1	0.030227	0
Q15785	TOMM34	Mitochondrial import receptor subunit TOM34	1.16126	2	7.76699	1.5	0	0.344768	0
Q15800	MSMO1	Methylsterol monooxygenase 1	0.446291	3	10.1251	2.66667	0	0.104479	0
Q15833	STXBP2	Syntaxin-binding protein 2	0.435034	3	15.964	5.66667	0	0.23257	0
Q15836	VAMP3	Vesicle-associated membrane protein 3	-1.58927	2	36.5	2.5	0	0.491805	0
Q15843	NEDD8	NEDD8	0.319398	3	41.9753	3.66667	0	0.0749387	0
Q15907	RAB11B	Ras-related protein Rab-11B	0.00193757	3	44.9542	6	0	0.974594	0
Q15942	ZYX	Zyxin	0.25433	3	15.7342	6	0	0.386969	0
Q16181	2019-09-07	Septin-7	0.173435	3	42.029	11.6667	0	0.0694866	0
Q16186	ADRM1	Proteasomal ubiquitin receptor ADRM1	0.0923906	3	5.15971	1.66667	0	0.109185	0
Q16401	PSMD5	26S proteasome non-ATPase regulatory subunit 5	0.0665988	3	24.2064	9	0	0.644175	0
Q16527	CSRP2	Cysteine and glycine-rich protein 2	0.219832	3	19.171	2.66667	0	0.809459	0
Q16531	DDB1	DNA damage-binding protein 1	-0.660741	3	5.08772	5.33333	0	0.1023	0
Q16539	MAPK14	Mitogen-activated protein kinase 14	0.424338	3	11.6667	2.66667	0	0.0969061	0
Q16543	CDC37	Hsp90 co-chaperone Cdc37	0.42411	3	15.873	4.66667	0	0.354554	0
Q16555	DPYSL2	Dihydropyrimidinase-related protein 2	-0.0567845	3	37.3543	10.3333	0	0.429073	0
Q16563	SYPL1	Synaptophysin-like protein 1	-0.141371	3	4.2471	1	0	0.611847	0
Q16625	OCLN	Occludin	0.370802	3	11.4304	4.33333	0	0.56409	0
Q16629	SRSF7	Serine/arginine-rich splicing factor 7	-2.59205	3	13.4454	1.66667	0	0.109595	0
Q16630	CPSF6	Cleavage and polyadenylation specificity factor subunit 6	-1.44717	3	8.71143	2.66667	0	0.0874333	0
Q16643	DBN1	Drebrin	-2.08183	3	14.073	6	1	0.0383333	0
Q16647	PTGIS	Prostacyclin synthase	-1.58026	3	6.6	2.33333	1	0.00196759	0
Q16658	FSCN1	Fascin	0.543808	3	52.1298	18.6667	1	0.0209857	0
Q16698	DECR1	2,4-dienoyl-CoA reductase, mitochondrial	-0.392485	3	28.2587	8	0	0.0871241	0
Q16706	MAN2A1	Alpha-mannosidase 2	-0.999079	3	4.37063	3.33333	1	0.0322794	0
Q16718	NDUFA5	NADH dehydrogenase [ubiquinone] 1 alpha subcomplex subunit 5	-3.02985	3	13.2184	1	0	0.236247	0
Q16719	KYNU	Kynureninase	1.54944	3	7.45519	2.66667	1	0.0408077	0
Q16762	TST	Thiosulfate sulfurtransferase	-1.1192	3	14.4781	2.66667	0	0.0937183	0
Q16775	HAGH	Hydroxyacylglutathione hydrolase, mitochondrial	0.867478	3	12.013	2	1	0.0251287	0
Q16822	PCK2	Phosphoenolpyruvate carboxykinase [GTP], mitochondrial	0.203572	3	40.1041	18	0	0.110491	0
Q16836	HADH	Hydroxyacyl-coenzyme A dehydrogenase, mitochondrial	-0.146459	3	38.535	7.33333	0	0.164843	0
Q16850	CYP51A1	Lanosterol 14-alpha demethylase	0.669638	2	6.75944	2.5	0	1	0
Q16851	UGP2	UTP--glucose-1-phosphate uridylyltransferase	0.362696	3	39.5669	15	1	0.0108584	0
Q16864	ATP6V1F	V-type proton ATPase subunit F	-0.023179	3	27.7311	1.66667	0	0.818883	0
Q16881	TXNRD1	Thioredoxin reductase 1, cytoplasmic	0.56303	3	18.2845	7.33333	1	0.023714	0
Q16891	IMMT	MICOS complex subunit MIC60	-2.85552	3	8.13543	5.33333	0	0.0632726	0
Q1KMD3	HNRNPUL2	Heterogeneous nuclear ribonucleoprotein U-like protein 2	-4.24665	3	10.7095	4.66667	0	0.0756297	0
Q27J81	INF2	Inverted formin-2	0.177582	3	10.4083	8.33333	0	0.206405	0
Q2NL82	TSR1	Pre-rRNA-processing protein TSR1 homolog	-6.64386	2	1.86567	1	0	1	0
Q2Q1W2	TRIM71	E3 ubiquitin-protein ligase TRIM71	-0.199046	3	5.49155	3	0	0.616106	0
Q32MZ4	LRRFIP1	Leucine-rich repeat flightless-interacting protein 1	0.529113	3	6.88944	3.66667	0	0.050325	0
Q32P28	P3H1	Prolyl 3-hydroxylase 1	-0.203588	3	5.97826	3.66667	0	0.142013	0
Q3LXA3	TKFC	Triokinase/FMN cyclase	-0.142387	3	11.6522	4.33333	0	0.594018	0
Q3YEC7	RABL6	Rab-like protein 6	0.971443	3	4.84683	2.33333	0	0.196238	0
Q3ZCQ8	TIMM50	Mitochondrial import inner membrane translocase subunit TIM50	-0.899151	3	10.2927	2.66667	1	0.00451497	0
Q4KWH8	PLCH1	1-phosphatidylinositol 4,5-bisphosphate phosphodiesterase eta-1	-0.0245331	2	0.472534	1	0	0.697128	0
Q4VC31	CCDC58	Coiled-coil domain-containing protein 58	-0.0901297	3	20.6019	2.33333	0	0.810562	0
Q52LJ0	FAM98B	Protein FAM98B	-0.829604	3	25.7576	5	1	0.00433039	0
Q53GQ0	HSD17B12	Very-long-chain 3-oxoacyl-CoA reductase	-0.173362	3	31.4103	6.66667	1	0.0219755	0
Q53GS9	USP39	U4/U6.U5 tri-snRNP-associated protein 2	-4.24123	2	5.75221	2	0	0.328124	0
Q53H12	AGK	Acylglycerol kinase, mitochondrial	-1.44538	2	7.22748	2	0	0.0612866	0
Q53H82	LACTB2	Endoribonuclease LACTB2	0.868883	2	5.03472	1.5	0	0.0759471	0
Q53T59	HS1BP3	HCLS1-binding protein 3	0.588	2	6.7602	1.5	0	0.373952	0
Q5BJF2	TMEM97	Transmembrane protein 97	-0.0128175	3	4.54545	1	0	0.986408	0
Q5D862	FLG2	Filaggrin-2	-6.64386	3	1.11529	1.33333	0	1	1
Q5EBL4	RILPL1	RILP-like protein 1	0.941652	3	3.30852	1.33333	0	0.0607614	0
Q5H9R7	PPP6R3	Serine/threonine-protein phosphatase 6 regulatory subunit 3	0.607415	2	4.35281	2.66667	0	0.143008	0
Q5HYI8	RABL3	Rab-like protein 3	-3.62947	2	4.66102	1	0	0.44123	0
Q5J8M3	EMC4	ER membrane protein complex subunit 4	0.076626	3	8.74317	1	0	0.927829	0
Q5JPE7	NOMO2	Nodal modulator 2	-0.370436	2	12.2731	10	0	0.183836	0
Q5JRA6	MIA3	Melanoma inhibitory activity protein 3	-2.6206	3	1.08373	1.66667	0	0.324367	0
Q5JRX3	PITRM1	Presequence protease, mitochondrial	-0.225467	3	3.24654	2.66667	0	0.856756	0
Q5JTV8	TOR1AIP1	Torsin-1A-interacting protein 1	-0.822403	3	6.34648	3	0	0.0674434	0
Q5JTZ9	AARS2	Alanine--tRNA ligase, mitochondrial	-0.94313	3	2.13198	1.66667	0	0.192215	0
Q5JWF2	GNAS	Guanine nucleotide-binding protein G(s) subunit alpha isoforms XLas	-3.61291	2	3.95371	1.66667	0	0.444378	0
Q5R3I4	TTC38	Tetratricopeptide repeat protein 38	0.567713	3	23.9517	7.66667	1	0.0171638	0
Q5SSJ5	HP1BP3	Heterochromatin protein 1-binding protein 3	-6.14792	2	4.94274	2.33333	0	0.0512441	0
Q5SZK8	FREM2	FRAS1-related extracellular matrix protein 2	-3.42743	2	0.504891	1	0	0.479788	1
Q5T160	RARS2	Probable arginine--tRNA ligase, mitochondrial	-0.751926	2	2.76817	1	0	0.508437	0
Q5T2W1	PDZK1	Na(+)/H(+) exchange regulatory cofactor NHE-RF3	1.47005	3	25.6262	9.66667	1	0.00461681	0
Q5T4S7	UBR4	E3 ubiquitin-protein ligase UBR4	0.24785	3	3.1256	10	0	0.414255	0
Q5T7N3	KANK4	KN motif and ankyrin repeat domain-containing protein 4	0.680696	3	1.70854	1	0	0.342008	0
Q5T9A4	ATAD3B	ATPase family AAA domain-containing protein 3B	-3.49899	3	6.84156	1.33333	0	0.162054	0
Q5TB80	CEP162	Centrosomal protein of 162 kDa	4.30626	2	0.819672	1	0	0.31661	0
Q5TDH0	DDI2	Protein DDI1 homolog 2	0.489408	3	14.8705	4.33333	1	0.0364922	0
Q5TFE4	NT5DC1	5'-nucleotidase domain-containing protein 1	-0.241067	2	6.04396	2	0	0.633166	0
Q5VT66	2019-03-01	Mitochondrial amidoxime-reducing component 1	-2.35046	2	7.4184	1	1	0.0142516	0
Q5VYK3	ECM29	Proteasome-associated protein ECM29 homolog	-0.181288	3	2.56549	3.66667	0	0.419303	0
Q5ZPR3	CD276	CD276 antigen	-0.16519	3	4.86891	1	0	0.47045	0
Q68CQ7	GLT8D1	Glycosyltransferase 8 domain-containing protein 1	-1.16599	3	2.96496	1	0	0.259027	0
Q68EM7	ARHGAP17	Rho GTPase-activating protein 17	3.26275	2	3.23496	1.5	0	0.511341	0
Q6DKJ4	NXN	Nucleoredoxin	0.557494	3	17.4713	4.66667	0	0.170694	0
Q6GMV3	PTRHD1	Putative peptidyl-tRNA hydrolase PTRHD1	0.52331	2	12.1429	1.5	0	0.293565	0
Q6IAN0	DHRS7B	Dehydrogenase/reductase SDR family member 7B	-0.63158	3	8	1.66667	0	0.292491	0
Q6IBS0	TWF2	Twinfilin-2	0.709819	3	8.69151	1.66667	1	0.0168834	0
Q6IN85	PPP4R3A	Serine/threonine-protein phosphatase 4 regulatory subunit 3A	-1.11508	3	3.80152	1.66667	0	0.0835963	0
Q6NUK1	SLC25A24	Calcium-binding mitochondrial carrier protein SCaMC-1	-1.05079	3	21.4535	7.33333	0	0.0960887	0
Q6NUQ4	TMEM214	Transmembrane protein 214	-1.5135	2	6.60377	3	0	0.196278	0
Q6NVY1	HIBCH	3-hydroxyisobutyryl-CoA hydrolase, mitochondrial	0.336765	3	14.5941	5.33333	0	0.603089	0
Q6P1N9	TATDN1	Putative deoxyribonuclease TATDN1	-0.135407	3	4.7138	1	0	0.850227	0
Q6P2E9	EDC4	Enhancer of mRNA-decapping protein 4	-0.41085	2	3.73543	3.33333	0	0.333698	0
Q6P2I3	FAHD2B	Fumarylacetoacetate hydrolase domain-containing protein 2B	0.0879635	2	9.07644	1.5	0	0.913834	0
Q6P2Q9	PRPF8	Pre-mRNA-processing-splicing factor 8	-2.67585	3	11.606	20.6667	1	0.0193095	0
Q6P3W7	SCYL2	SCY1-like protein 2	0.903144	3	2.83459	1.66667	1	0.00942483	0
Q6P996	PDXDC1	Pyridoxal-dependent decarboxylase domain-containing protein 1	0.19082	3	29.6531	12.6667	0	0.0591971	0
Q6P9B6	TLDC1	TLD domain-containing protein 1	-0.167944	2	7.56579	2	0	0.846742	0
Q6PGP7	TTC37	Tetratricopeptide repeat protein 37	-0.338722	2	2.17392	2	0	0.403858	0
Q6PKG0	LARP1	La-related protein 1	-0.606809	3	1.45985	1	0	0.105841	0
Q6SZW1	SARM1	Sterile alpha and TIR motif-containing protein 1	1.38735	3	5.52486	3	1	0.00340833	0
Q6UB35	MTHFD1L	Monofunctional C1-tetrahydrofolate synthase, mitochondrial	-1.30042	3	3.68098	2.66667	0	0.252471	0
Q6UN15	FIP1L1	Pre-mRNA 3'-end-processing factor FIP1	-5.96386	3	3.98429	1.33333	1	0.0127524	0
Q6UW63	KDELC1	KDEL motif-containing protein 1	0.378889	3	4.91368	1.66667	0	0.456415	0
Q6UX53	METTL7B	Methyltransferase-like protein 7B	-0.0971846	3	13.5246	2.66667	1	0.0293702	0
Q6UXN9	WDR82	WD repeat-containing protein 82	-1.10318	2	7.13525	1.33333	1	0.045065	0
Q6WKZ4	RAB11FIP1	Rab11 family-interacting protein 1	0.0952767	2	0.935308	1	0	0.287543	0
Q6XQN6	NAPRT	Nicotinate phosphoribosyltransferase	0.757564	3	14.1884	4	1	0.0102219	0
Q6XZF7	DNMBP	Dynamin-binding protein	3.86401	2	2.87466	2.33333	0	0.397024	0
Q6Y7W6	GIGYF2	PERQ amino acid-rich with GYF domain-containing protein 2	-0.52163	2	1.07775	1	0	0.393942	0
Q6YN16	HSDL2	Hydroxysteroid dehydrogenase-like protein 2	0.152433	3	13.5566	4.33333	0	0.257595	0
Q6YP21	KYAT3	Kynurenine--oxoglutarate transaminase 3	0.137644	3	5.58003	1.33333	0	0.625897	0
Q6ZXV5	TMTC3	Transmembrane and TPR repeat-containing protein 3	-4.33098	2	1.03825	1	0	0.312262	0
Q70UQ0	IKBIP	Inhibitor of nuclear factor kappa-B kinase-interacting protein	-0.985949	2	6.71429	2	0	0.107683	0
Q71RC2	LARP4	La-related protein 4	-0.266286	2	1.79558	1	0	0.116949	0
Q71U36	TUBA1A	Tubulin alpha-1A chain	-0.487295	3	72.5795	1	0	0.0857216	0
Q71UM5	RPS27L	40S ribosomal protein S27-like	-0.073714	3	38.0952	1	0	0.799201	0
Q7KZ85	SUPT6H	Transcription elongation factor SPT6	-6.64386	2	0.753187	1	0	1	0
Q7KZF4	SND1	Staphylococcal nuclease domain-containing protein 1	0.0182932	3	45.0183	29.3333	0	0.844127	0
Q7L014	DDX46	Probable ATP-dependent RNA helicase DDX46	-0.706812	3	5.81959	5	1	0.0180164	0
Q7L099	RUFY3	Protein RUFY3	0.466575	2	2.34542	1	0	0.768881	0
Q7L0Y3	TRMT10C	Mitochondrial ribonuclease P protein 1	-1.19749	2	10.67	3.5	0	0.178799	0
Q7L1Q6	BZW1	Basic leucine zipper and W2 domain-containing protein 1	0.416599	3	34.6062	9.33333	1	0.00932595	0
Q7L266	ASRGL1	Isoaspartyl peptidase/L-asparaginase	0.254729	3	10.1731	2	1	0.0392307	0
Q7L2E3	DHX30	Putative ATP-dependent RNA helicase DHX30	-3.96606	2	1.25628	1	0	0.378071	0
Q7L2H7	EIF3M	Eukaryotic translation initiation factor 3 subunit M	-0.463138	2	10.9626	2.66667	0	0.120648	0
Q7L576	CYFIP1	Cytoplasmic FMR1-interacting protein 1	0.0946673	3	6.65071	6.66667	0	0.720273	0
Q7L7V1	DHX32	Putative pre-mRNA-splicing factor ATP-dependent RNA helicase DHX32	-0.787921	2	2.24316	1.33333	0	0.14443	0
Q7L9B9	EEPD1	Endonuclease/exonuclease/phosphatase family domain-containing protein 1	-0.840028	3	1.75747	1	0	0.458402	0
Q7L9L4	MOB1B	MOB kinase activator 1B	-0.508929	3	16.821	2.66667	0	0.392354	0
Q7LGA3	HS2ST1	Heparan sulfate 2-O-sulfotransferase 1	-0.328963	2	6.36704	1.33333	0	0.553567	0
Q7Z2K6	ERMP1	Endoplasmic reticulum metallopeptidase 1	-0.405898	2	2.54425	2	0	0.504494	0
Q7Z3U7	MON2	Protein MON2 homolog	0.343907	2	0.757135	1	0	0.718711	0
Q7Z406	MYH14	Myosin-14	-0.338472	3	4.27736	1.33333	0	0.360697	0
Q7Z434	MAVS	Mitochondrial antiviral-signaling protein	-1.24312	3	7.28397	2.33333	0	0.205347	0
Q7Z460	CLASP1	CLIP-associating protein 1	0.119828	2	2.95838	3.5	0	0.172268	0
Q7Z4H8	KDELC2	KDEL motif-containing protein 2	-0.380429	3	9.59894	3.33333	1	0.0188143	0
Q7Z4Q2	HEATR3	HEAT repeat-containing protein 3	-0.286413	3	3.52941	2	0	0.346129	0
Q7Z4V5	HDGFRP2	Hepatoma-derived growth factor-related protein 2	-0.899028	3	2.23547	1	1	0.0375121	0
Q7Z4W1	DCXR	L-xylulose reductase	0.420138	3	18.8524	2.33333	0	0.323113	0
Q7Z6B7	SRGAP1	SLIT-ROBO Rho GTPase-activating protein 1	1.46091	2	1.10599	1	0	0.171424	0
Q7Z6Z7	HUWE1	E3 ubiquitin-protein ligase HUWE1	0.200735	3	4.46578	12	0	0.150883	0
Q7Z739	YTHDF3	YTH domain-containing family protein 3	-0.048075	2	5.04274	1.5	0	0.947543	0
Q7Z7H5	TMED4	Transmembrane emp24 domain-containing protein 4	-0.702514	2	19.8238	2	0	0.522687	0
Q7Z7H8	MRPL10	39S ribosomal protein L10, mitochondrial	-0.60458	2	7.27969	1	0	0.152634	0
Q86SX6	GLRX5	Glutaredoxin-related protein 5, mitochondrial	0.496056	3	25.0531	2.66667	0	0.147575	0
Q86TG7	PEG10	Retrotransposon-derived protein PEG10	1.09553	3	4.80226	2.33333	1	0.044906	0
Q86TP1	PRUNE	Protein prune homolog	-0.721448	2	3.75276	1	0	0.51248	0
Q86TU7	SETD3	Histone-lysine N-methyltransferase setd3	0.0314633	3	4.65769	2.33333	0	0.963001	0
Q86U42	PABPN1	Polyadenylate-binding protein 2	-5.63342	2	7.62528	2.33333	0	0.112985	0
Q86UP2	KTN1	Kinectin	-0.955693	3	16.5562	16.3333	1	0.00968465	0
Q86V21	AACS	Acetoacetyl-CoA synthetase	1.45015	2	1.4881	1	0	0.399642	0
Q86V81	ALYREF	THO complex subunit 4	-3.45893	3	25.2918	4	1	0.0111184	0
Q86V88	MDP1	Magnesium-dependent phosphatase 1	-0.278202	2	10.2273	1	0	0.789204	0
Q86VM9	ZC3H18	Zinc finger CCCH domain-containing protein 18	-6.64386	2	1.62644	1	0	1	0
Q86VP6	CAND1	Cullin-associated NEDD8-dissociated protein 1	0.3097	3	24.1463	22.6667	0	0.226846	0
Q86VR2	FAM134C	Protein FAM134C	-1.00751	2	3.21888	1	0	0.13377	0
Q86VS8	HOOK3	Protein Hook homolog 3	0.305468	3	4.13185	2	0	0.31945	0
Q86VW0	SESTD1	SEC14 domain and spectrin repeat-containing protein 1	1.22066	2	2.96935	1.33333	0	0.210354	0
Q86W92	PPFIBP1	Liprin-beta-1	-1.09535	2	3.16519	1.5	0	0.0577701	0
Q86WA6	BPHL	Valacyclovir hydrolase	-0.385943	3	11.2257	2.33333	0	0.199708	0
Q86X55	CARM1	Histone-arginine methyltransferase CARM1	-0.367583	3	4.66009	2	0	0.532826	0
Q86XP3	DDX42	ATP-dependent RNA helicase DDX42	-0.884778	3	3.26937	2.33333	0	0.10447	0
Q86Y82	STX12	Syntaxin-12	-0.0939837	3	16.1836	3	0	0.602266	0
Q8IV08	PLD3	Phospholipase D3	-0.505893	3	12.9252	5.66667	1	0.0200303	0
Q8IV38	ANKMY2	Ankyrin repeat and MYND domain-containing protein 2	1.48923	2	3.25019	1.33333	0	0.495653	0
Q8IVD9	NUDCD3	NudC domain-containing protein 3	5.06914	2	4.15512	1	0	0.191749	0
Q8IVL6	P3H3	Prolyl 3-hydroxylase 3	-0.145725	3	3.17029	1.66667	0	0.27123	0
Q8IVW6	ARID3B	AT-rich interactive domain-containing protein 3B	-0.2154	2	2.13904	1	0	0.114524	0
Q8IWB7	WDFY1	WD repeat and FYVE domain-containing protein 1	-0.535089	2	6.42276	1.66667	0	0.150001	0
Q8IWE2	FAM114A1	Protein NOXP20	0.597072	3	16.6963	6	1	0.00152718	0
Q8IX12	CCAR1	Cell division cycle and apoptosis regulator protein 1	-1.939	3	6.17391	5.33333	1	0.0490475	0
Q8IXB1	DNAJC10	DnaJ homolog subfamily C member 10	-2.88322	3	5.54855	3.33333	0	0.267481	0
Q8IXI1	RHOT2	Mitochondrial Rho GTPase 2	-0.382145	2	2.10356	1	0	0.818075	0
Q8IY81	FTSJ3	pre-rRNA processing protein FTSJ3	-6.64386	2	3.30579	2	0	1	0
Q8IY95	TMEM192	Transmembrane protein 192	-0.410409	2	8.73309	1.66667	0	0.527805	0
Q8IYB3	SRRM1	Serine/arginine repetitive matrix protein 1	-0.908824	2	8.01991	4	0	0.460307	0
Q8IZ81	ELMOD2	ELMO domain-containing protein 2	-1.69328	2	7.16723	2.5	0	0.19271	0
Q8IZ83	ALDH16A1	Aldehyde dehydrogenase family 16 member A1	-0.691978	3	6.98255	4	0	0.129985	0
Q8IZL8	PELP1	Proline-, glutamic acid- and leucine-rich protein 1	-6.64386	2	4.42478	3	0	1	0
Q8N0X7	SPG20	Spartin	0.770761	3	8.60861	4	1	0.00821436	0
Q8N138	ORMDL3	ORM1-like protein 3	-0.174887	2	9.80392	1	0	0.637318	0
Q8N163	CCAR2	Cell cycle and apoptosis regulator protein 2	-2.42957	3	13.3622	8.33333	1	0.00872659	0
Q8N1F7	NUP93	Nuclear pore complex protein Nup93	-1.76778	3	7.24461	3	1	0.0159773	0
Q8N1G4	LRRC47	Leucine-rich repeat-containing protein 47	0.282004	3	21.155	8.33333	1	0.0489975	0
Q8N2K0	ABHD12	Monoacylglycerol lipase ABHD12	-0.878497	2	5.44389	1.33333	0	0.191457	0
Q8N3R9	MPP5	MAGUK p55 subfamily member 5	0.245727	2	2.66667	1.5	0	0.635667	0
Q8N5K1	CISD2	CDGSH iron-sulfur domain-containing protein 2	-0.335253	2	13.0864	1.33333	0	0.709572	0
Q8N668	COMMD1	COMM domain-containing protein 1	-0.582891	2	11.0526	1	0	0.198654	0
Q8N684	CPSF7	Cleavage and polyadenylation specificity factor subunit 7	-1.45113	3	9.76647	3.66667	1	0.00403582	0
Q8N6C5	IGSF1	Immunoglobulin superfamily member 1	1.06672	3	6.28742	5.66667	1	0.026899	0
Q8N6T3	ARFGAP1	ADP-ribosylation factor GTPase-activating protein 1	0.872323	3	19.0476	4.66667	1	0.0156406	0
Q8N766	EMC1	ER membrane protein complex subunit 1	-0.745208	3	4.83384	3.33333	0	0.258086	0
Q8N8N7	PTGR2	Prostaglandin reductase 2	-0.270139	2	5.69801	1.33333	0	0.370538	0
Q8N8S7	ENAH	Protein enabled homolog	0.168487	3	8.00901	3.66667	0	0.540247	0
Q8N983	MRPL43	39S ribosomal protein L43, mitochondrial	-1.10364	2	5.11628	1	0	0.271105	0
Q8NBF2	NHLRC2	NHL repeat-containing protein 2	1.41833	2	1.23967	1	0	0.283983	0
Q8NBJ4	GOLM1	Golgi membrane protein 1	-1.2326	3	8.31255	2.66667	1	0.00514529	0
Q8NBJ5	COLGALT1	Procollagen galactosyltransferase 1	-0.58516	3	15.8092	8.33333	0	0.0921962	0
Q8NBJ7	SUMF2	Sulfatase-modifying factor 2	0.431563	2	9.96677	2.33333	0	0.712104	0
Q8NBS9	TXNDC5	Thioredoxin domain-containing protein 5	0.54858	3	31.6358	10	1	0.0150759	0
Q8NC51	SERBP1	Plasminogen activator inhibitor 1 RNA-binding protein	-0.890588	3	10.866	3.66667	1	0.0347522	0
Q8NCW5	NAXE	NAD(P)H-hydrate epimerase	0.606252	3	18.4028	3.66667	1	0.00417184	0
Q8ND30	PPFIBP2	Liprin-beta-2	2.59333	3	2.1309	1.33333	0	0.340439	0
Q8ND56	LSM14A	Protein LSM14 homolog A	-1.24803	2	2.59179	1	0	0.290158	0
Q8NDH3	NPEPL1	Probable aminopeptidase NPEPL1	-0.121014	2	5.35373	1.5	0	0.747198	0
Q8NE71	ABCF1	ATP-binding cassette sub-family F member 1	-0.14988	3	12.2682	7.66667	0	0.348001	0
Q8NEC7	GSTCD	Glutathione S-transferase C-terminal domain-containing protein	0.165463	2	2.36967	1	0	0.871842	0
Q8NEU8	APPL2	DCC-interacting protein 13-beta	-2.17628	3	4.31727	2	0	0.435004	0
Q8NFQ8	TOR1AIP2	Torsin-1A-interacting protein 2	1.09772	2	5.95745	2	0	0.396286	0
Q8NFV4	ABHD11	Protein ABHD11	0.0189663	3	12.8042	2.33333	0	0.966104	0
Q8NHH9	ATL2	Atlastin-2	0.180917	2	5.8319	2	0	0.38749	0
Q8NHP8	PLBD2	Putative phospholipase B-like 2	-1.13359	3	4.64065	2.66667	1	0.0398593	0
Q8NI22	MCFD2	Multiple coagulation factor deficiency protein 2	-0.125218	3	35.1598	2.33333	0	0.163321	0
Q8TAQ2	SMARCC2	SWI/SNF complex subunit SMARCC2	-2.35623	2	2.88304	1	0	0.170202	0
Q8TAT6	NPLOC4	Nuclear protein localization protein 4 homolog	0.227639	3	14.5285	5.66667	0	0.0608401	0
Q8TBA6	GOLGA5	Golgin subfamily A member 5	-0.0685545	2	3.00958	1.5	0	0.856924	0
Q8TBC4	UBA3	NEDD8-activating enzyme E1 catalytic subunit	-0.116526	3	12.671	3.33333	0	0.826196	0
Q8TBX8	PIP4K2C	Phosphatidylinositol 5-phosphate 4-kinase type-2 gamma	0.156325	3	5.38402	1.66667	0	0.584365	0
Q8TC12	RDH11	Retinol dehydrogenase 11	-0.839527	3	12.0545	2.66667	0	0.120558	0
Q8TCD5	NT5C	5'(3')-deoxyribonucleotidase, cytosolic type	0.573953	3	18.7396	2	1	5.77249e-05	0
Q8TCJ2	STT3B	Dolichyl-diphosphooligosaccharide--protein glycosyltransferase subunit STT3B	-0.54163	3	2.98628	2	0	0.642792	0
Q8TCS8	PNPT1	Polyribonucleotide nucleotidyltransferase 1, mitochondrial	0.203442	3	12.4734	7.66667	0	0.0714281	0
Q8TCT9	HM13	Minor histocompatibility antigen H13	-0.6502	2	4.95137	1.66667	0	0.636661	0
Q8TD30	GPT2	Alanine aminotransferase 2	0.770075	3	10.6437	3.66667	1	0.0110992	0
Q8TDZ2	MICAL1	Protein-methionine sulfoxide oxidase MICAL1	1.39102	3	9.74695	7.33333	0	0.055567	0
Q8TED1	GPX8	Probable glutathione peroxidase 8	-0.836805	2	7.17704	1.33333	0	0.0523591	0
Q8TEM1	NUP210	Nuclear pore membrane glycoprotein 210	-5.57771	2	1.56333	2	0	0.120236	0
Q8TEX9	IPO4	Importin-4	-0.0009104	3	7.30804	5.66667	0	0.994317	0
Q8WTV0	SCARB1	Scavenger receptor class B member 1	-0.945493	3	4.89131	2.33333	0	0.577293	0
Q8WU90	ZC3H15	Zinc finger CCCH domain-containing protein 15	-0.280535	3	4.38185	1.66667	0	0.405537	0
Q8WUH6	TMEM263	Transmembrane protein 263	1.26613	3	30.1724	2.66667	0	0.121303	0
Q8WUK0	PTPMT1	Phosphatidylglycerophosphatase and protein-tyrosine phosphatase 1	-0.451502	2	6.46766	1	0	0.420221	0
Q8WUM0	NUP133	Nuclear pore complex protein Nup133	-3.57405	2	1.55709	1	0	0.451775	0
Q8WUM4	PDCD6IP	Programmed cell death 6-interacting protein	0.609063	3	21.8126	13.6667	0	0.0639139	0
Q8WUW1	BRK1	Protein BRICK1	0.906601	2	24	1.66667	0	0.105163	0
Q8WUX9	CHMP7	Charged multivesicular body protein 7	0.697485	3	3.53201	1	0	0.0951909	0
Q8WVM8	SCFD1	Sec1 family domain-containing protein 1	0.0403683	3	20.5607	8.66667	0	0.861681	0
Q8WVY7	UBLCP1	Ubiquitin-like domain-containing CTD phosphatase 1	0.685881	2	8.1761	2	0	0.408558	0
Q8WW12	PCNP	PEST proteolytic signal-containing nuclear protein	-0.370295	3	17.0412	2.33333	0	0.615208	0
Q8WW52	FAM151A	Protein FAM151A	-0.562198	3	15.5555	5.66667	0	0.112838	0
Q8WWM7	ATXN2L	Ataxin-2-like protein	-0.446415	2	3.56589	3	0	0.226202	0
Q8WWY3	PRPF31	U4/U6 small nuclear ribonucleoprotein Prp31	-6.64386	3	8.61722	2	0	1	0
Q8WXF1	PSPC1	Paraspeckle component 1	-2.57868	3	9.56022	3	1	0.0165373	0
Q8WYA6	CTNNBL1	Beta-catenin-like protein 1	-2.19121	2	3.5524	2	0	0.212522	0
Q8WZA9	IRGQ	Immunity-related GTPase family Q protein	-1.63094	2	5.13644	2.5	0	0.365524	0
Q92499	DDX1	ATP-dependent RNA helicase DDX1	-0.601259	3	27.9279	14.6667	1	0.043825	0
Q92520	FAM3C	Protein FAM3C	-0.0442908	3	24.0822	3.66667	0	0.639223	0
Q92522	H1FX	Histone H1x	-3.50527	2	11.5023	2	1	0.0351296	0
Q92538	GBF1	Golgi-specific brefeldin A-resistance guanine nucleotide exchange factor 1	0.48919	3	3.33513	4.66667	0	0.154356	0
Q92542	NCSTN	Nicastrin	-0.0086705	2	1.622	1	0	0.953449	0
Q92544	TM9SF4	Transmembrane 9 superfamily member 4	-1.0459	3	5.08827	2.66667	0	0.163876	0
Q92552	MRPS27	28S ribosomal protein S27, mitochondrial	-1.23211	3	9.90337	2.66667	1	0.0248198	0
Q92572	AP3S1	AP-3 complex subunit sigma-1	-0.89678	3	15.0259	2.33333	0	0.354561	0
Q92575	UBXN4	UBX domain-containing protein 4	-0.618602	3	6.36483	2	0	0.180614	0
Q92597	NDRG1	Protein NDRG1	-0.0357723	3	19.5432	5	0	0.886733	0
Q92598	HSPH1	Heat shock protein 105 kDa	0.298063	3	19.697	11	0	0.116455	0
Q92599	2019-09-08	Septin-8	-1.36536	2	6.00414	1	0	0.514463	0
Q92604	LPGAT1	Acyl-CoA:lysophosphatidylglycerol acyltransferase 1	0.151355	3	5.49549	1.66667	0	0.210964	0
Q92614	MYO18A	Unconventional myosin-XVIIIa	-3.80683	2	1.48491	2	0	0.407724	0
Q92616	GCN1	eIF-2-alpha kinase activator GCN1	0.332837	3	8.52366	15	0	0.0578867	0
Q92626	PXDN	Peroxidasin homolog	-0.966531	2	1.65652	1.5	0	0.187895	1
Q92665	MRPS31	28S ribosomal protein S31, mitochondrial	-6.64386	2	3.29114	1	0	1	0
Q92688	ANP32B	Acidic leucine-rich nuclear phosphoprotein 32 family member B	-0.0829492	3	20.0531	2	0	0.750572	0
Q92692	NECTIN2	Nectin-2	0.295582	3	3.9653	2.33333	0	0.459154	0
Q92734	TFG	Protein TFG	6.64386	2	7.16667	2	0	1	0
Q92769	HDAC2	Histone deacetylase 2	-1.64762	3	7.37705	2.66667	1	0.000438872	0
Q92783	STAM	Signal transducing adapter molecule 1	-0.0692637	3	5.37037	1.66667	1	0.0119453	0
Q92791	P3H4	Synaptonemal complex protein SC65	0.0380605	2	3.89016	1	0	0.930646	0
Q92797	SYMPK	Symplekin	-4.38918	2	1.88383	1.5	0	0.302102	0
Q92828	CORO2A	Coronin-2A	-2.56012	2	3.52381	2	1	0.0390017	0
Q92841	DDX17	Probable ATP-dependent RNA helicase DDX17	-1.41333	3	32.6932	16.3333	1	0.0343833	0
Q92878	RAD50	DNA repair protein RAD50	-0.958622	3	3.78557	3.66667	1	0.00305904	0
Q92879	CELF1	CUGBP Elav-like family member 1	-2.06837	2	5.55556	2.5	1	0.0441972	0
Q92882	OSTF1	Osteoclast-stimulating factor 1	-0.354848	3	11.5265	1.66667	0	0.295406	0
Q92890	UFD1L	Ubiquitin fusion degradation protein 1 homolog	-0.13917	3	4.23453	1	0	0.615181	0
Q92896	GLG1	Golgi apparatus protein 1	-0.923839	3	9.0472	7.66667	1	2.11959e-05	0
Q92900	UPF1	Regulator of nonsense transcripts 1	0.264404	3	3.98583	3.66667	0	0.816716	0
Q92922	SMARCC1	SWI/SNF complex subunit SMARCC1	-2.04265	3	5.3997	3.33333	1	0.00270129	0
Q92930	RAB8B	Ras-related protein Rab-8B	-0.0861975	2	16.4251	1	0	0.832704	0
Q92945	KHSRP	Far upstream element-binding protein 2	-1.10736	3	30.8486	15	1	0.0137486	0
Q92973	TNPO1	Transportin-1	0.228852	3	14.6251	8.66667	0	0.137305	0
Q92974	ARHGEF2	Rho guanine nucleotide exchange factor 2	0.0902165	2	2.28195	1.5	0	0.874795	0
Q93008	USP9X	Probable ubiquitin carboxyl-terminal hydrolase FAF-X	0.68319	3	2.08819	3.33333	0	0.374584	0
Q93009	USP7	Ubiquitin carboxyl-terminal hydrolase 7	-0.862412	3	10.4053	7.66667	1	0.0127165	0
Q93034	CUL5	Cullin-5	-0.335685	3	5	3	0	0.187128	0
Q93050	ATP6V0A1	V-type proton ATPase 116 kDa subunit a isoform 1	-1.54001	3	5.2967	3.66667	1	0.0134188	0
Q93052	LPP	Lipoma-preferred partner	0.842847	3	17.4292	6	1	0.0162716	0
Q93062	RBPMS	RNA-binding protein with multiple splicing	-4.95209	2	7.65306	1	0	0.209572	0
Q969E2	SCAMP4	Secretory carrier-associated membrane protein 4	0.0293265	2	4.80349	1	0	0.975251	0
Q969H8	MYDGF	Myeloid-derived growth factor	-0.25684	3	13.8728	2	0	0.618968	0
Q969V3	NCLN	Nicalin	-0.526582	2	3.31557	1.33333	1	0.0018029	0
Q969X5	ERGIC1	Endoplasmic reticulum-Golgi intermediate compartment protein 1	-0.210194	3	19.885	4.66667	0	0.05778	0
Q96A26	FAM162A	Protein FAM162A	1.36981	3	16.0173	2	0	0.656096	0
Q96A33	CCDC47	Coiled-coil domain-containing protein 47	-0.77022	3	11.9393	4	1	0.0462908	0
Q96A35	MRPL24	39S ribosomal protein L24, mitochondrial	-1.18926	2	10.3395	1.66667	0	0.259502	0
Q96A49	SYAP1	Synapse-associated protein 1	0.767477	3	10.9849	2.66667	1	0.0255798	0
Q96A72	MAGOHB	Protein mago nashi homolog 2	-2.03494	2	19.3693	2.66667	0	0.167565	0
Q96AC1	FERMT2	Fermitin family homolog 2	0.106818	3	15.4412	6	1	0.0342383	0
Q96AE4	FUBP1	Far upstream element-binding protein 1	-0.679923	3	13.354	5.66667	1	0.0394283	0
Q96AG4	LRRC59	Leucine-rich repeat-containing protein 59	0.0593885	3	32.899	7.66667	0	0.76642	0
Q96AY3	FKBP10	Peptidyl-prolyl cis-trans isomerase FKBP10	-0.149016	3	20.3894	9.33333	0	0.517103	0
Q96C01	FAM136A	Protein FAM136A	0.061664	2	10.5072	1.5	0	0.933675	0
Q96C23	GALM	Aldose 1-epimerase	0.869316	3	30.117	7	0	0.166841	0
Q96C36	PYCR2	Pyrroline-5-carboxylate reductase 2	-0.19251	3	13.5417	2.66667	0	0.574133	0
Q96C90	PPP1R14B	Protein phosphatase 1 regulatory subunit 14B	0.484863	3	14.2857	1.33333	0	0.0844207	0
Q96CM8	ACSF2	Acyl-CoA synthetase family member 2, mitochondrial	-0.0637481	3	14.6342	5	0	0.642596	0
Q96CN7	ISOC1	Isochorismatase domain-containing protein 1	0.31907	3	21.0291	4.33333	1	0.0460601	0
Q96CS3	FAF2	FAS-associated factor 2	-0.675776	3	13.0337	4	1	0.0286618	0
Q96CW1	AP2M1	AP-2 complex subunit mu	-0.272715	2	9.88507	3	0	0.56345	0
Q96CX2	KCTD12	BTB/POZ domain-containing protein KCTD12	-1.14071	3	13.9487	4	0	0.0966789	0
Q96DA6	DNAJC19	Mitochondrial import inner membrane translocase subunit TIM14	-1.47309	2	12.069	1	0	0.287514	0
Q96DE0	NUDT16	U8 snoRNA-decapping enzyme	-0.480548	2	19.2307	2	0	0.210306	0
Q96DG6	CMBL	Carboxymethylenebutenolidase homolog	0.865227	3	9.11565	1.66667	1	0.0311193	0
Q96DH6	MSI2	RNA-binding protein Musashi homolog 2	-1.51643	3	9.95933	2.33333	1	0.0209238	0
Q96EC8	YIPF6	Protein YIPF6	-0.151351	2	5.08475	1	0	0.849642	0
Q96EK6	GNPNAT1	Glucosamine 6-phosphate N-acetyltransferase	-0.232612	3	16.4855	2	0	0.414479	0
Q96EP5	DAZAP1	DAZ-associated protein 1	-3.93141	2	6.38821	1.66667	0	0.384483	0
Q96EY1	DNAJA3	DnaJ homolog subfamily A member 3, mitochondrial	-0.317203	3	6.87499	2	0	0.778605	0
Q96EY7	PTCD3	Pentatricopeptide repeat domain-containing protein 3, mitochondrial	-0.711388	2	4.209	2	0	0.3369	0
Q96FQ6	S100A16	Protein S100-A16	0.376038	3	52.7508	4.33333	0	0.277357	1
Q96FW1	OTUB1	Ubiquitin thioesterase OTUB1	-0.0473562	3	32.2263	5.66667	0	0.701104	0
Q96G03	PGM2	Phosphoglucomutase-2	0.321431	3	14.1612	6.33333	0	0.411856	0
Q96G23	CERS2	Ceramide synthase 2	-0.161139	3	8.85965	2.66667	0	0.219147	0
Q96GK7	FAHD2A	Fumarylacetoacetate hydrolase domain-containing protein 2A	0.57464	2	6.84713	1.5	0	0.33808	0
Q96HC4	PDLIM5	PDZ and LIM domain protein 5	0.267507	3	12.6957	5.33333	0	0.0628677	0
Q96HD1	CRELD1	Cysteine-rich with EGF-like domain protein 1	-0.067743	2	4.92064	1.33333	0	0.896435	1
Q96HE7	ERO1A	ERO1-like protein alpha	0.0533081	3	6.48147	2	0	0.878887	0
Q96HQ2	CDKN2AIPNL	CDKN2AIP N-terminal-like protein	-1.99008	2	15.5172	1	0	0.117112	0
Q96HR9	REEP6	Receptor expression-enhancing protein 6	0.39811	3	20.1087	3.66667	0	0.0726464	0
Q96HV5	TMEM41A	Transmembrane protein 41A	-0.0133447	3	4.54545	1	0	0.929468	0
Q96HY6	DDRGK1	DDRGK domain-containing protein 1	-0.0705267	3	6.90021	1.33333	0	0.923507	0
Q96I24	FUBP3	Far upstream element-binding protein 3	-1.70234	3	8.50816	3.33333	0	0.0593956	0
Q96I99	SUCLG2	Succinate--CoA ligase [GDP-forming] subunit beta, mitochondrial	-0.0820277	3	22.3765	7.33333	0	0.58781	0
Q96IJ6	GMPPA	Mannose-1-phosphate guanyltransferase alpha	1.30322	3	9.92063	3	0	0.0983693	0
Q96IZ0	PAWR	PRKC apoptosis WT1 regulator protein	-0.162433	2	4.41176	1	0	0.770823	0
Q96JJ7	TMX3	Protein disulfide-isomerase TMX3	-0.528344	2	4.95595	1.5	0	0.0786899	0
Q96JY6	PDLIM2	PDZ and LIM domain protein 2	0.0285015	2	6.10795	1.5	0	0.968277	0
Q96KG9	SCYL1	N-terminal kinase-like protein	0.00770647	3	7.42574	4	0	0.899947	0
Q96KP4	CNDP2	Cytosolic non-specific dipeptidase	0.631507	3	39.3684	13	1	0.00522371	0
Q96M27	PRRC1	Protein PRRC1	0.350013	3	22.8464	6	0	0.154644	0
Q96N66	MBOAT7	Lysophospholipid acyltransferase 7	1.69996	3	3.60169	1	0	0.564294	0
Q96P16	RPRD1A	Regulation of nuclear pre-mRNA domain-containing protein 1A	-0.878949	2	7.53205	1.5	0	0.693279	0
Q96P70	IPO9	Importin-9	0.158861	2	2.04931	1	0	0.0578311	0
Q96PK6	RBM14	RNA-binding protein 14	-6.64386	2	2.61585	1.5	0	1	0
Q96PU5	NEDD4L	E3 ubiquitin-protein ligase NEDD4-like	-0.545209	2	2.70085	2	0	0.543856	0
Q96Q11	TRNT1	CCA tRNA nucleotidyltransferase 1, mitochondrial	0.152299	2	4.99232	1.66667	0	0.574208	0
Q96QK1	VPS35	Vacuolar protein sorting-associated protein 35	-0.234711	3	9.75714	6	0	0.332408	0
Q96RP9	GFM1	Elongation factor G, mitochondrial	-0.206821	3	3.77275	2	0	0.488489	0
Q96RQ3	MCCC1	Methylcrotonoyl-CoA carboxylase subunit alpha, mitochondrial	-1.6001	2	1.7931	1	0	0.0567932	0
Q96S97	MYADM	Myeloid-associated differentiation marker	-0.535358	2	7.14286	1	0	0.387887	0
Q96SQ9	CYP2S1	Cytochrome P450 2S1	-1.42198	2	3.1746	1.33333	1	0.0456184	0
Q96ST2	IWS1	Protein IWS1 homolog	-0.253533	3	2.6048	1.66667	0	0.574954	0
Q96SU4	OSBPL9	Oxysterol-binding protein-related protein 9	-0.0748307	3	1.3587	1	0	0.84995	0
Q96T76	MMS19	MMS19 nucleotide excision repair protein homolog	0.488195	3	5.21036	3.33333	0	0.0893945	0
Q96TA1	FAM129B	Niban-like protein 1	1.06364	3	5.1832	2.33333	1	0.0167029	0
Q99417	MYCBP	C-Myc-binding protein	-0.772843	2	17.4757	1.66667	0	0.118607	0
Q99426	TBCB	Tubulin-folding cofactor B	0.30182	2	6.8306	1.66667	0	0.266491	0
Q99436	PSMB7	Proteasome subunit beta type-7	3.36522	2	8.30324	1.66667	0	0.491704	0
Q99439	CNN2	Calponin-2	-0.0329175	3	25.7821	5.66667	0	0.889683	0
Q99447	PCYT2	Ethanolamine-phosphate cytidylyltransferase	1.05479	3	16.6238	5.33333	0	0.0986113	0
Q99459	CDC5L	Cell division cycle 5-like protein	-3.26633	3	9.72568	5	0	0.207304	0
Q99460	PSMD1	26S proteasome non-ATPase regulatory subunit 1	-0.332164	3	20.9164	14.3333	0	0.0903295	0
Q99471	PFDN5	Prefoldin subunit 5	0.426017	3	36.1472	3.33333	1	0.0377378	0
Q99497	PARK7	Protein deglycase DJ-1	0.537122	3	67.3722	9	1	0.00257979	0
Q99519	NEU1	Sialidase-1	0.158246	2	5.54217	1.5	0	0.589164	0
Q99536	VAT1	Synaptic vesicle membrane protein VAT-1 homolog	0.57772	3	42.7481	11.3333	1	0.0358682	0
Q99543	DNAJC2	DnaJ homolog subfamily C member 2	0.0625334	3	2.68384	1.33333	0	0.106258	0
Q99584	S100A13	Protein S100-A13	0.869537	3	50.3401	6.33333	1	0.0173006	1
Q99598	TSNAX	Translin-associated protein X	-0.0507305	2	6.55172	1	0	0.838066	0
Q99613	EIF3C	Eukaryotic translation initiation factor 3 subunit C	-0.34646	2	14.8412	10	1	0.00268942	0
Q99623	PHB2	Prohibitin-2	-1.22047	3	41.0256	10.3333	1	0.012056	0
Q99714	HSD17B10	3-hydroxyacyl-CoA dehydrogenase type-2	-0.364717	3	76.3729	11.3333	1	0.0157468	0
Q99729	HNRNPAB	Heterogeneous nuclear ribonucleoprotein A/B	-2.20113	3	17.8715	4.66667	1	0.0164623	0
Q99733	NAP1L4	Nucleosome assembly protein 1-like 4	0.168155	3	28.1778	6.33333	0	0.369221	0
Q99735	MGST2	Microsomal glutathione S-transferase 2	-1.77852	2	9.52381	1	0	0.133996	0
Q99798	ACO2	Aconitate hydratase, mitochondrial	0.42175	3	36.453	21	1	0.0223162	0
Q99805	TM9SF2	Transmembrane 9 superfamily member 2	-0.257998	3	10.7089	4.33333	0	0.117076	0
Q99816	TSG101	Tumor susceptibility gene 101 protein	0.492348	3	6.49573	2	0	0.338179	0
Q99829	CPNE1	Copine-1	0.704313	3	26.257	10.3333	1	0.00102417	0
Q99832	CCT7	T-complex protein 1 subunit eta	0.223267	3	47.5138	18.6667	0	0.197897	0
Q99856	ARID3A	AT-rich interactive domain-containing protein 3A	-0.0963957	3	8.37547	2.66667	0	0.484045	0
Q99873	PRMT1	Protein arginine N-methyltransferase 1	-0.511334	3	15.6048	5	0	0.0662333	0
Q99943	AGPAT1	1-acyl-sn-glycerol-3-phosphate acyltransferase alpha	-0.0365343	3	17.9034	3	0	0.819403	0
Q99956	DUSP9	Dual specificity protein phosphatase 9	-0.113784	3	39.2361	9.33333	0	0.355375	0
Q99961	SH3GL1	Endophilin-A2	0.7186	3	21.558	4.66667	1	0.0120207	0
Q9BPW8	NIPSNAP1	Protein NipSnap homolog 1	-0.296613	3	40.7277	7.66667	0	0.17938	0
Q9BPX5	ARPC5L	Actin-related protein 2/3 complex subunit 5-like protein	0.243438	3	7.84314	1	0	0.473023	0
Q9BQ67	GRWD1	Glutamate-rich WD repeat-containing protein 1	-3.69195	2	3.47534	1	0	0.429379	0
Q9BQ69	MACROD1	O-acetyl-ADP-ribose deacetylase MACROD1	-0.256613	2	3.48718	1	0	0.314587	0
Q9BQB6	VKORC1	Vitamin K epoxide reductase complex subunit 1	-0.200333	3	7.97546	1	0	0.576672	0
Q9BQE3	TUBA1C	Tubulin alpha-1C chain	-0.13162	3	71.6407	1.66667	0	0.575572	0
Q9BQG0	MYBBP1A	Myb-binding protein 1A	-4.04673	2	2.8238	2.5	0	0.36324	0
Q9BR76	CORO1B	Coronin-1B	-0.0823543	3	5.31697	2	0	0.913671	0
Q9BRA2	TXNDC17	Thioredoxin domain-containing protein 17	0.504815	3	38.2114	4	0	0.267549	0
Q9BRF8	CPPED1	Serine/threonine-protein phosphatase CPPED1	0.440592	2	7.64331	2	0	0.236282	0
Q9BRG1	VPS25	Vacuolar protein-sorting-associated protein 25	0.383678	2	5.68182	1	0	0.180274	0
Q9BRP8	PYM1	Partner of Y14 and mago	-0.334526	2	23.5295	3	0	0.307836	0
Q9BRR6	ADPGK	ADP-dependent glucokinase	-1.45241	2	5.23139	1.5	0	0.26577	0
Q9BRX2	PELO	Protein pelota homolog	0.361309	2	4.67532	1	0	0.11994	0
Q9BRX8	FAM213A	Redox-regulatory protein FAM213A	-0.447127	3	27.3653	5.66667	0	0.222291	0
Q9BS26	ERP44	Endoplasmic reticulum resident protein 44	-0.132986	3	26.601	9.33333	0	0.205316	0
Q9BSD7	NTPCR	Cancer-related nucleoside-triphosphatase	-0.222108	3	15.2632	1.66667	0	0.479383	0
Q9BSJ8	ESYT1	Extended synaptotagmin-1	-0.681289	3	8.9674	6.33333	1	0.0196867	0
Q9BT09	CNPY3	Protein canopy homolog 3	-3.70584	2	8.27336	1.5	0	0.426751	0
Q9BT78	COPS4	COP9 signalosome complex subunit 4	0.0260825	3	10.4269	3	0	0.860652	0
Q9BTT0	ANP32E	Acidic leucine-rich nuclear phosphoprotein 32 family member E	-0.773626	3	24.7513	4.33333	1	0.00576782	0
Q9BTT6	LRRC1	Leucine-rich repeat-containing protein 1	-0.986882	3	18.8931	6.33333	1	0.0277697	0
Q9BTY2	FUCA2	Plasma alpha-L-fucosidase	-0.0594292	3	6.13847	2.33333	0	0.815511	0
Q9BU23	LMF2	Lipase maturation factor 2	0.0317487	3	5.37482	2	0	0.780744	0
Q9BUF5	TUBB6	Tubulin beta-6 chain	0.272093	3	52.5411	7	0	0.341947	0
Q9BUJ2	HNRNPUL1	Heterogeneous nuclear ribonucleoprotein U-like protein 1	-0.997944	3	2.68692	1.66667	1	0.000478862	0
Q9BUL8	PDCD10	Programmed cell death protein 10	0.98858	3	16.9811	2.66667	0	0.172918	0
Q9BUR5	APOO	MICOS complex subunit MIC26	-6.64386	2	7.57576	1	0	1	0
Q9BUT1	BDH2	3-hydroxybutyrate dehydrogenase type 2	-0.203921	3	9.79594	1.66667	0	0.232224	0
Q9BV23	ABHD6	Monoacylglycerol lipase ABHD6	0.431879	2	6.37983	1.5	0	0.092859	0
Q9BV38	WDR18	WD repeat-containing protein 18	-2.89102	3	8.41048	2.66667	0	0.112114	0
Q9BV44	THUMPD3	THUMP domain-containing protein 3	0.0721818	2	2.95858	1	0	0.444819	0
Q9BV57	ADI1	1,2-dihydroxy-3-keto-5-methylthiopentene dioxygenase	-0.0371105	2	7.26257	1	0	0.951678	0
Q9BV86	NTMT1	N-terminal Xaa-Pro-Lys N-methyltransferase 1	0.413141	3	16.1435	2.66667	1	0.0336874	0
Q9BVA1	TUBB2B	Tubulin beta-2B chain	0.112055	3	65.618	2	0	0.606517	0
Q9BVG4	PBDC1	Protein PBDC1	0.628992	3	13.7339	3	0	0.108526	0
Q9BVK6	TMED9	Transmembrane emp24 domain-containing protein 9	-0.570317	3	22.9787	3.33333	0	0.0656441	0
Q9BW60	ELOVL1	Elongation of very long chain fatty acids protein 1	-0.241055	3	6.09319	1.33333	0	0.329722	0
Q9BW83	IFT27	Intraflagellar transport protein 27 homolog	-0.224505	2	8.60215	1	0	0.82592	0
Q9BWD1	ACAT2	Acetyl-CoA acetyltransferase, cytosolic	0.94659	3	55.6675	11	1	0.0124639	0
Q9BWF3	RBM4	RNA-binding protein 4	-2.28346	3	16.3919	4.33333	1	0.0236638	0
Q9BWJ5	SF3B5	Splicing factor 3B subunit 5	-6.64386	2	25.1938	1.66667	0	1	0
Q9BWS9	CHID1	Chitinase domain-containing protein 1	-0.760239	3	6.44614	2.33333	0	0.175242	0
Q9BX68	HINT2	Histidine triad nucleotide-binding protein 2, mitochondrial	-0.323413	2	20.5521	2	0	0.18187	0
Q9BX93	PLA2G12B	Group XIIB secretory phospholipase A2-like protein	-0.318755	2	10.2564	1	0	0.0869614	0
Q9BXB5	OSBPL10	Oxysterol-binding protein-related protein 10	-0.199211	2	1.3089	1	0	0.6608	0
Q9BXJ7	AMN	Protein amnionless	-3.26997	2	4.74613	1.5	0	0.509957	0
Q9BXJ8	TMEM120A	Transmembrane protein 120A	-4.6393	3	6.89991	1.66667	0	0.146697	0
Q9BXJ9	NAA15	N-alpha-acetyltransferase 15, NatA auxiliary subunit	0.605648	3	2.96382	2.33333	0	0.270858	0
Q9BXP2	SLC12A9	Solute carrier family 12 member 9	-1.204	3	2.91758	2	0	0.0537264	0
Q9BXP5	SRRT	Serrate RNA effector molecule homolog	-1.79877	3	6.01218	4	1	0.000538414	0
Q9BXS5	AP1M1	AP-1 complex subunit mu-1	0.807949	3	4.33412	1.66667	1	0.0317628	0
Q9BXW7	CECR5	Cat eye syndrome critical region protein 5	0.196165	2	15.4847	3.5	0	0.837373	0
Q9BY67	CADM1	Cell adhesion molecule 1	-2.67763	3	2.94118	1	0	0.310111	0
Q9BYD2	MRPL9	39S ribosomal protein L9, mitochondrial	-1.01528	2	6.36704	1	1	0.0183793	0
Q9BYD3	MRPL4	39S ribosomal protein L4, mitochondrial	-1.62448	3	7.93141	1.33333	0	0.583826	0
Q9BYG5	PARD6B	Partitioning defective 6 homolog beta	-2.35309	2	3.36022	1	0	0.68066	0
Q9BYJ9	YTHDF1	YTH domain-containing family protein 1	0.658285	2	8.76565	2	0	0.271139	0
Q9BYT8	NLN	Neurolysin, mitochondrial	-0.62227	3	4.64015	3	0	0.169961	0
Q9BZG1	RAB34	Ras-related protein Rab-34	1.05596	2	6.17761	1.33333	0	0.358642	0
Q9BZZ5	API5	Apoptosis inhibitor 5	-1.02475	3	17.1756	6.66667	0	0.0517303	0
Q9C005	DPY30	Protein dpy-30 homolog	-0.788267	3	20.202	1	1	0.0389796	0
Q9C0B1	FTO	Alpha-ketoglutarate-dependent dioxygenase FTO	-0.0834718	3	7.26072	2.33333	0	0.653857	0
Q9C0C2	TNKS1BP1	182 kDa tankyrase-1-binding protein	0.660722	3	5.61018	6	1	0.0471496	0
Q9C0C9	UBE2O	(E3-independent) E2 ubiquitin-conjugating enzyme	0.657382	3	2.65738	2.33333	0	0.0721786	0
Q9GZS3	WDR61	WD repeat-containing protein 61	-2.7369	3	10.1639	1.66667	0	0.301808	0
Q9GZT8	NIF3L1	NIF3-like protein 1	-0.178279	3	5.74712	1.66667	0	0.660579	0
Q9H008	LHPP	Phospholysine phosphohistidine inorganic pyrophosphate phosphatase	0.964375	2	7.77778	1	0	0.491312	0
Q9H074	PAIP1	Polyadenylate-binding protein-interacting protein 1	0.00289167	3	6.40223	3.33333	0	0.994994	0
Q9H098	FAM107B	Protein FAM107B	0.693765	2	19.4656	2.5	0	0.283547	0
Q9H0C8	ILKAP	Integrin-linked kinase-associated serine/threonine phosphatase 2C	-0.643281	3	3.9966	1.33333	1	0.0449206	0
Q9H0D6	XRN2	5'-3' exoribonuclease 2	-3.54221	3	2.21053	1.33333	0	0.156378	0
Q9H0L4	CSTF2T	Cleavage stimulation factor subunit 2 tau variant	-2.6006	2	7.62986	2	0	0.198215	0
Q9H0N0	RAB6C	Ras-related protein Rab-6C	0.398981	3	10.2362	1	0	0.320953	0
Q9H0R4	HDHD2	Haloacid dehalogenase-like hydrolase domain-containing protein 2	0.21428	2	10.6178	1.5	0	0.657163	0
Q9H0S4	DDX47	Probable ATP-dependent RNA helicase DDX47	-5.31227	3	4.98169	1.66667	0	0.0574689	0
Q9H0U3	MAGT1	Magnesium transporter protein 1	-0.670335	3	3.7811	1.33333	0	0.101918	0
Q9H0U4	RAB1B	Ras-related protein Rab-1B	0.328693	3	57.7114	3	0	0.17132	0
Q9H0W5	CCDC8	Coiled-coil domain-containing protein 8	0.148935	2	2.97398	1	0	0.857907	0
Q9H1E3	NUCKS1	Nuclear ubiquitous casein and cyclin-dependent kinase substrate 1	-0.647015	2	8.0247	2	0	0.497148	0
Q9H267	VPS33B	Vacuolar protein sorting-associated protein 33B	0.104699	2	1.78282	1	0	0.87954	0
Q9H299	SH3BGRL3	SH3 domain-binding glutamic acid-rich-like protein 3	1.62552	2	23.2975	1.66667	1	0.0396871	0
Q9H2P9	DPH5	Diphthine methyl ester synthase	0.694956	2	11.7544	1.5	0	0.451726	0
Q9H2U1	DHX36	ATP-dependent RNA helicase DHX36	-0.343019	3	1.28968	1	0	0.0900362	0
Q9H2U2	PPA2	Inorganic pyrophosphatase 2, mitochondrial	-0.170561	3	33.6327	7	0	0.387152	0
Q9H2V7	SPNS1	Protein spinster homolog 1	-0.007763	3	2.65152	1	0	0.991194	0
Q9H2W6	MRPL46	39S ribosomal protein L46, mitochondrial	-3.33347	2	3.94266	1	0	0.497788	0
Q9H307	PNN	Pinin	-5.39426	3	2.04556	1	1	0.0496966	0
Q9H3G5	CPVL	Probable serine carboxypeptidase CPVL	-4.73162	3	5.88235	2.33333	0	0.0652291	0
Q9H3K6	BOLA2	BolA-like protein 2	3.17182	3	29.0698	2	0	0.210246	0
Q9H3N1	TMX1	Thioredoxin-related transmembrane protein 1	-0.756483	3	8.45237	2.33333	0	0.142148	0
Q9H3P7	ACBD3	Golgi resident protein GCP60	-0.254663	3	22.2222	7.33333	1	0.0229953	0
Q9H3U1	UNC45A	Protein unc-45 homolog A	0.832735	3	6.32062	3.66667	1	0.00422215	0
Q9H444	CHMP4B	Charged multivesicular body protein 4b	0.35777	3	16.3691	3	0	0.688449	0
Q9H490	PIGU	Phosphatidylinositol glycan anchor biosynthesis class U protein	-0.505628	2	3.90805	1	0	0.185731	0
Q9H4A4	RNPEP	Aminopeptidase B	0.558537	3	20.8205	9.66667	1	0.0139768	0
Q9H4A6	GOLPH3	Golgi phosphoprotein 3	0.271643	3	16.7785	3	0	0.0970387	0
Q9H4M9	EHD1	EH domain-containing protein 1	1.01696	3	48.9388	19	1	0.00289663	0
Q9H553	ALG2	Alpha-1,3/1,6-mannosyltransferase ALG2	-0.390898	3	3.60577	1	0	0.255139	0
Q9H6S3	EPS8L2	Epidermal growth factor receptor kinase substrate 8-like protein 2	1.81268	2	6.38695	2	0	0.100525	0
Q9H6V9	LDAH	Lipid droplet-associated hydrolase	-1.46219	3	7.79487	2	0	0.180938	0
Q9H840	GEMIN7	Gem-associated protein 7	-0.229284	2	9.92366	1	0	0.419116	0
Q9H857	NT5DC2	5'-nucleotidase domain-containing protein 2	-0.29589	3	4.23077	2	0	0.558707	0
Q9H8H3	METTL7A	Methyltransferase-like protein 7A	3.08509	2	8.19673	1.33333	0	0.297593	0
Q9H8Y8	GORASP2	Golgi reassembly-stacking protein 2	-0.266367	3	18.3628	5	1	0.0329768	0
Q9H910	HN1L	Hematological and neurological expressed 1-like protein	0.0288523	3	20.3509	2.66667	0	0.784948	0
Q9H993	ARMT1	Protein-glutamate O-methyltransferase	1.05573	3	21.9955	6	1	0.0129484	0
Q9H9B4	SFXN1	Sideroflexin-1	-1.40867	3	35.4037	7.33333	1	0.0121451	0
Q9H9E3	COG4	Conserved oligomeric Golgi complex subunit 4	-1.31971	2	1.97452	1	0	0.440696	0
Q9H9J2	MRPL44	39S ribosomal protein L44, mitochondrial	-2.10669	3	5.9237	1.66667	0	0.0800479	0
Q9H9P8	L2HGDH	L-2-hydroxyglutarate dehydrogenase, mitochondrial	-0.627229	3	8.35134	2.33333	1	0.0484708	0
Q9H9Q2	COPS7B	COP9 signalosome complex subunit 7b	-0.0736219	3	13.2576	2	0	0.638397	0
Q9H9Z2	LIN28A	Protein lin-28 homolog A	-0.577899	3	39.2344	6	0	0.0636357	0
Q9HA77	CARS2	Probable cysteine--tRNA ligase, mitochondrial	-0.601684	2	3.19149	1	0	0.434522	0
Q9HAS0	C17orf75	Protein Njmu-R1	1.3633	3	2.77778	1	1	0.00336741	0
Q9HAV4	XPO5	Exportin-5	-0.660124	3	2.40864	2	0	0.128282	0
Q9HAV7	GRPEL1	GrpE protein homolog 1, mitochondrial	-0.0746951	3	11.3671	2	0	0.659178	0
Q9HB07	C12orf10	UPF0160 protein MYG1, mitochondrial	0.182397	3	6.02837	2	0	0.464689	0
Q9HB40	SCPEP1	Retinoid-inducible serine carboxypeptidase	-0.952863	3	3.90856	1.33333	0	0.131661	0
Q9HBH5	RDH14	Retinol dehydrogenase 14	0.307444	3	3.86905	1	0	0.559147	0
Q9HC07	TMEM165	Transmembrane protein 165	0.251588	2	5.55556	1	0	0.448827	0
Q9HC35	EML4	Echinoderm microtubule-associated protein-like 4	0.277803	3	4.58716	3.33333	0	0.375281	0
Q9HC38	GLOD4	Glyoxalase domain-containing protein 4	0.14285	3	27.689	6.66667	0	0.358024	0
Q9HCC0	MCCC2	Methylcrotonoyl-CoA carboxylase beta chain, mitochondrial	-0.98189	3	10.8348	3.33333	1	0.0369848	0
Q9HCE1	MOV10	Putative helicase MOV-10	-0.292426	3	12.5291	10.3333	0	0.341403	0
Q9HCE5	METTL14	N6-adenosine-methyltransferase subunit METTL14	-0.492306	2	4.05701	1.5	0	0.427523	0
Q9HCJ6	VAT1L	Synaptic vesicle membrane protein VAT-1 homolog-like	-5.50488	3	3.65951	1.33333	1	0.0402425	0
Q9HCY8	S100A14	Protein S100-A14	-1.14246	3	54.8077	5	0	0.091851	1
Q9HD33	MRPL47	39S ribosomal protein L47, mitochondrial	-0.637772	2	10.4	2.5	0	0.139893	0
Q9HD45	TM9SF3	Transmembrane 9 superfamily member 3	-0.496783	3	7.92303	3	0	0.103103	0
Q9HDC9	APMAP	Adipocyte plasma membrane-associated protein	-0.312002	3	20.2725	5.66667	1	0.0173618	0
Q9NP61	ARFGAP3	ADP-ribosylation factor GTPase-activating protein 3	1.46052	3	6.45994	2.33333	0	0.0503159	0
Q9NP72	RAB18	Ras-related protein Rab-18	0.0259463	3	42.0712	6.66667	0	0.839185	0
Q9NP77	SSU72	RNA polymerase II subunit A C-terminal domain phosphatase SSU72	-2.06168	2	8.07561	1.33333	0	0.101236	0
Q9NP79	VTA1	Vacuolar protein sorting-associated protein VTA1 homolog	0.135906	2	7.81759	2	0	0.886471	0
Q9NP81	SARS2	Serine--tRNA ligase, mitochondrial	-0.507465	3	12.3552	4.33333	0	0.0843612	0
Q9NP92	MRPS30	28S ribosomal protein S30, mitochondrial	-1.1639	2	3.94837	1	0	0.117137	0
Q9NP97	DYNLRB1	Dynein light chain roadblock-type 1	-0.232104	2	22.9167	1.5	0	0.563851	0
Q9NPH2	ISYNA1	Inositol-3-phosphate synthase 1	-1.22681	2	2.32975	1	0	0.341145	0
Q9NPJ3	ACOT13	Acyl-coenzyme A thioesterase 13	0.305785	3	10.9524	1.33333	0	0.5967	0
Q9NPQ8	RIC8A	Synembryn-A	0.306657	3	3.9548	1.33333	0	0.497813	0
Q9NQ29	LUC7L	Putative RNA-binding protein Luc7-like 1	-0.898425	2	17.2507	3.5	0	0.450478	0
Q9NQ88	TIGAR	Fructose-2,6-bisphosphatase TIGAR	0.238633	3	8.27162	1.66667	0	0.333397	0
Q9NQC3	RTN4	Reticulon-4	0.32272	3	9.4519	5.66667	0	0.12709	0
Q9NQG5	RPRD1B	Regulation of nuclear pre-mRNA domain-containing protein 1B	-0.772661	3	10.7362	2.66667	0	0.0890551	0
Q9NQP4	PFDN4	Prefoldin subunit 4	0.271336	2	20.1493	2	0	0.569108	0
Q9NQR4	NIT2	Omega-amidase NIT2	0.166294	3	17.7536	3.33333	0	0.398703	0
Q9NQW7	XPNPEP1	Xaa-Pro aminopeptidase 1	0.97091	3	21.9904	8	1	0.0102825	0
Q9NQX3	GPHN	Gephyrin	2.80944	3	3.48732	1	0	0.280553	0
Q9NR12	PDLIM7	PDZ and LIM domain protein 7	-0.414334	2	4.88695	2	0	0.127285	0
Q9NR19	ACSS2	Acetyl-coenzyme A synthetase, cytoplasmic	1.48908	3	4.61246	2.66667	1	0.0135055	0
Q9NR28	DIABLO	Diablo homolog, mitochondrial	0.160143	3	22.1757	3.33333	0	0.203025	0
Q9NR31	SAR1A	GTP-binding protein SAR1a	0.813322	3	41.7508	3.33333	0	0.157827	0
Q9NR45	NANS	Sialic acid synthase	-0.148299	3	23.6769	5	0	0.0590986	0
Q9NR50	EIF2B3	Translation initiation factor eIF-2B subunit gamma	-0.869605	2	2.43363	1	1	0.0357711	0
Q9NRD1	FBXO6	F-box only protein 6	0.393261	3	10.4664	1.66667	1	0.0246343	0
Q9NRF8	CTPS2	CTP synthase 2	0.431678	2	6.42776	2.66667	1	0.0152264	0
Q9NRG7	SDR39U1	Epimerase family protein SDR39U1	-0.25419	2	5.01567	1	0	0.714897	0
Q9NRN7	AASDHPPT	L-aminoadipate-semialdehyde dehydrogenase-phosphopantetheinyl transferase	-0.24977	3	5.50162	1	1	0.0109561	0
Q9NRP0	OSTC	Oligosaccharyltransferase complex subunitTC	-1.39101	3	8.05369	1	0	0.212065	0
Q9NRR5	UBQLN4	Ubiquilin-4	-0.236652	3	18.6911	4.33333	0	0.62849	0
Q9NRV9	HEBP1	Heme-binding protein 1	0.855531	3	24.515	3.33333	1	0.0238611	0
Q9NRX4	PHPT1	14 kDa phosphohistidine phosphatase	1.11591	3	17.0667	1.33333	1	0.0334106	0
Q9NRY4	ARHGAP35	Rho GTPase-activating protein 35	-2.63707	2	2.7018	2.5	0	0.629436	0
Q9NS69	TOMM22	Mitochondrial import receptor subunit TOM22 homolog	-2.27993	3	33.5681	3	1	0.00533766	0
Q9NSD9	FARSB	Phenylalanine--tRNA ligase beta subunit	-0.314635	3	9.1115	4.66667	0	0.0915086	0
Q9NSE4	IARS2	Isoleucine--tRNA ligase, mitochondrial	-0.0105802	3	13.8011	9.66667	0	0.570843	0
Q9NSK0	KLC4	Kinesin light chain 4	0.833206	3	14.5935	5	1	0.0288147	0
Q9NT62	ATG3	Ubiquitin-like-conjugating enzyme ATG3	2.7112	3	3.18471	1	0	0.301948	0
Q9NTJ5	SACM1L	Phosphatidylinositide phosphatase SAC1	-0.119746	3	3.97501	2.33333	0	0.535086	0
Q9NTK5	OLA1	Obg-like ATPase 1	0.437126	3	43.771	13	1	0.00215384	0
Q9NTX5	ECHDC1	Ethylmalonyl-CoA decarboxylase	0.037861	2	14.1694	3	0	0.913798	0
Q9NTZ6	RBM12	RNA-binding protein 12	-0.312914	2	3.16524	2.5	0	0.0885256	0
Q9NUJ1	ABHD10	Mycophenolic acid acyl-glucuronide esterase, mitochondrial	-0.0236533	3	10.7843	2	0	0.925368	0
Q9NUQ6	SPATS2L	SPATS2-like protein	-0.572039	3	10.693	4	1	0.0246902	0
Q9NUQ9	FAM49B	Protein FAM49B	0.436603	3	18.93	4.33333	0	0.127735	0
Q9NUV7	SPTLC3	Serine palmitoyltransferase 3	-0.563817	3	7.30676	2.33333	1	0.0390431	0
Q9NUY8	TBC1D23	TBC1 domain family member 23	0.624067	3	2.57511	1.33333	1	0.0158244	0
Q9NV96	TMEM30A	Cell cycle control protein 50A	0.391112	2	4.43213	1	0	0.188155	0
[truncated: 236 more rows]

## Sheet: Reactome_Up in uF
Reactome pathway ID	Description	GeneRatio	BgRatio	pvalue	p.adjust	qvalue	geneID	Count
R-HSA-196854	Metabolism of vitamins and cofactors	22/270	67/2580	4.13295e-07	0.000212847	0.000195336	PDXK/IDH1/APOA1/APOE/APOA2/APOC3/RBP4/TTR/APOB/HSP90AA1/SLC2A1/SLC2A3/GCHFR/SDC4/SHMT2/SPR/AKR1C3/NAMPT/FASN/GPC3/NAPRT/NAXE	22
R-HSA-114608	Platelet degranulation	18/270	53/2580	2.83081e-06	0.000668158	0.00061319	CALU/WDR1/SERPINA1/APOA1/FGA/FGB/FGG/ALDOA/PFN1/ANXA5/SPARC/HSPA5/VCL/TAGLN2/CAP1/APLP2/OLA1/TLN1	18
R-HSA-71387	Metabolism of carbohydrates	28/270	111/2580	4.54185e-06	0.000668158	0.00061319	PGLS/PAPSS2/ALDH1A1/PGK1/ALDOA/GAPDH/ENO1/GPI/ALDOC/SLC2A1/PYGB/AKR1A1/PKM/GOT1/PFKL/PGAM1/TKT/SDC4/PGM1/GNPDA1/GALK1/GPC3/PGD/TPI1/PFKP/GALE/UGP2/CRYL1	28
R-HSA-76005	Response to elevated platelet cytosolic Ca2+	18/270	55/2580	5.18958e-06	0.000668158	0.00061319	CALU/WDR1/SERPINA1/APOA1/FGA/FGB/FGG/ALDOA/PFN1/ANXA5/SPARC/HSPA5/VCL/TAGLN2/CAP1/APLP2/OLA1/TLN1	18
R-HSA-975634	Retinoid metabolism and transport	10/270	21/2580	1.65802e-05	0.00170776	0.00156727	APOA1/APOE/APOA2/APOC3/RBP4/TTR/APOB/SDC4/AKR1C3/GPC3	10
R-HSA-6806667	Metabolism of fat-soluble vitamins	10/270	23/2580	4.44005e-05	0.00305364	0.00280242	APOA1/APOE/APOA2/APOC3/RBP4/TTR/APOB/SDC4/AKR1C3/GPC3	10
R-HSA-15869	Metabolism of nucleotides	15/270	47/2580	4.57383e-05	0.00305364	0.00280242	PFAS/AK1/APRT/CMPK1/ADSL/ATIC/DCTD/GLRX/NUDT1/NT5C2/ADK/TXNRD1/NT5C/CTPS2/AK6	15
R-HSA-6802948	Signaling by high-kinase activity BRAF mutants	9/270	19/2580	4.74352e-05	0.00305364	0.00280242	FGA/FGB/FGG/VCL/PEBP1/YWHAB/IQGAP1/MAP2K1/TLN1	9
R-HSA-6798695	Neutrophil degranulation	44/270	238/2580	6.08298e-05	0.00310683	0.00285123	PDXK/APAF1/DIAPH1/IDH1/SERPINA1/TTR/ALDOA/CSTB/GSN/GPI/APRT/HSP90AA1/HSP90AB1/ACAA1/GSTP1/ALDOC/HSPA8/SLC2A3/PYGB/EEF2/PKM/PFKL/LGALS3/VCL/PGAM1/PRDX6/PGM1/IQGAP1/GDI2/RAB5C/ACLY/COPB1/IST1/EEF1A1/PAFAH1B2/FABP5/CAP1/PRKCD/COTL1/NAPRT/TXNDC5/VAT1/CPNE1/AP1M1	44
R-HSA-5674135	MAP2K and MAPK activation	9/270	20/2580	7.84247e-05	0.00310683	0.00285123	FGA/FGB/FGG/VCL/PEBP1/YWHAB/IQGAP1/MAP2K1/TLN1	9
R-HSA-6802946	Signaling by moderate kinase activity BRAF mutants	9/270	20/2580	7.84247e-05	0.00310683	0.00285123	FGA/FGB/FGG/VCL/PEBP1/YWHAB/IQGAP1/MAP2K1/TLN1	9
R-HSA-6802955	Paradoxical activation of RAF signaling by kinase inactive BRAF	9/270	20/2580	7.84247e-05	0.00310683	0.00285123	FGA/FGB/FGG/VCL/PEBP1/YWHAB/IQGAP1/MAP2K1/TLN1	9
R-HSA-70263	Gluconeogenesis	9/270	20/2580	7.84247e-05	0.00310683	0.00285123	PGK1/ALDOA/GAPDH/ENO1/GPI/ALDOC/GOT1/PGAM1/TPI1	9
R-HSA-2187338	Visual phototransduction	10/270	27/2580	0.000223351	0.00792813	0.00727589	APOA1/APOE/APOA2/APOC3/RBP4/TTR/APOB/SDC4/AKR1C3/GPC3	10
R-HSA-168249	Innate Immune System	61/270	384/2580	0.000230916	0.00792813	0.00727589	PSMD9/PDXK/APAF1/DIAPH1/IDH1/SERPINA1/FGA/FGB/FGG/TTR/ALDOA/CSTB/APOB/GSN/GPI/APRT/HSP90AA1/HSP90AB1/ACAA1/GSTP1/ALDOC/HSPA8/SLC2A3/PYGB/EEF2/PKM/PFKL/LGALS3/VCL/PGAM1/PRDX6/PGM1/MAP2K3/IQGAP1/GDI2/DNM2/RAB5C/RPS6KA3/VAV2/ACLY/COPB1/IST1/UBE2M/UBE2K/UBE2N/SKP1/EEF1A1/PAFAH1B2/FABP5/CAP1/MAP2K1/PRKCD/PAK2/COTL1/SARM1/NAPRT/TXNDC5/VAT1/CPNE1/AP1M1/PSME2	61
R-HSA-6802949	Signaling by RAS mutants	9/270	23/2580	0.000287038	0.00923904	0.00847896	FGA/FGB/FGG/VCL/PEBP1/YWHAB/IQGAP1/MAP2K1/TLN1	9
R-HSA-6802952	Signaling by BRAF and RAF fusions	10/270	28/2580	0.00031581	0.00939761	0.00862448	AP3B1/FGA/FGB/FGG/VCL/PEBP1/YWHAB/IQGAP1/MAP2K1/TLN1	10
R-HSA-3299685	Detoxification of Reactive Oxygen Species	8/270	19/2580	0.000350352	0.00939761	0.00862448	SOD2/GSTP1/PRDX6/PRDX5/PRDX2/CYCS/PRDX1/TXNRD1	8
R-HSA-5339562	Uptake and actions of bacterial toxins	6/270	11/2580	0.000364956	0.00939761	0.00862448	HSP90AA1/HSP90AB1/EEF2/MAP2K3/MAP2K1/TXNRD1	6
R-HSA-8963898	Plasma lipoprotein assembly	6/270	11/2580	0.000364956	0.00939761	0.00862448	APOA1/APOE/APOA2/APOC3/APOB/SAR1B	6
R-HSA-379716	Cytosolic tRNA aminoacylation	9/270	24/2580	0.000417761	0.0102451	0.00940223	NARS/HARS/WARS/TARS/GARS/AARS/SARS/RARS/PPA1	9
R-HSA-76002	Platelet activation, signaling and aggregation	21/270	96/2580	0.000644903	0.0147327	0.0135207	CALU/WDR1/SERPINA1/APOA1/FGA/FGB/FGG/ALDOA/PFN1/ANXA5/SPARC/HSPA5/VCL/TAGLN2/VAV2/YWHAZ/CAP1/PRKCD/APLP2/OLA1/TLN1	21
R-HSA-70171	Glycolysis	12/270	41/2580	0.000657967	0.0147327	0.0135207	PGK1/ALDOA/GAPDH/ENO1/GPI/ALDOC/PKM/PFKL/PGAM1/GNPDA1/TPI1/PFKP	12
R-HSA-1655829	Regulation of cholesterol biosynthesis by SREBP (SREBF)	9/270	26/2580	0.000826287	0.0177307	0.0162721	SEC24A/LSS/FASN/MVD/RAN/HMGCS1/IDI1/SEC23A/SAR1B	9
R-HSA-5653656	Vesicle-mediated transport	47/270	291/2580	0.000963592	0.0187324	0.0171913	AP3B1/BIN1/YKT6/DYNC1LI2/PLIN3/SNX2/VPS4B/SEC24A/SERPINA1/APOA1/APOE/APOB/HSP90AA1/SPARC/HSPA8/ARF4/CALR/GDI1/YWHAB/KIF5B/ARL1/PAFAH1B1/ARCN1/GDI2/DNM2/RAB5C/COPB1/COPA/PRKAG1/ARF3/COPZ1/RAB1A/YWHAZ/PAFAH1B2/AP1B1/DCTN2/SEC23A/ARFGAP1/TXNDC5/SH3GL1/AP1M1/KLC4/CHMP5/MYO6/SNX5/COPG1/SAR1B	47
R-HSA-499943	Interconversion of nucleotide di- and triphosphates	7/270	17/2580	0.000982089	0.0187324	0.0171913	AK1/CMPK1/DCTD/GLRX/TXNRD1/CTPS2/AK6	7
R-HSA-70614	Amino acid synthesis and interconversion (transamination)	7/270	17/2580	0.000982089	0.0187324	0.0171913	PHGDH/GLS/ASNS/GOT1/PSPH/GPT2/PSAT1	7
R-HSA-6802957	Oncogenic MAPK signaling	10/270	32/2580	0.00106068	0.0195089	0.0179039	AP3B1/FGA/FGB/FGG/VCL/PEBP1/YWHAB/IQGAP1/MAP2K1/TLN1	10
R-HSA-70326	Glucose metabolism	13/270	52/2580	0.00200112	0.0355371	0.0326135	PGK1/ALDOA/GAPDH/ENO1/GPI/ALDOC/PKM/GOT1/PFKL/PGAM1/GNPDA1/TPI1/PFKP	13

## Sheet: Reactome_Up in well
Reactome pathway ID	Description	GeneRatio	BgRatio	pvalue	p.adjust	qvalue	geneID	Count
R-HSA-72163	mRNA Splicing - Major Pathway	50/293	132/2580	2.27344e-16	6.84307e-14	6.09044e-14	DHX15/HNRNPR/NUDT21/SF3B1/SNRNP200/HNRNPC/SNRNP70/HNRNPA1/SNRPA1/SNRPB/HNRNPL/HNRNPA2B1/U2AF2/PTBP1/HNRNPH1/FUS/RBMX/HNRNPA3/HNRNPF/HNRNPK/SNRPE/SNRPF/SNRPD1/SNRPD3/YBX1/SRSF3/HNRNPU/U2AF1/SRSF2/DHX9/SF3A3/HNRNPA0/SF3B2/HNRNPD/EFTUD2/RNPS1/SF3B3/SF3A1/SF1/PRPF8/FIP1L1/DDX46/ALYREF/CCAR1/CPSF7/HNRNPUL1/SRRT/PUF60/LSM7/PRPF19	50
R-HSA-72172	mRNA Splicing	50/293	132/2580	2.27344e-16	6.84307e-14	6.09044e-14	DHX15/HNRNPR/NUDT21/SF3B1/SNRNP200/HNRNPC/SNRNP70/HNRNPA1/SNRPA1/SNRPB/HNRNPL/HNRNPA2B1/U2AF2/PTBP1/HNRNPH1/FUS/RBMX/HNRNPA3/HNRNPF/HNRNPK/SNRPE/SNRPF/SNRPD1/SNRPD3/YBX1/SRSF3/HNRNPU/U2AF1/SRSF2/DHX9/SF3A3/HNRNPA0/SF3B2/HNRNPD/EFTUD2/RNPS1/SF3B3/SF3A1/SF1/PRPF8/FIP1L1/DDX46/ALYREF/CCAR1/CPSF7/HNRNPUL1/SRRT/PUF60/LSM7/PRPF19	50
R-HSA-8953854	Metabolism of RNA	91/293	390/2580	1.0912e-13	1.80164e-11	1.60349e-11	NOP56/DHX15/PSMD3/HNRNPR/NUDT21/DKC1/CNOT3/SF3B1/SNRNP200/RPLP1/RPLP2/RPLP0/HNRNPC/SNRNP70/RPSA/HNRNPA1/SNRPA1/SNRPB/HNRNPL/PSMC3/RPL7/NCL/HNRNPA2B1/RPS12/U2AF2/RPL13/PTBP1/HNRNPH1/RPL9/FUS/PSMC2/RPL4/RBMX/RPL3/RPL35/RPL5/RPL21/RPS5/RPL29/HNRNPA3/HNRNPF/ADAR/RPS20/RPS3A/RPL27/HNRNPK/RPS7/SNRPE/SNRPF/SNRPD1/SNRPD3/RPS15/RPS24/RPL31/RPS21/YBX1/RPL19/SRSF3/HNRNPU/U2AF1/SRSF2/RPL6/DHX9/SF3A3/HNRNPA0/…	91
R-HSA-72203	Processing of Capped Intron-Containing Pre-mRNA	52/293	161/2580	1.19711e-13	1.80164e-11	1.60349e-11	DHX15/HNRNPR/NUDT21/SF3B1/SNRNP200/HNRNPC/SNRNP70/HNRNPA1/SNRPA1/SNRPB/HNRNPL/HNRNPA2B1/U2AF2/PTBP1/HNRNPH1/FUS/RBMX/HNRNPA3/HNRNPF/HNRNPK/SNRPE/SNRPF/SNRPD1/SNRPD3/YBX1/SRSF3/HNRNPU/U2AF1/SRSF2/DHX9/SF3A3/HNRNPA0/SF3B2/DDX39B/HNRNPD/EFTUD2/RNPS1/SF3B3/SF3A1/SF1/PRPF8/FIP1L1/DDX46/ALYREF/CCAR1/NUP93/CPSF7/HNRNPUL1/SRRT/PUF60/LSM7/PRPF19	52
R-HSA-1799339	SRP-dependent cotranslational protein targeting to membrane	31/293	98/2580	3.12839e-08	3.76659e-06	3.35232e-06	RPN1/RPLP1/RPLP2/RPLP0/RPSA/RPL7/RPS12/RPL13/RPL9/RPL4/RPL3/DDOST/RPL35/RPL5/RPL21/RPS5/RPL29/SRP9/SEC61G/RPS20/RPS3A/RPL27/SEC61A1/RPS7/RPS15/RPS24/RPL31/RPS21/SEC11A/RPL19/RPL6	31
R-HSA-72689	Formation of a pool of free 40S subunits	28/293	90/2580	2.27527e-07	2.28286e-05	2.03178e-05	RPLP1/RPLP2/RPLP0/RPSA/RPL7/RPS12/RPL13/RPL9/RPL4/RPL3/RPL35/RPL5/RPL21/RPS5/RPL29/EIF3B/RPS20/RPS3A/RPL27/RPS7/RPS15/RPS24/RPL31/RPS21/RPL19/RPL6/EIF3A/EIF3C	28
R-HSA-192823	Viral mRNA Translation	25/293	78/2580	5.59042e-07	4.20679e-05	3.74411e-05	RPLP1/RPLP2/RPLP0/RPSA/RPL7/RPS12/RPL13/RPL9/RPL4/RPL3/RPL35/RPL5/RPL21/RPS5/RPL29/RPS20/RPS3A/RPL27/RPS7/RPS15/RPS24/RPL31/RPS21/RPL19/RPL6	25
R-HSA-2408557	Selenocysteine synthesis	25/293	78/2580	5.59042e-07	4.20679e-05	3.74411e-05	RPLP1/RPLP2/RPLP0/RPSA/RPL7/RPS12/RPL13/RPL9/RPL4/RPL3/RPL35/RPL5/RPL21/RPS5/RPL29/RPS20/RPS3A/RPL27/RPS7/RPS15/RPS24/RPL31/RPS21/RPL19/RPL6	25
R-HSA-156827	L13a-mediated translational silencing of Ceruloplasmin expression	29/293	100/2580	7.32144e-07	4.42265e-05	3.93623e-05	EIF2S1/RPLP1/RPLP2/RPLP0/RPSA/RPL7/RPS12/RPL13/RPL9/RPL4/RPL3/RPL35/RPL5/RPL21/RPS5/RPL29/EIF3B/RPS20/RPS3A/RPL27/RPS7/RPS15/RPS24/RPL31/RPS21/RPL19/RPL6/EIF3A/EIF3C	29
R-HSA-156902	Peptide chain elongation	25/293	79/2580	7.34659e-07	4.42265e-05	3.93623e-05	RPLP1/RPLP2/RPLP0/RPSA/RPL7/RPS12/RPL13/RPL9/RPL4/RPL3/RPL35/RPL5/RPL21/RPS5/RPL29/RPS20/RPS3A/RPL27/RPS7/RPS15/RPS24/RPL31/RPS21/RPL19/RPL6	25
R-HSA-72706	GTP hydrolysis and joining of the 60S ribosomal subunit	29/293	101/2580	9.22738e-07	4.81045e-05	4.28138e-05	EIF2S1/RPLP1/RPLP2/RPLP0/RPSA/RPL7/RPS12/RPL13/RPL9/RPL4/RPL3/RPL35/RPL5/RPL21/RPS5/RPL29/EIF3B/RPS20/RPS3A/RPL27/RPS7/RPS15/RPS24/RPL31/RPS21/RPL19/RPL6/EIF3A/EIF3C	29
R-HSA-72613	Eukaryotic Translation Initiation	30/293	107/2580	1.0388e-06	4.81045e-05	4.28138e-05	EIF2S1/RPLP1/RPLP2/RPLP0/RPSA/RPL7/RPS12/RPL13/RPL9/RPL4/RPL3/RPL35/RPL5/RPL21/RPS5/RPL29/EIF3B/RPS20/RPS3A/RPL27/RPS7/RPS15/RPS24/RPL31/RPS21/RPL19/RPL6/EIF3A/EIF3C/EIF2B3	30
R-HSA-72737	Cap-dependent Translation Initiation	30/293	107/2580	1.0388e-06	4.81045e-05	4.28138e-05	EIF2S1/RPLP1/RPLP2/RPLP0/RPSA/RPL7/RPS12/RPL13/RPL9/RPL4/RPL3/RPL35/RPL5/RPL21/RPS5/RPL29/EIF3B/RPS20/RPS3A/RPL27/RPS7/RPS15/RPS24/RPL31/RPS21/RPL19/RPL6/EIF3A/EIF3C/EIF2B3	30
R-HSA-72764	Eukaryotic Translation Termination	25/293	81/2580	1.24713e-06	5.36266e-05	4.77285e-05	RPLP1/RPLP2/RPLP0/RPSA/RPL7/RPS12/RPL13/RPL9/RPL4/RPL3/RPL35/RPL5/RPL21/RPS5/RPL29/RPS20/RPS3A/RPL27/RPS7/RPS15/RPS24/RPL31/RPS21/RPL19/RPL6	25
R-HSA-156842	Eukaryotic Translation Elongation	25/293	83/2580	2.0715e-06	7.79401e-05	6.93679e-05	RPLP1/RPLP2/RPLP0/RPSA/RPL7/RPS12/RPL13/RPL9/RPL4/RPL3/RPL35/RPL5/RPL21/RPS5/RPL29/RPS20/RPS3A/RPL27/RPS7/RPS15/RPS24/RPL31/RPS21/RPL19/RPL6	25
R-HSA-975956	Nonsense Mediated Decay (NMD) independent of the Exon Junction Complex (EJC)	25/293	83/2580	2.0715e-06	7.79401e-05	6.93679e-05	RPLP1/RPLP2/RPLP0/RPSA/RPL7/RPS12/RPL13/RPL9/RPL4/RPL3/RPL35/RPL5/RPL21/RPS5/RPL29/RPS20/RPS3A/RPL27/RPS7/RPS15/RPS24/RPL31/RPS21/RPL19/RPL6	25
R-HSA-927802	Nonsense-Mediated Decay (NMD)	26/293	93/2580	6.0668e-06	0.000202901	0.000180585	RPLP1/RPLP2/RPLP0/RPSA/RPL7/RPS12/RPL13/RPL9/RPL4/RPL3/RPL35/RPL5/RPL21/RPS5/RPL29/RPS20/RPS3A/RPL27/RPS7/RPS15/RPS24/RPL31/RPS21/RPL19/RPL6/RNPS1	26
R-HSA-975957	Nonsense Mediated Decay (NMD) enhanced by the Exon Junction Complex (EJC)	26/293	93/2580	6.0668e-06	0.000202901	0.000180585	RPLP1/RPLP2/RPLP0/RPSA/RPL7/RPS12/RPL13/RPL9/RPL4/RPL3/RPL35/RPL5/RPL21/RPS5/RPL29/RPS20/RPS3A/RPL27/RPS7/RPS15/RPS24/RPL31/RPS21/RPL19/RPL6/RNPS1	26
R-HSA-168255	Influenza Life Cycle	29/293	112/2580	9.22704e-06	0.000292352	0.000260197	RPLP1/RPLP2/RPLP0/RPSA/CLTA/RPL7/RPS12/RPL13/CANX/RPL9/RPL4/RPL3/RPL35/RPL5/RPL21/RPS5/RPL29/RPS20/RPS3A/RPL27/RPS7/RPS15/RPS24/RPL31/RPS21/RPL19/CLTC/RPL6/NUP93	29
R-HSA-168254	Influenza Infection	30/293	120/2580	1.37493e-05	0.000413855	0.000368338	RPLP1/RPLP2/RPLP0/RPSA/CLTA/SLC25A6/RPL7/RPS12/RPL13/CANX/RPL9/RPL4/RPL3/RPL35/RPL5/RPL21/RPS5/RPL29/RPS20/RPS3A/RPL27/RPS7/RPS15/RPS24/RPL31/RPS21/RPL19/CLTC/RPL6/NUP93	30
R-HSA-2408522	Selenoamino acid metabolism	26/293	98/2580	1.72138e-05	0.000493464	0.00043919	RPLP1/RPLP2/RPLP0/RPSA/DARS/RPL7/RPS12/RPL13/RPL9/RPL4/RPL3/RPL35/RPL5/RPL21/RPS5/RPL29/RPS20/RPS3A/RPL27/RPS7/RPS15/RPS24/RPL31/RPS21/RPL19/RPL6	26
R-HSA-72165	mRNA Splicing - Minor Pathway	13/293	32/2580	1.88773e-05	0.000510059	0.000453961	SF3B1/SNRNP200/SNRPB/SNRPE/SNRPF/SNRPD1/SNRPD3/YBX1/SRSF2/SF3B2/EFTUD2/SF3B3/PRPF8	13
R-HSA-163210	Formation of ATP by chemiosmotic coupling	8/293	13/2580	1.94873e-05	0.000510059	0.000453961	ATP5PD/ATP8/ATP5F1B/ATP5PB/ATP5F1A/ATP5F1D/ATP5PO/ATP5MF	8
R-HSA-72312	rRNA processing	30/293	124/2580	2.75388e-05	0.000690764	0.000614791	NOP56/DKC1/RPLP1/RPLP2/RPLP0/RPSA/RPL7/NCL/RPS12/RPL13/RPL9/RPL4/RPL3/RPL35/RPL5/RPL21/RPS5/RPL29/RPS20/RPS3A/RPL27/RPS7/RPS15/RPS24/RPL31/RPS21/RPL19/RPL6/HSD17B10/NOP58	30
R-HSA-6791226	Major pathway of rRNA processing in the nucleolus and cytosol	28/293	114/2580	3.85773e-05	0.00092894	0.000826771	NOP56/RPLP1/RPLP2/RPLP0/RPSA/RPL7/NCL/RPS12/RPL13/RPL9/RPL4/RPL3/RPL35/RPL5/RPL21/RPS5/RPL29/RPS20/RPS3A/RPL27/RPS7/RPS15/RPS24/RPL31/RPS21/RPL19/RPL6/NOP58	28
R-HSA-168273	Influenza Viral RNA Transcription and Replication	26/293	103/2580	4.45765e-05	0.00101825	0.000906259	RPLP1/RPLP2/RPLP0/RPSA/RPL7/RPS12/RPL13/RPL9/RPL4/RPL3/RPL35/RPL5/RPL21/RPS5/RPL29/RPS20/RPS3A/RPL27/RPS7/RPS15/RPS24/RPL31/RPS21/RPL19/RPL6/NUP93	26
R-HSA-8868773	rRNA processing in the nucleus and cytosol	29/293	121/2580	4.56691e-05	0.00101825	0.000906259	NOP56/DKC1/RPLP1/RPLP2/RPLP0/RPSA/RPL7/NCL/RPS12/RPL13/RPL9/RPL4/RPL3/RPL35/RPL5/RPL21/RPS5/RPL29/RPS20/RPS3A/RPL27/RPS7/RPS15/RPS24/RPL31/RPS21/RPL19/RPL6/NOP58	29
R-HSA-109688	Cleavage of Growing Transcript in the Termination Region	14/293	41/2580	8.86438e-05	0.00184012	0.00163774	NUDT21/SNRPB/U2AF2/SNRPE/SNRPF/SNRPD3/SRSF3/U2AF1/SRSF2/DDX39B/RNPS1/FIP1L1/ALYREF/CPSF7	14
R-HSA-73856	RNA Polymerase II Transcription Termination	14/293	41/2580	8.86438e-05	0.00184012	0.00163774	NUDT21/SNRPB/U2AF2/SNRPE/SNRPF/SNRPD3/SRSF3/U2AF1/SRSF2/DDX39B/RNPS1/FIP1L1/ALYREF/CPSF7	14
R-HSA-8949215	Mitochondrial calcium ion transport	7/293	13/2580	0.000212716	0.00421743	0.00375358	LETM1/VDAC1/PHB/VDAC2/PHB2/STOML2/AFG3L2	7
R-HSA-5663205	Infectious disease	45/293	238/2580	0.000217177	0.00421743	0.00375358	PSMD3/CTNND1/AP2A1/RPLP1/RPLP2/RPLP0/NPM1/RPSA/CLTA/SLC25A6/XRCC6/XRCC5/PSMC3/RPL7/RCC1/RPS12/RPL13/CANX/RPL9/PSMC2/RPL4/RPL3/FEN1/RPL35/RANGAP1/RPL5/RPL21/RPS5/RPL29/RPS20/RPS3A/RPL27/RPS7/RPS15/RPS24/RPL31/RAC1/AP2B1/RPS21/RPL19/CLTC/RPL6/SSRP1/NUP93/STAM	45
R-HSA-8949613	Cristae formation	9/293	21/2580	0.000236913	0.00443421	0.00394651	ATP5PD/ATP8/ATP5F1B/ATP5PB/ATP5F1A/ATP5F1D/HSPA9/ATP5PO/ATP5MF	9
R-HSA-9010553	Regulation of expression of SLITs and ROBOs	29/293	132/2580	0.000243071	0.00443421	0.00394651	PSMD3/RPLP1/RPLP2/RPLP0/RPSA/PSMC3/RPL7/RPS12/RPL13/RPL9/PSMC2/RPL4/RPL3/RPL35/RPL5/RPL21/RPS5/RPL29/RPS20/RPS3A/RPL27/RPS7/RPS15/RPS24/RPL31/RPS21/RPL19/RPL6/RNPS1	29
R-HSA-72766	Translation	42/293	221/2580	0.000322011	0.00570148	0.00507441	RPN1/EIF2S1/RPLP1/RPLP2/RPLP0/RPSA/DARS/RPL7/RPS12/RPL13/RPL9/RPL4/RPL3/DDOST/RPL35/RPL5/RPL21/RPS5/RPL29/SRP9/DAP3/MRPL12/EIF3B/SEC61G/RPS20/RPS3A/RPL27/SEC61A1/RPS7/RPS15/RPS24/RPL31/RPS21/SEC11A/RPL19/RPL6/MRPL49/EIF3A/MRPS27/EIF3C/MRPL9/EIF2B3	42
R-HSA-427389	ERCC6 (CSB) and EHMT2 (G9a) positively regulate rRNA expression	8/293	18/2580	0.000396188	0.00681444	0.00606496	HIST1H2BK/HIST1H2AE/H2AFZ/HIST1H4I/HIST1H3A/H3F3A/CBX3/HDAC2	8
R-HSA-427359	SIRT1 negatively regulates rRNA expression	6/293	11/2580	0.000574159	0.00960122	0.00854524	HIST1H2BK/HIST1H2AE/H2AFZ/HIST1H4I/HIST1H3A/H3F3A	6
R-HSA-5250913	Positive epigenetic regulation of rRNA expression	10/293	28/2580	0.000618049	0.0100558	0.00894985	HIST1H2BK/SF3B1/HIST1H2AE/H2AFZ/DEK/HIST1H4I/HIST1H3A/H3F3A/CBX3/HDAC2	10
R-HSA-2559586	DNA Damage/Telomere Stress Induced Senescence	8/293	20/2580	0.000929377	0.0147233	0.013104	HIST1H2BK/HIST1H2AE/H1F0/H2AFZ/HIST1H1B/LMNB1/HIST1H4I/RAD50	8
R-HSA-5334118	DNA methylation	6/293	12/2580	0.00103965	0.0150036	0.0133534	HIST1H2BK/HIST1H2AE/H2AFZ/HIST1H4I/HIST1H3A/H3F3A	6
R-HSA-5625886	Activated PKN1 stimulates transcription of AR (androgen receptor) regulated genes KLK2 and KLK3	6/293	12/2580	0.00103965	0.0150036	0.0133534	HIST1H2BK/HIST1H2AE/H2AFZ/HIST1H4I/HIST1H3A/H3F3A	6
R-HSA-73777	RNA Polymerase I Chain Elongation	7/293	16/2580	0.00104676	0.0150036	0.0133534	HIST1H2BK/HIST1H2AE/H2AFZ/HIST1H4I/HIST1H3A/H3F3A/CBX3	7
R-HSA-75067	Processing of Capped Intronless Pre-mRNA	7/293	16/2580	0.00104676	0.0150036	0.0133534	NUDT21/SNRPB/SNRPE/SNRPF/SNRPD3/FIP1L1/CPSF7	7
R-HSA-5250924	B-WICH complex positively regulates rRNA expression	8/293	21/2580	0.00135551	0.0189771	0.0168899	HIST1H2BK/SF3B1/HIST1H2AE/H2AFZ/DEK/HIST1H4I/HIST1H3A/H3F3A	8
R-HSA-75153	Apoptotic execution phase	11/293	36/2580	0.00147759	0.0202161	0.0179926	DNM1L/H1F0/VIM/HMGB1/DSP/HIST1H1B/LMNB1/HMGB2/ADD1/SPTAN1/TJP2	11
R-HSA-212300	PRC2 methylates histones and DNA	6/293	13/2580	0.00174845	0.0228819	0.0203652	HIST1H2BK/HIST1H2AE/H2AFZ/HIST1H4I/HIST1H3A/H3F3A	6
R-HSA-73728	RNA Polymerase I Promoter Opening	6/293	13/2580	0.00174845	0.0228819	0.0203652	HIST1H2BK/HIST1H2AE/H2AFZ/HIST1H4I/HIST1H3A/H3F3A	6
R-HSA-376176	Signaling by ROBO receptors	30/293	155/2580	0.00180743	0.0231505	0.0206043	PSMD3/RPLP1/RPLP2/RPLP0/RPSA/PSMC3/RPL7/RPS12/RPL13/RPL9/PSMC2/RPL4/RPL3/RPL35/RPL5/RPL21/RPS5/RPL29/RPS20/RPS3A/RPL27/RPS7/RPS15/RPS24/RPL31/RAC1/RPS21/RPL19/RPL6/RNPS1	30
R-HSA-72695	Formation of the ternary complex, and subsequently, the 43S complex	13/293	49/2580	0.00236538	0.0296658	0.026403	EIF2S1/RPSA/RPS12/RPS5/EIF3B/RPS20/RPS3A/RPS7/RPS15/RPS24/RPS21/EIF3A/EIF3C	13
R-HSA-212165	Epigenetic regulation of gene expression	10/293	34/2580	0.00331347	0.0402359	0.0358106	HIST1H2BK/SF3B1/HIST1H2AE/H2AFZ/DEK/HIST1H4I/HIST1H3A/H3F3A/CBX3/HDAC2	10
R-HSA-71291	Metabolism of amino acids and derivatives	38/293	218/2580	0.00340341	0.0402359	0.0358106	PSMD3/FTCD/RPLP1/RPLP2/RPLP0/PDHA1/RPSA/DLAT/PDHB/DARS/PSMC3/RPL7/GLDC/RPS12/RPL13/RPL9/PSMC2/RPL4/RPL3/RPL35/RPL5/RPL21/RPS5/RPL29/GATM/ALDH18A1/RPS20/RPS3A/RPL27/RPS7/RPS15/RPS24/RPL31/RPS21/RPL19/RPL6/HSD17B10/MCCC2	38
R-HSA-912446	Meiotic recombination	7/293	19/2580	0.00340869	0.0402359	0.0358106	HIST1H2BK/HIST1H2AE/H2AFZ/HIST1H4I/HIST1H3A/H3F3A/RAD50	7
R-HSA-73864	RNA Polymerase I Transcription	8/293	24/2580	0.0036093	0.0417846	0.037189	HIST1H2BK/HIST1H2AE/H2AFZ/HIST1H4I/HIST1H3A/H3F3A/CBX3/HDAC2	8
R-HSA-2299718	Condensation of Prophase Chromosomes	6/293	15/2580	0.00418485	0.0475336	0.0423057	HIST1H2BK/HIST1H2AE/H2AFZ/HIST1H4I/HIST1H3A/H3F3A	6
